# Supplementary material for: De novo transcriptome assembly, polymorphic SSR markers development and population genetics analyses for southern corn rust (Puccinia polysora)
Source: Sci Rep. 2021 Sep 9;11:18029. doi: 10.1038/s41598-021-97556-1 (PMC8429556; doi:10.1038/s41598-021-97556-1)
Supplement: Supplementary file 2 — Supplementary Information 2. [file 41598_2021_97556_MOESM2_ESM.xlsx]

## Sheet: S1_GO_classification
GO ID (Lev1)	GO Term (Lev1)	GO ID (Lev2)	GO Term (Lev2)	GO ID (Lev3)	GO Term (Lev3)	GO ID (Lev4)	GO Term (Lev4)	Gene Number	Gene List
GO:0008150	Biological Process	GO:0051179	localization	GO:0032879	regulation of localization	GO:0060341	regulation of cellular localization	4	c8148_g1,c4577_g1,c1949_g1,c7782_g1
GO:0008150	Biological Process	GO:0051179	localization	GO:0032879	regulation of localization	GO:0032880	regulation of protein localization	3	c1949_g1,c8148_g1,c4577_g1
GO:0008150	Biological Process	GO:0051179	localization	GO:0032879	regulation of localization	GO:0051049	regulation of transport	13	c9379_g1,c7782_g1,c1949_g1,c3803_g1,c12023_g1,c8148_g1,c4577_g1,c11100_g1,c1622_g1,c4434_g1,c8938_g1,c15074_g1,c6375_g1
GO:0008150	Biological Process	GO:0051179	localization	GO:0032879	regulation of localization	GO:0010883	regulation of lipid storage	4	c9696_g3,c6056_g1,c5939_g1,c7295_g1
GO:0008150	Biological Process	GO:0051179	localization	GO:0032879	regulation of localization	GO:0051270	regulation of cellular component movement	2	c991_g1,c1017_g1
GO:0008150	Biological Process	GO:0051179	localization	GO:0051234	establishment of localization	GO:0045184	establishment of protein localization	281	c8541_g1,c9286_g1,c8963_g1,c4577_g1,c6879_g1,c17013_g1,c6947_g1,c711_g1,c13214_g1,c8548_g1,c9418_g2,c5932_g1,c9191_g1,c14104_g1,c8413_g1,c9453_g1,c6400_g1,c5533_g2,c13707_g1,c12444_g1,c8716_g1,c7900_g1,c9141_g1,c9089_g1,c8998_g1,c4841_g1,c5166_g1,c8929_g3,c9301_g1,c16798_g1,c7125_g1,c9003_g1,c1017_g1,c3736_g1,c1949_g1,c11055_g1,c7453_g1,c7293_g1,c5316_g1,c880_g1,c4166_g1,c5545_g1,c32_g1,c2350_g1,…
GO:0008150	Biological Process	GO:0051179	localization	GO:0051234	establishment of localization	GO:0051236	establishment of RNA localization	16	c7743_g1,c6879_g1,c8469_g1,c9747_g2,c8716_g1,c7418_g1,c10759_g1,c7408_g1,c7782_g1,c3459_g1,c6383_g1,c9133_g1,c11100_g1,c8487_g1,c6494_g1,c8914_g1
GO:0008150	Biological Process	GO:0051179	localization	GO:0051234	establishment of localization	GO:0051649	establishment of localization in cell	320	c12020_g1,c13269_g1,c2633_g2,c784_g1,c10060_g1,c6910_g1,c7190_g1,c8978_g1,c3180_g1,c6347_g1,c16674_g1,c6225_g1,c6774_g1,c8571_g1,c8993_g1,c9743_g1,c11435_g1,c6346_g1,c3614_g1,c11186_g1,c11243_g1,c5141_g1,c9501_g1,c991_g1,c9595_g1,c9206_g1,c7596_g1,c6656_g1,c5773_g1,c16688_g1,c6112_g1,c9438_g1,c6316_g1,c4909_g1,c2163_g1,c10022_g1,c7901_g1,c8457_g1,c1949_g1,c3736_g1,c11055_g1,c9057_g1,c7453_g1,c126…
GO:0008150	Biological Process	GO:0051179	localization	GO:0051234	establishment of localization	GO:0051656	establishment of organelle localization	9	c6800_g2,c2231_g1,c6225_g1,c8483_g1,c773_g1,c8716_g1,c168_g1,c232_g1,c5859_g1
GO:0008150	Biological Process	GO:0051179	localization	GO:0051234	establishment of localization	GO:0006810	transport	941	c5691_g1,c4571_g1,c1077_g1,c706_g1,c3466_g1,c12844_g1,c2050_g1,c7446_g1,c9924_g1,c5077_g2,c9781_g1,c15030_g1,c4569_g1,c12598_g1,c9673_g1,c4434_g1,c4969_g1,c993_g1,c7418_g1,c13969_g1,c6511_g1,c27_g1,c3459_g1,c12004_g1,c4169_g3,c1188_g1,c12023_g1,c6340_g1,c12032_g1,c15174_g1,c6690_g1,c11100_g1,c678_g1,c3447_g1,c17126_g1,c5192_g1,c11861_g1,c9437_g2,c9351_g1,c1784_g1,c14338_g1,c3759_g1,c9707_g1,c7193…
GO:0008150	Biological Process	GO:0051179	localization	GO:0033036	macromolecule localization	GO:0008104	protein localization	293	c12414_g1,c8476_g2,c15359_g1,c6067_g1,c16594_g1,c7847_g1,c11237_g1,c7505_g1,c4473_g1,c1127_g1,c10616_g1,c9680_g1,c5676_g1,c11490_g1,c15103_g1,c6795_g1,c3665_g1,c7333_g1,c4756_g1,c5424_g1,c16341_g1,c15244_g1,c8679_g2,c2570_g1,c5230_g1,c9808_g1,c9685_g2,c8257_g1,c12395_g1,c6042_g1,c1932_g1,c4056_g1,c15144_g1,c5138_g1,c7554_g1,c15079_g1,c3052_g1,c5654_g1,c4650_g1,c8681_g1,c4445_g1,c5656_g1,c7423_g1,…
GO:0008150	Biological Process	GO:0051179	localization	GO:0033036	macromolecule localization	GO:0070727	cellular macromolecule localization	235	c1784_g1,c9351_g1,c9360_g4,c8282_g1,c11702_g1,c5192_g1,c11861_g1,c13718_g1,c5991_g1,c3000_g1,c4213_g1,c15174_g1,c15936_g1,c5410_g1,c830_g1,c4179_g1,c1841_g1,c8476_g1,c6865_g1,c6515_g1,c7687_g1,c7782_g1,c1681_g1,c9169_g1,c9786_g1,c9719_g1,c27_g1,c9673_g1,c7713_g1,c13679_g1,c7112_g1,c4582_g1,c8110_g1,c7718_g1,c4776_g1,c4541_g1,c4265_g1,c8974_g1,c8141_g2,c2028_g1,c434_g1,c6683_g1,c9332_g1,c4222_g1,c…
GO:0008150	Biological Process	GO:0051179	localization	GO:0033036	macromolecule localization	GO:0006403	RNA localization	18	c6879_g1,c9318_g1,c9286_g1,c7743_g1,c8716_g1,c7418_g1,c7408_g1,c10759_g1,c8469_g1,c9747_g2,c6383_g1,c3459_g1,c7782_g1,c9133_g1,c8914_g1,c6494_g1,c8487_g1,c11100_g1
GO:0008150	Biological Process	GO:0051179	localization	GO:0033036	macromolecule localization	GO:0010876	lipid localization	34	c460_g1,c14338_g1,c8756_g1,c7007_g1,c8993_g1,c7295_g1,c9130_g1,c16477_g1,c7409_g1,c12023_g1,c2633_g2,c1692_g1,c6995_g1,c9106_g1,c5691_g1,c1077_g1,c5939_g1,c8345_g1,c8264_g2,c7758_g3,c15994_g1,c6574_g1,c1838_g1,c384_g1,c11235_g1,c6568_g1,c7526_g1,c5721_g1,c4166_g1,c16413_g1,c5248_g1,c10034_g1,c6056_g1,c9696_g3
GO:0008150	Biological Process	GO:0051179	localization	GO:0033036	macromolecule localization	GO:0033037	polysaccharide localization	3	c696_g1,c13451_g1,c7839_g1
GO:0008150	Biological Process	GO:0051179	localization	GO:0051641	cellular localization	GO:0071166	ribonucleoprotein complex localization	10	c232_g1,c5859_g1,c8914_g1,c7418_g1,c8716_g1,c7782_g1,c773_g1,c2231_g1,c6879_g1,c8483_g1
GO:0008150	Biological Process	GO:0051179	localization	GO:0051641	cellular localization	GO:1902580	single-organism cellular localization	93	c5773_g1,c6823_g1,c6800_g2,c13713_g1,c7031_g1,c3348_g1,c16688_g1,c7554_g1,c5316_g1,c15079_g1,c8148_g1,c9633_g1,c1949_g1,c4650_g1,c32_g1,c4166_g1,c6042_g1,c1932_g1,c880_g1,c5859_g1,c16674_g1,c6225_g1,c3232_g1,c7847_g1,c784_g1,c6910_g1,c10060_g1,c2633_g2,c13269_g1,c7505_g1,c7307_g1,c12414_g1,c5656_g2,c8476_g2,c15047_g1,c6684_g1,c15359_g1,c6067_g1,c2231_g1,c8683_g1,c15803_g1,c1127_g1,c11490_g1,c9680…
GO:0008150	Biological Process	GO:0051179	localization	GO:0051641	cellular localization	GO:0051640	organelle localization	12	c6225_g1,c8483_g1,c2231_g1,c6800_g2,c6910_g1,c773_g1,c7563_g1,c8716_g1,c5859_g1,c232_g1,c168_g1,c2396_g1
GO:0008150	Biological Process	GO:0051179	localization	GO:0051641	cellular localization	GO:0060341	regulation of cellular localization	4	c8148_g1,c4577_g1,c1949_g1,c7782_g1
GO:0008150	Biological Process	GO:0051179	localization	GO:0051641	cellular localization	GO:0051649	establishment of localization in cell	320	c12020_g1,c13269_g1,c2633_g2,c784_g1,c10060_g1,c6910_g1,c7190_g1,c8978_g1,c3180_g1,c6347_g1,c16674_g1,c6225_g1,c6774_g1,c8571_g1,c8993_g1,c9743_g1,c11435_g1,c6346_g1,c3614_g1,c11186_g1,c11243_g1,c5141_g1,c9501_g1,c991_g1,c9595_g1,c9206_g1,c7596_g1,c6656_g1,c5773_g1,c16688_g1,c6112_g1,c9438_g1,c6316_g1,c4909_g1,c2163_g1,c10022_g1,c7901_g1,c8457_g1,c1949_g1,c3736_g1,c11055_g1,c9057_g1,c7453_g1,c126…
GO:0008150	Biological Process	GO:0051179	localization	GO:0051641	cellular localization	GO:0051651	maintenance of location in cell	6	c16674_g1,c12395_g1,c7713_g1,c8477_g1,c7031_g1,c8099_g1
GO:0008150	Biological Process	GO:0051179	localization	GO:0051641	cellular localization	GO:0070727	cellular macromolecule localization	235	c1784_g1,c9351_g1,c9360_g4,c8282_g1,c11702_g1,c5192_g1,c11861_g1,c13718_g1,c5991_g1,c3000_g1,c4213_g1,c15174_g1,c15936_g1,c5410_g1,c830_g1,c4179_g1,c1841_g1,c8476_g1,c6865_g1,c6515_g1,c7687_g1,c7782_g1,c1681_g1,c9169_g1,c9786_g1,c9719_g1,c27_g1,c9673_g1,c7713_g1,c13679_g1,c7112_g1,c4582_g1,c8110_g1,c7718_g1,c4776_g1,c4541_g1,c4265_g1,c8974_g1,c8141_g2,c2028_g1,c434_g1,c6683_g1,c9332_g1,c4222_g1,c…
GO:0008150	Biological Process	GO:0051179	localization	GO:0051641	cellular localization	GO:0051668	localization within membrane	2	c16674_g1,c7782_g1
GO:0008150	Biological Process	GO:0051179	localization	GO:0051674	localization of cell	GO:0048870	cell motility	12	c991_g1,c6334_g1,c4756_g1,c1017_g1,c6978_g1,c9614_g1,c751_g1,c9438_g1,c5839_g1,c8148_g1,c17259_g1,c9876_g2
GO:0008150	Biological Process	GO:0051179	localization	GO:1902579	multi-organism localization	GO:0044766	multi-organism transport	5	c9719_g2,c3376_g1,c9649_g1,c12781_g1,c7352_g1
GO:0008150	Biological Process	GO:0051179	localization	GO:1902578	single-organism localization	GO:0044765	single-organism transport	771	c12380_g1,c8914_g1,c9910_g1,c15952_g1,c12425_g1,c8010_g2,c13726_g1,c3352_g1,c11202_g1,c5859_g1,c7492_g1,c1366_g1,c2222_g1,c9891_g1,c6864_g1,c9580_g9,c6231_g1,c994_g1,c8887_g1,c8172_g1,c5625_g1,c12271_g1,c16752_g1,c214_g1,c9255_g1,c2650_g1,c4566_g1,c12172_g1,c15188_g1,c14711_g1,c10091_g1,c7328_g1,c8373_g1,c9190_g1,c1227_g1,c4052_g1,c8022_g2,c4307_g1,c8176_g2,c11283_g1,c15578_g1,c15803_g1,c13652_g1…
GO:0008150	Biological Process	GO:0051179	localization	GO:1902578	single-organism localization	GO:1902580	single-organism cellular localization	93	c5773_g1,c6823_g1,c6800_g2,c13713_g1,c7031_g1,c3348_g1,c16688_g1,c7554_g1,c5316_g1,c15079_g1,c8148_g1,c9633_g1,c1949_g1,c4650_g1,c32_g1,c4166_g1,c6042_g1,c1932_g1,c880_g1,c5859_g1,c16674_g1,c6225_g1,c3232_g1,c7847_g1,c784_g1,c6910_g1,c10060_g1,c2633_g2,c13269_g1,c7505_g1,c7307_g1,c12414_g1,c5656_g2,c8476_g2,c15047_g1,c6684_g1,c15359_g1,c6067_g1,c2231_g1,c8683_g1,c15803_g1,c1127_g1,c11490_g1,c9680…
GO:0008150	Biological Process	GO:0051179	localization	GO:1902578	single-organism localization	GO:0051651	maintenance of location in cell	6	c16674_g1,c12395_g1,c7713_g1,c8477_g1,c7031_g1,c8099_g1
GO:0008150	Biological Process	GO:0051179	localization	GO:1902578	single-organism localization	GO:0090151	establishment of protein localization to mitochondrial membrane	2	c1784_g1,c7125_g1
GO:0008150	Biological Process	GO:0051179	localization	GO:0051235	maintenance of location	GO:0051651	maintenance of location in cell	6	c16674_g1,c12395_g1,c7713_g1,c8477_g1,c7031_g1,c8099_g1
GO:0008150	Biological Process	GO:0051179	localization	GO:0051235	maintenance of location	GO:0019915	lipid storage	4	c5939_g1,c9696_g3,c6056_g1,c7295_g1
GO:0008150	Biological Process	GO:0051179	localization	GO:0051235	maintenance of location	GO:0045185	maintenance of protein location	6	c8099_g1,c7031_g1,c7713_g1,c8477_g1,c16674_g1,c12395_g1
GO:0008150	Biological Process	GO:0048518	positive regulation of biological process	GO:0051050	positive regulation of transport	GO:0051222	positive regulation of protein transport	3	c8148_g1,c4577_g1,c1949_g1
GO:0008150	Biological Process	GO:0048518	positive regulation of biological process	GO:0051050	positive regulation of transport	GO:0032388	positive regulation of intracellular transport	3	c4577_g1,c8148_g1,c1949_g1
GO:0008150	Biological Process	GO:0048518	positive regulation of biological process	GO:0051094	positive regulation of developmental process	GO:0043938	positive regulation of sporulation	1	c8679_g2
GO:0008150	Biological Process	GO:0048518	positive regulation of biological process	GO:0051094	positive regulation of developmental process	GO:0045597	positive regulation of cell differentiation	1	c8679_g2
GO:0008150	Biological Process	GO:0048518	positive regulation of biological process	GO:0048522	positive regulation of cellular process	GO:0010942	positive regulation of cell death	5	c7295_g1,c4021_g1,c9692_g2,c4829_g1,c13550_g1
GO:0008150	Biological Process	GO:0048518	positive regulation of biological process	GO:0048522	positive regulation of cellular process	GO:0031325	positive regulation of cellular metabolic process	58	c1335_g1,c6920_g1,c7252_g1,c7211_g1,c5655_g1,c9633_g1,c7049_g1,c4021_g1,c7188_g1,c718_g1,c10480_g1,c6790_g1,c1132_g1,c8453_g1,c15968_g1,c766_g1,c5230_g1,c12829_g1,c7801_g1,c8972_g2,c2832_g1,c2375_g1,c1586_g1,c7960_g2,c7881_g1,c9327_g1,c1606_g1,c2432_g1,c11219_g1,c3454_g1,c2163_g1,c11494_g1,c14166_g1,c4417_g1,c4523_g1,c9458_g3,c4829_g1,c2676_g1,c3667_g1,c13550_g1,c8253_g3,c2213_g1,c9680_g1,c8443_g…
GO:0008150	Biological Process	GO:0048518	positive regulation of biological process	GO:0048522	positive regulation of cellular process	GO:0045787	positive regulation of cell cycle	1	c8065_g2
GO:0008150	Biological Process	GO:0048518	positive regulation of biological process	GO:0048522	positive regulation of cellular process	GO:0051130	positive regulation of cellular component organization	22	c8065_g2,c9219_g1,c9526_g1,c4577_g1,c8148_g1,c1335_g1,c1949_g1,c6128_g1,c168_g1,c12420_g1,c8049_g1,c8497_g1,c3858_g1,c6800_g2,c5445_g1,c3915_g1,c9526_g2,c2375_g1,c16607_g1,c3454_g1,c8621_g1,c7295_g1
GO:0008150	Biological Process	GO:0048518	positive regulation of biological process	GO:0048522	positive regulation of cellular process	GO:0010647	positive regulation of cell communication	14	c7697_g1,c2514_g1,c8969_g1,c7907_g1,c5230_g1,c6526_g1,c7563_g1,c9434_g1,c9169_g1,c4879_g1,c8187_g1,c8453_g1,c4704_g1,c7295_g1
GO:0008150	Biological Process	GO:0048518	positive regulation of biological process	GO:0048522	positive regulation of cellular process	GO:0045597	positive regulation of cell differentiation	1	c8679_g2
GO:0008150	Biological Process	GO:0048518	positive regulation of biological process	GO:0048584	positive regulation of response to stimulus	GO:0009967	positive regulation of signal transduction	14	c2514_g1,c7697_g1,c8969_g1,c6526_g1,c5230_g1,c7907_g1,c9434_g1,c7563_g1,c9169_g1,c4879_g1,c8453_g1,c8187_g1,c7295_g1,c4704_g1
GO:0008150	Biological Process	GO:0048518	positive regulation of biological process	GO:0044089	positive regulation of cellular component biogenesis	GO:0031334	positive regulation of protein complex assembly	13	c168_g1,c12420_g1,c8049_g1,c8621_g1,c6128_g1,c9526_g2,c3915_g1,c5445_g1,c6800_g2,c3858_g1,c9526_g1,c8497_g1,c9219_g1
GO:0008150	Biological Process	GO:0048518	positive regulation of biological process	GO:0009893	positive regulation of metabolic process	GO:0031325	positive regulation of cellular metabolic process	58	c1335_g1,c6920_g1,c7252_g1,c7211_g1,c5655_g1,c9633_g1,c7049_g1,c4021_g1,c7188_g1,c718_g1,c10480_g1,c6790_g1,c1132_g1,c8453_g1,c15968_g1,c766_g1,c5230_g1,c12829_g1,c7801_g1,c8972_g2,c2832_g1,c2375_g1,c1586_g1,c7960_g2,c7881_g1,c9327_g1,c1606_g1,c2432_g1,c11219_g1,c3454_g1,c2163_g1,c11494_g1,c14166_g1,c4417_g1,c4523_g1,c9458_g3,c4829_g1,c2676_g1,c3667_g1,c13550_g1,c8253_g3,c2213_g1,c9680_g1,c8443_g…
GO:0008150	Biological Process	GO:0048518	positive regulation of biological process	GO:0009893	positive regulation of metabolic process	GO:0009896	positive regulation of catabolic process	17	c7881_g1,c1606_g1,c8753_g2,c4253_g2,c2163_g1,c15647_g1,c2676_g1,c1132_g1,c6790_g1,c10480_g1,c2213_g1,c9680_g1,c7252_g1,c7211_g1,c7049_g1,c9633_g1,c4523_g1
GO:0008150	Biological Process	GO:0048518	positive regulation of biological process	GO:0009893	positive regulation of metabolic process	GO:0043085	positive regulation of catalytic activity	16	c9592_g1,c6800_g1,c8406_g2,c4829_g1,c9507_g1,c4021_g1,c7188_g1,c13550_g1,c8937_g2,c8453_g1,c5434_g1,c6689_g1,c5230_g1,c1586_g1,c8937_g1,c4072_g1
GO:0008150	Biological Process	GO:0048518	positive regulation of biological process	GO:0009893	positive regulation of metabolic process	GO:0009891	positive regulation of biosynthetic process	27	c2435_g1,c7801_g1,c766_g1,c15968_g1,c12829_g1,c2832_g1,c2375_g1,c15111_g1,c7960_g2,c2489_g1,c9327_g1,c11219_g1,c6764_g1,c2432_g1,c16607_g1,c3285_g1,c3454_g1,c1335_g1,c11494_g1,c4417_g1,c5655_g1,c14166_g1,c9458_g3,c3667_g1,c8253_g3,c718_g1,c8443_g1
GO:0008150	Biological Process	GO:0048518	positive regulation of biological process	GO:0009893	positive regulation of metabolic process	GO:0045834	positive regulation of lipid metabolic process	1	c3285_g1
GO:0008150	Biological Process	GO:0048518	positive regulation of biological process	GO:0009893	positive regulation of metabolic process	GO:0010604	positive regulation of macromolecule metabolic process	39	c7801_g1,c8972_g2,c12829_g1,c766_g1,c15968_g1,c5230_g1,c2832_g1,c2375_g1,c7960_g2,c1586_g1,c9327_g1,c11219_g1,c2432_g1,c3454_g1,c1335_g1,c5655_g1,c6920_g1,c7188_g1,c4021_g1,c718_g1,c8453_g1,c2435_g1,c1877_g1,c15111_g1,c7563_g1,c6383_g1,c2489_g1,c4072_g1,c6764_g1,c16607_g1,c11494_g1,c4417_g1,c14166_g1,c4829_g1,c9458_g3,c3667_g1,c8253_g3,c13550_g1,c8443_g1
GO:0008150	Biological Process	GO:0048518	positive regulation of biological process	GO:0009893	positive regulation of metabolic process	GO:0051173	positive regulation of nitrogen compound metabolic process	26	c3667_g1,c718_g1,c8253_g3,c8443_g1,c1335_g1,c11494_g1,c14166_g1,c5655_g1,c4417_g1,c9458_g3,c9327_g1,c6764_g1,c2432_g1,c16607_g1,c11219_g1,c3454_g1,c766_g1,c15968_g1,c12829_g1,c2435_g1,c7801_g1,c15111_g1,c2375_g1,c2832_g1,c7960_g2,c2489_g1
GO:0008150	Biological Process	GO:0048518	positive regulation of biological process	GO:1903829	positive regulation of cellular protein localization	GO:1904377	positive regulation of protein localization to cell periphery	3	c1949_g1,c4577_g1,c8148_g1
GO:0008150	Biological Process	GO:0048518	positive regulation of biological process	GO:1903829	positive regulation of cellular protein localization	GO:0090316	positive regulation of intracellular protein transport	3	c8148_g1,c4577_g1,c1949_g1
GO:0008150	Biological Process	GO:0048518	positive regulation of biological process	GO:0023056	positive regulation of signaling	GO:0009967	positive regulation of signal transduction	14	c2514_g1,c7697_g1,c8969_g1,c6526_g1,c5230_g1,c7907_g1,c9434_g1,c7563_g1,c9169_g1,c4879_g1,c8453_g1,c8187_g1,c7295_g1,c4704_g1
GO:0008150	Biological Process	GO:0050896	response to stimulus	GO:0048584	positive regulation of response to stimulus	GO:0009967	positive regulation of signal transduction	14	c2514_g1,c7697_g1,c8969_g1,c6526_g1,c5230_g1,c7907_g1,c9434_g1,c7563_g1,c9169_g1,c4879_g1,c8453_g1,c8187_g1,c7295_g1,c4704_g1
GO:0008150	Biological Process	GO:0050896	response to stimulus	GO:0048583	regulation of response to stimulus	GO:0002831	regulation of response to biotic stimulus	6	c9268_g1,c7793_g1,c8486_g1,c5469_g1,c17338_g1,c4303_g1
GO:0008150	Biological Process	GO:0050896	response to stimulus	GO:0048583	regulation of response to stimulus	GO:0009966	regulation of signal transduction	54	c8050_g1,c8854_g1,c5230_g1,c1008_g1,c9657_g1,c5314_g1,c4704_g1,c4145_g1,c6838_g2,c5273_g1,c8228_g1,c8983_g3,c4879_g1,c9421_g1,c8815_g1,c2292_g1,c9548_g2,c12628_g1,c5220_g1,c8453_g1,c3310_g1,c9169_g1,c7314_g1,c7563_g1,c8071_g1,c16516_g1,c8937_g1,c7532_g2,c9477_g1,c2514_g1,c7697_g1,c7295_g1,c153_g1,c3889_g1,c5662_g1,c8187_g1,c7290_g1,c9434_g1,c6611_g2,c527_g1,c6800_g1,c6526_g1,c7907_g1,c9267_g1,c89…
GO:0008150	Biological Process	GO:0050896	response to stimulus	GO:0048583	regulation of response to stimulus	GO:0048585	negative regulation of response to stimulus	11	c9268_g1,c8453_g1,c3310_g1,c17338_g1,c5469_g1,c527_g1,c7793_g1,c5230_g1,c4303_g1,c7465_g1,c13629_g1
GO:0008150	Biological Process	GO:0050896	response to stimulus	GO:0048583	regulation of response to stimulus	GO:0050776	regulation of immune response	1	c8486_g1
GO:0008150	Biological Process	GO:0050896	response to stimulus	GO:0048583	regulation of response to stimulus	GO:0032101	regulation of response to external stimulus	9	c4303_g1,c7793_g1,c5230_g1,c8486_g1,c17338_g1,c5469_g1,c8453_g1,c8672_g1,c9268_g1
GO:0008150	Biological Process	GO:0050896	response to stimulus	GO:0048583	regulation of response to stimulus	GO:0050795	regulation of behavior	1	c8672_g1
GO:0008150	Biological Process	GO:0050896	response to stimulus	GO:0048583	regulation of response to stimulus	GO:0048584	positive regulation of response to stimulus	14	c2514_g1,c7697_g1,c8969_g1,c5230_g1,c6526_g1,c7907_g1,c9169_g1,c9434_g1,c7563_g1,c4879_g1,c8453_g1,c8187_g1,c7295_g1,c4704_g1
GO:0008150	Biological Process	GO:0050896	response to stimulus	GO:0048583	regulation of response to stimulus	GO:0080134	regulation of response to stress	11	c6596_g1,c4303_g1,c13338_g1,c7793_g1,c7782_g1,c8486_g1,c5469_g1,c17338_g1,c12952_g1,c658_g1,c9268_g1
GO:0008150	Biological Process	GO:0050896	response to stimulus	GO:0009628	response to abiotic stimulus	GO:0009582	detection of abiotic stimulus	2	c7545_g1,c7976_g1
GO:0008150	Biological Process	GO:0050896	response to stimulus	GO:0009628	response to abiotic stimulus	GO:0009314	response to radiation	5	c8121_g2,c7545_g1,c8353_g1,c12532_g1,c7976_g1
GO:0008150	Biological Process	GO:0050896	response to stimulus	GO:0009628	response to abiotic stimulus	GO:0006970	response to osmotic stress	1	c4351_g1
GO:0008150	Biological Process	GO:0050896	response to stimulus	GO:0009628	response to abiotic stimulus	GO:0009266	response to temperature stimulus	6	c119_g1,c11472_g1,c7977_g1,c12516_g1,c7782_g1,c321_g1
GO:0008150	Biological Process	GO:0050896	response to stimulus	GO:0006955	immune response	GO:0050776	regulation of immune response	1	c8486_g1
GO:0008150	Biological Process	GO:0050896	response to stimulus	GO:0006955	immune response	GO:0002263	cell activation involved in immune response	1	c6910_g1
GO:0008150	Biological Process	GO:0050896	response to stimulus	GO:0006955	immune response	GO:0002279	mast cell activation involved in immune response	1	c6910_g1
GO:0008150	Biological Process	GO:0050896	response to stimulus	GO:0006955	immune response	GO:0002366	leukocyte activation involved in immune response	1	c6910_g1
GO:0008150	Biological Process	GO:0050896	response to stimulus	GO:0006955	immune response	GO:0045087	innate immune response	1	c8486_g1
GO:0008150	Biological Process	GO:0050896	response to stimulus	GO:0006955	immune response	GO:0002250	adaptive immune response	1	c11141_g1
GO:0008150	Biological Process	GO:0050896	response to stimulus	GO:0006955	immune response	GO:0002437	inflammatory response to antigenic stimulus	1	c11141_g1
GO:0008150	Biological Process	GO:0050896	response to stimulus	GO:0006950	response to stress	GO:0097501	stress response to metal ion	1	c12900_g1
GO:0008150	Biological Process	GO:0050896	response to stimulus	GO:0006950	response to stress	GO:0006979	response to oxidative stress	15	c13508_g1,c8222_g1,c4773_g1,c4166_g1,c1118_g1,c658_g1,c4478_g1,c11358_g1,c13338_g1,c13810_g1,c5650_g1,c4881_g1,c3244_g1,c6596_g1,c12916_g1
GO:0008150	Biological Process	GO:0050896	response to stimulus	GO:0006950	response to stress	GO:0009408	response to heat	1	c7782_g1
GO:0008150	Biological Process	GO:0050896	response to stimulus	GO:0006950	response to stress	GO:0042594	response to starvation	8	c2818_g1,c8453_g1,c6909_g1,c6684_g1,c7235_g1,c4795_g1,c16622_g1,c5230_g1
GO:0008150	Biological Process	GO:0050896	response to stimulus	GO:0006950	response to stress	GO:0033554	cellular response to stress	216	c14326_g1,c9105_g1,c8901_g1,c3244_g1,c9297_g1,c9037_g1,c12952_g1,c17160_g1,c5417_g1,c2213_g1,c9371_g2,c3955_g1,c8801_g1,c15070_g1,c3519_g1,c6567_g1,c14118_g1,c14036_g1,c8800_g1,c4860_g1,c7859_g1,c12049_g1,c6303_g1,c9467_g1,c10779_g1,c4478_g1,c7235_g1,c5060_g1,c9409_g2,c3141_g1,c9926_g1,c930_g1,c1986_g1,c4166_g1,c8453_g1,c4264_g1,c7553_g1,c8742_g1,c3802_g1,c7318_g1,c8121_g1,c9595_g1,c9723_g1,c5230…
GO:0008150	Biological Process	GO:0050896	response to stimulus	GO:0006950	response to stress	GO:0006952	defense response	48	c2633_g2,c15073_g1,c9268_g1,c5635_g1,c10610_g1,c559_g1,c5469_g1,c3946_g1,c12442_g1,c11444_g1,c9037_g1,c2718_g1,c6566_g1,c4303_g1,c7028_g1,c4588_g1,c11141_g1,c12984_g1,c4675_g1,c7793_g1,c7959_g1,c8486_g1,c8464_g1,c5182_g1,c1908_g1,c1824_g1,c16904_g1,c7300_g2,c9998_g1,c2697_g1,c17338_g1,c9263_g2,c10096_g1,c14451_g1,c1713_g1,c2395_g1,c7453_g1,c8837_g1,c7252_g1,c15543_g1,c12654_g1,c3688_g1,c6431_g1,c…
GO:0008150	Biological Process	GO:0050896	response to stimulus	GO:0006950	response to stress	GO:0009611	response to wounding	24	c12729_g1,c6808_g1,c7252_g1,c9576_g1,c9498_g2,c202_g1,c8119_g1,c11243_g1,c991_g1,c7313_g1,c9658_g4,c12134_g1,c9530_g1,c8609_g1,c69_g1,c8063_g1,c2460_g1,c1681_g1,c1017_g1,c4756_g1,c8174_g1,c715_g1,c460_g1,c7060_g1
GO:0008150	Biological Process	GO:0050896	response to stimulus	GO:0006950	response to stress	GO:0080134	regulation of response to stress	11	c6596_g1,c4303_g1,c13338_g1,c7793_g1,c7782_g1,c8486_g1,c5469_g1,c17338_g1,c12952_g1,c658_g1,c9268_g1
GO:0008150	Biological Process	GO:0050896	response to stimulus	GO:0006950	response to stress	GO:0006970	response to osmotic stress	1	c4351_g1
GO:0008150	Biological Process	GO:0050896	response to stimulus	GO:0006950	response to stress	GO:0035966	response to topologically incorrect protein	6	c1919_g1,c13713_g1,c930_g1,c6097_g1,c6683_g1,c9580_g7
GO:0008150	Biological Process	GO:0050896	response to stimulus	GO:0051606	detection of stimulus	GO:0009582	detection of abiotic stimulus	2	c7545_g1,c7976_g1
GO:0008150	Biological Process	GO:0050896	response to stimulus	GO:0051606	detection of stimulus	GO:0009581	detection of external stimulus	2	c7976_g1,c7545_g1
GO:0008150	Biological Process	GO:0050896	response to stimulus	GO:0051606	detection of stimulus	GO:0009593	detection of chemical stimulus	1	c13311_g1
GO:0008150	Biological Process	GO:0050896	response to stimulus	GO:0051606	detection of stimulus	GO:0050906	detection of stimulus involved in sensory perception	1	c13311_g1
GO:0008150	Biological Process	GO:0050896	response to stimulus	GO:0009719	response to endogenous stimulus	GO:0071495	cellular response to endogenous stimulus	5	c7337_g1,c13104_g1,c886_g1,c7563_g1,c9054_g1
GO:0008150	Biological Process	GO:0050896	response to stimulus	GO:0009719	response to endogenous stimulus	GO:0009725	response to hormone	7	c886_g1,c13104_g1,c7337_g1,c8710_g1,c9054_g1,c4153_g1,c6032_g2
GO:0008150	Biological Process	GO:0050896	response to stimulus	GO:0009719	response to endogenous stimulus	GO:0010243	response to organonitrogen compound	1	c7563_g1
GO:0008150	Biological Process	GO:0050896	response to stimulus	GO:0009605	response to external stimulus	GO:0042330	taxis	9	c15002_g1,c8148_g1,c8309_g1,c4371_g1,c8672_g1,c9614_g1,c7048_g2,c9438_g1,c751_g1
GO:0008150	Biological Process	GO:0050896	response to stimulus	GO:0009605	response to external stimulus	GO:0009991	response to extracellular stimulus	14	c7235_g1,c6684_g1,c9436_g1,c8236_g1,c4349_g1,c6909_g1,c7617_g1,c8453_g1,c2818_g1,c5230_g1,c8242_g1,c16622_g1,c4795_g1,c8582_g1
GO:0008150	Biological Process	GO:0050896	response to stimulus	GO:0009605	response to external stimulus	GO:0071496	cellular response to external stimulus	14	c4795_g1,c8582_g1,c5230_g1,c16622_g1,c8242_g1,c6909_g1,c4349_g1,c8453_g1,c7617_g1,c2818_g1,c6684_g1,c7235_g1,c8236_g1,c9436_g1
GO:0008150	Biological Process	GO:0050896	response to stimulus	GO:0009605	response to external stimulus	GO:0032102	negative regulation of response to external stimulus	7	c5469_g1,c17338_g1,c4303_g1,c8453_g1,c9268_g1,c5230_g1,c7793_g1
GO:0008150	Biological Process	GO:0050896	response to stimulus	GO:0009605	response to external stimulus	GO:0043207	response to external biotic stimulus	49	c7300_g2,c16904_g1,c1824_g1,c1713_g1,c9263_g2,c14451_g1,c17338_g1,c9513_g1,c2697_g1,c8486_g1,c7959_g1,c8464_g1,c7793_g1,c4675_g1,c10426_g1,c5182_g1,c8688_g1,c6431_g1,c9304_g1,c12059_g1,c15254_g1,c8987_g2,c12654_g1,c15543_g1,c7252_g1,c2395_g1,c559_g1,c5635_g1,c10610_g1,c9268_g1,c8859_g2,c11100_g1,c17293_g1,c5192_g1,c5469_g1,c2633_g2,c15073_g1,c15018_g1,c1622_g1,c9503_g1,c12984_g1,c4588_g1,c11444_g…
GO:0008150	Biological Process	GO:0050896	response to stimulus	GO:0009605	response to external stimulus	GO:0009581	detection of external stimulus	2	c7976_g1,c7545_g1
GO:0008150	Biological Process	GO:0050896	response to stimulus	GO:0009605	response to external stimulus	GO:0032101	regulation of response to external stimulus	9	c4303_g1,c7793_g1,c5230_g1,c8486_g1,c17338_g1,c5469_g1,c8453_g1,c8672_g1,c9268_g1
GO:0008150	Biological Process	GO:0050896	response to stimulus	GO:0051716	cellular response to stimulus	GO:0070887	cellular response to chemical stimulus	41	c9124_g1,c7563_g1,c5650_g1,c2962_g1,c15391_g1,c4773_g1,c15450_g1,c886_g1,c1118_g1,c4478_g1,c1633_g1,c1919_g1,c9054_g1,c114_g1,c3244_g1,c14189_g1,c189_g1,c13104_g1,c6367_g1,c11358_g1,c13810_g1,c4470_g1,c5758_g1,c9559_g2,c6683_g1,c8222_g1,c2735_g1,c8825_g1,c6097_g1,c9354_g1,c930_g1,c14145_g1,c12916_g1,c12628_g1,c7329_g1,c7337_g1,c13508_g1,c11472_g1,c4166_g1,c9580_g7,c16787_g1
GO:0008150	Biological Process	GO:0050896	response to stimulus	GO:0051716	cellular response to stimulus	GO:0031668	cellular response to extracellular stimulus	14	c7235_g1,c6684_g1,c9436_g1,c8236_g1,c6909_g1,c4349_g1,c8453_g1,c7617_g1,c2818_g1,c5230_g1,c8242_g1,c16622_g1,c4795_g1,c8582_g1
GO:0008150	Biological Process	GO:0050896	response to stimulus	GO:0051716	cellular response to stimulus	GO:0007165	signal transduction	282	c3347_g1,c15559_g1,c168_g1,c11472_g1,c5340_g1,c7337_g1,c15721_g1,c7282_g1,c8369_g1,c7745_g1,c2288_g1,c12974_g1,c5188_g2,c13867_g1,c10875_g1,c6289_g1,c8050_g1,c4574_g1,c9747_g2,c5184_g1,c289_g1,c4945_g1,c5077_g2,c5990_g1,c8425_g2,c9381_g1,c428_g1,c5238_g1,c2904_g1,c8795_g2,c7841_g1,c2514_g1,c8399_g1,c9082_g2,c6675_g1,c16071_g1,c12499_g1,c7767_g1,c9436_g1,c776_g1,c2915_g1,c9470_g2,c15002_g1,c3348_g…
GO:0008150	Biological Process	GO:0050896	response to stimulus	GO:0051716	cellular response to stimulus	GO:0033554	cellular response to stress	216	c14326_g1,c9105_g1,c8901_g1,c3244_g1,c9297_g1,c9037_g1,c12952_g1,c17160_g1,c5417_g1,c2213_g1,c9371_g2,c3955_g1,c8801_g1,c15070_g1,c3519_g1,c6567_g1,c14118_g1,c14036_g1,c8800_g1,c4860_g1,c7859_g1,c12049_g1,c6303_g1,c9467_g1,c10779_g1,c4478_g1,c7235_g1,c5060_g1,c9409_g2,c3141_g1,c9926_g1,c930_g1,c1986_g1,c4166_g1,c8453_g1,c4264_g1,c7553_g1,c8742_g1,c3802_g1,c7318_g1,c8121_g1,c9595_g1,c9723_g1,c5230…
GO:0008150	Biological Process	GO:0050896	response to stimulus	GO:0009607	response to biotic stimulus	GO:0002832	negative regulation of response to biotic stimulus	5	c17338_g1,c5469_g1,c4303_g1,c9268_g1,c7793_g1
GO:0008150	Biological Process	GO:0050896	response to stimulus	GO:0009607	response to biotic stimulus	GO:0002831	regulation of response to biotic stimulus	6	c9268_g1,c7793_g1,c8486_g1,c5469_g1,c17338_g1,c4303_g1
GO:0008150	Biological Process	GO:0050896	response to stimulus	GO:0009607	response to biotic stimulus	GO:0043207	response to external biotic stimulus	49	c7300_g2,c16904_g1,c1824_g1,c1713_g1,c9263_g2,c14451_g1,c17338_g1,c9513_g1,c2697_g1,c8486_g1,c7959_g1,c8464_g1,c7793_g1,c4675_g1,c10426_g1,c5182_g1,c8688_g1,c6431_g1,c9304_g1,c12059_g1,c15254_g1,c8987_g2,c12654_g1,c15543_g1,c7252_g1,c2395_g1,c559_g1,c5635_g1,c10610_g1,c9268_g1,c8859_g2,c11100_g1,c17293_g1,c5192_g1,c5469_g1,c2633_g2,c15073_g1,c15018_g1,c1622_g1,c9503_g1,c12984_g1,c4588_g1,c11444_g…
GO:0008150	Biological Process	GO:0050896	response to stimulus	GO:0042221	response to chemical	GO:1901698	response to nitrogen compound	1	c7563_g1
GO:0008150	Biological Process	GO:0050896	response to stimulus	GO:0042221	response to chemical	GO:0001101	response to acid chemical	16	c7438_g1,c14687_g1,c312_g1,c1163_g1,c17254_g1,c118_g1,c6882_g1,c114_g1,c473_g1,c13254_g1,c5257_g1,c8924_g1,c15751_g1,c17308_g1,c14906_g1,c7563_g1
GO:0008150	Biological Process	GO:0050896	response to stimulus	GO:0042221	response to chemical	GO:0070887	cellular response to chemical stimulus	41	c9124_g1,c7563_g1,c5650_g1,c2962_g1,c15391_g1,c4773_g1,c15450_g1,c886_g1,c1118_g1,c4478_g1,c1633_g1,c1919_g1,c9054_g1,c114_g1,c3244_g1,c14189_g1,c189_g1,c13104_g1,c6367_g1,c11358_g1,c13810_g1,c4470_g1,c5758_g1,c9559_g2,c6683_g1,c8222_g1,c2735_g1,c8825_g1,c6097_g1,c9354_g1,c930_g1,c14145_g1,c12916_g1,c12628_g1,c7329_g1,c7337_g1,c13508_g1,c11472_g1,c4166_g1,c9580_g7,c16787_g1
GO:0008150	Biological Process	GO:0050896	response to stimulus	GO:0042221	response to chemical	GO:0009410	response to xenobiotic stimulus	16	c5758_g1,c4470_g1,c9559_g2,c2962_g1,c15391_g1,c6367_g1,c9124_g1,c9354_g1,c8825_g1,c15450_g1,c14145_g1,c7329_g1,c1633_g1,c16787_g1,c14189_g1,c189_g1
GO:0008150	Biological Process	GO:0050896	response to stimulus	GO:0042221	response to chemical	GO:0009593	detection of chemical stimulus	1	c13311_g1
GO:0008150	Biological Process	GO:0050896	response to stimulus	GO:0042221	response to chemical	GO:1901700	response to oxygen-containing compound	22	c8924_g1,c17308_g1,c15751_g1,c2735_g1,c14906_g1,c6596_g1,c4881_g1,c7563_g1,c13810_g1,c658_g1,c312_g1,c7438_g1,c14687_g1,c1163_g1,c1539_g1,c118_g1,c17254_g1,c6882_g1,c13254_g1,c473_g1,c13338_g1,c5257_g1
GO:0008150	Biological Process	GO:0050896	response to stimulus	GO:0042221	response to chemical	GO:1990267	response to transition metal nanoparticle	1	c12900_g1
GO:0008150	Biological Process	GO:0050896	response to stimulus	GO:0042221	response to chemical	GO:0010035	response to inorganic substance	20	c118_g1,c11472_g1,c17254_g1,c1163_g1,c312_g1,c7438_g1,c14687_g1,c5257_g1,c13254_g1,c473_g1,c12657_g1,c6882_g1,c14906_g1,c17308_g1,c15751_g1,c12900_g1,c6940_g1,c8924_g1,c13810_g1,c4881_g1
GO:0008150	Biological Process	GO:0050896	response to stimulus	GO:0042221	response to chemical	GO:0046685	response to arsenic-containing substance	1	c11472_g1
GO:0008150	Biological Process	GO:0050896	response to stimulus	GO:0042221	response to chemical	GO:0010033	response to organic substance	22	c1539_g1,c11472_g1,c14833_g1,c13104_g1,c9580_g7,c14916_g1,c9054_g1,c8710_g1,c1919_g1,c930_g1,c7337_g1,c12628_g1,c7282_g1,c2735_g1,c6032_g2,c4153_g1,c6097_g1,c886_g1,c7563_g1,c13713_g1,c6683_g1,c11361_g1
GO:0008150	Biological Process	GO:0050896	response to stimulus	GO:0042221	response to chemical	GO:0042493	response to drug	7	c11093_g1,c9086_g1,c8769_g1,c12380_g1,c8376_g1,c14966_g1,c5201_g1
GO:0008150	Biological Process	GO:0050896	response to stimulus	GO:0042221	response to chemical	GO:0032094	response to food	2	c8453_g1,c5230_g1
GO:0008150	Biological Process	GO:0050896	response to stimulus	GO:0042221	response to chemical	GO:0009636	response to toxic substance	7	c13810_g1,c11472_g1,c13399_g1,c3144_g1,c12900_g1,c4652_g1,c3525_g1
GO:0008150	Biological Process	GO:0050896	response to stimulus	GO:0042221	response to chemical	GO:0006935	chemotaxis	2	c8672_g1,c4371_g1
GO:0008150	Biological Process	GO:0050896	response to stimulus	GO:0048585	negative regulation of response to stimulus	GO:0031348	negative regulation of defense response	5	c7793_g1,c9268_g1,c4303_g1,c5469_g1,c17338_g1
GO:0008150	Biological Process	GO:0050896	response to stimulus	GO:0048585	negative regulation of response to stimulus	GO:0002832	negative regulation of response to biotic stimulus	5	c17338_g1,c5469_g1,c4303_g1,c9268_g1,c7793_g1
GO:0008150	Biological Process	GO:0050896	response to stimulus	GO:0048585	negative regulation of response to stimulus	GO:0009968	negative regulation of signal transduction	3	c7465_g1,c3310_g1,c527_g1
GO:0008150	Biological Process	GO:0050896	response to stimulus	GO:0048585	negative regulation of response to stimulus	GO:0032102	negative regulation of response to external stimulus	7	c5469_g1,c17338_g1,c4303_g1,c8453_g1,c9268_g1,c5230_g1,c7793_g1
GO:0008150	Biological Process	GO:0044848	biological phase	GO:0022403	cell cycle phase	GO:0098763	mitotic cell cycle phase	11	c6622_g2,c16500_g1,c15123_g1,c15072_g1,c8022_g2,c8993_g1,c7550_g1,c5655_g1,c2828_g1,c6876_g1,c3519_g1
GO:0008150	Biological Process	GO:0044848	biological phase	GO:0022403	cell cycle phase	GO:0000279	M phase	8	c6876_g1,c7550_g1,c15647_g1,c8993_g1,c8022_g2,c12444_g1,c6622_g2,c7023_g1
GO:0008150	Biological Process	GO:0044848	biological phase	GO:0022403	cell cycle phase	GO:0051320	S phase	6	c15123_g1,c2828_g1,c15072_g1,c16500_g1,c5655_g1,c3519_g1
GO:0008150	Biological Process	GO:0044848	biological phase	GO:0022403	cell cycle phase	GO:0051324	prophase	3	c12444_g1,c7023_g1,c15647_g1
GO:0008150	Biological Process	GO:0044848	biological phase	GO:0022403	cell cycle phase	GO:0051322	anaphase	4	c8022_g2,c8993_g1,c6876_g1,c7550_g1
GO:0008150	Biological Process	GO:0044848	biological phase	GO:0022403	cell cycle phase	GO:0098762	meiotic cell cycle phase	3	c12444_g1,c15647_g1,c7023_g1
GO:0008150	Biological Process	GO:0044848	biological phase	GO:0022403	cell cycle phase	GO:0051325	interphase	6	c5655_g1,c16500_g1,c15123_g1,c15072_g1,c2828_g1,c3519_g1
GO:0008150	Biological Process	GO:0032501	multicellular organismal process	GO:0032504	multicellular organism reproduction	GO:0022412	cellular process involved in reproduction in multicellular organism	20	c1701_g1,c5233_g1,c15291_g1,c6915_g1,c9702_g1,c9158_g1,c6584_g1,c1415_g1,c5649_g1,c12628_g1,c7669_g1,c9534_g2,c8859_g1,c9355_g3,c4274_g1,c11862_g1,c14063_g1,c5635_g1,c4235_g1,c5326_g1
GO:0008150	Biological Process	GO:0032501	multicellular organismal process	GO:0032504	multicellular organism reproduction	GO:0048609	multicellular organismal reproductive process	35	c9764_g1,c11956_g1,c4235_g1,c11862_g1,c4265_g1,c8413_g1,c3490_g1,c9534_g2,c7669_g1,c3135_g1,c1415_g1,c6584_g1,c12944_g1,c6027_g1,c1701_g1,c879_g1,c15291_g1,c10940_g1,c12793_g1,c5326_g1,c14063_g1,c2466_g1,c4274_g1,c8199_g1,c9355_g3,c6157_g1,c5635_g1,c559_g1,c5649_g1,c9158_g1,c7890_g1,c6298_g1,c10843_g1,c9854_g1,c5233_g1
GO:0008150	Biological Process	GO:0032501	multicellular organismal process	GO:0044707	single-multicellular organism process	GO:0048771	tissue remodeling	1	c16390_g1
GO:0008150	Biological Process	GO:0032501	multicellular organismal process	GO:0044707	single-multicellular organism process	GO:0030534	adult behavior	2	c5230_g1,c8453_g1
GO:0008150	Biological Process	GO:0032501	multicellular organismal process	GO:0044707	single-multicellular organism process	GO:0009791	post-embryonic development	5	c6845_g1,c5753_g1,c9399_g1,c8960_g4,c6622_g1
GO:0008150	Biological Process	GO:0032501	multicellular organismal process	GO:0044707	single-multicellular organism process	GO:0001816	cytokine production	4	c9696_g3,c6056_g1,c5939_g1,c7295_g1
GO:0008150	Biological Process	GO:0032501	multicellular organismal process	GO:0044707	single-multicellular organism process	GO:0022404	molting cycle process	1	c7307_g1
GO:0008150	Biological Process	GO:0032501	multicellular organismal process	GO:0044707	single-multicellular organism process	GO:0003008	system process	19	c4595_g1,c16744_g1,c11361_g1,c5199_g2,c6832_g1,c13311_g1,c719_g1,c5424_g1,c4265_g1,c8007_g1,c7282_g1,c6920_g1,c14235_g1,c14916_g1,c12203_g1,c9644_g1,c3347_g1,c14833_g1,c12250_g1
GO:0008150	Biological Process	GO:0032501	multicellular organismal process	GO:0044707	single-multicellular organism process	GO:0051240	positive regulation of multicellular organismal process	4	c5939_g1,c9696_g3,c6056_g1,c7295_g1
GO:0008150	Biological Process	GO:0032501	multicellular organismal process	GO:0044707	single-multicellular organism process	GO:0050878	regulation of body fluid levels	21	c12134_g1,c7313_g1,c9658_g4,c991_g1,c11243_g1,c8119_g1,c9498_g2,c202_g1,c9576_g1,c7252_g1,c6808_g1,c12729_g1,c7060_g1,c460_g1,c8174_g1,c4756_g1,c1017_g1,c2460_g1,c1681_g1,c8063_g1,c69_g1
GO:0008150	Biological Process	GO:0032501	multicellular organismal process	GO:0044707	single-multicellular organism process	GO:0050817	coagulation	21	c11243_g1,c991_g1,c7313_g1,c9658_g4,c12134_g1,c12729_g1,c6808_g1,c7252_g1,c9498_g2,c8119_g1,c202_g1,c9576_g1,c1017_g1,c460_g1,c8174_g1,c4756_g1,c7060_g1,c69_g1,c2460_g1,c1681_g1,c8063_g1
GO:0008150	Biological Process	GO:0032501	multicellular organismal process	GO:0044707	single-multicellular organism process	GO:0007275	multicellular organismal development	26	c8212_g1,c5257_g1,c6845_g1,c3495_g1,c12654_g1,c6622_g1,c8960_g4,c2371_g1,c3901_g1,c4371_g1,c991_g1,c943_g1,c2213_g1,c6561_g1,c8655_g2,c5753_g1,c9399_g1,c10387_g1,c9115_g1,c13215_g1,c4153_g1,c3529_g1,c6131_g1,c1017_g1,c13829_g1,c9447_g2
GO:0008150	Biological Process	GO:0032501	multicellular organismal process	GO:0044707	single-multicellular organism process	GO:0042303	molting cycle	1	c7307_g1
GO:0008150	Biological Process	GO:0032501	multicellular organismal process	GO:0044706	multi-multicellular organism process	GO:0033057	multicellular organismal reproductive behavior	6	c7890_g1,c8413_g1,c12793_g1,c559_g1,c3490_g1,c879_g1
GO:0008150	Biological Process	GO:0032501	multicellular organismal process	GO:0051239	regulation of multicellular organismal process	GO:0044057	regulation of system process	6	c5199_g2,c8007_g1,c12250_g1,c5424_g1,c16744_g1,c4265_g1
GO:0008150	Biological Process	GO:0032501	multicellular organismal process	GO:0051239	regulation of multicellular organismal process	GO:0001817	regulation of cytokine production	4	c9696_g3,c6056_g1,c5939_g1,c7295_g1
GO:0008150	Biological Process	GO:0032501	multicellular organismal process	GO:0051239	regulation of multicellular organismal process	GO:0051240	positive regulation of multicellular organismal process	4	c5939_g1,c9696_g3,c6056_g1,c7295_g1
GO:0008150	Biological Process	GO:0032501	multicellular organismal process	GO:0051239	regulation of multicellular organismal process	GO:2000026	regulation of multicellular organismal development	4	c991_g1,c1017_g1,c9447_g2,c6131_g1
GO:0008150	Biological Process	GO:0048511	rhythmic process	GO:0007623	circadian rhythm	GO:0048512	circadian behavior	2	c1690_g2,c6443_g1
GO:0008150	Biological Process	GO:0048511	rhythmic process	GO:0007623	circadian rhythm	GO:0042752	regulation of circadian rhythm	2	c16109_g1,c2074_g1
GO:0008150	Biological Process	GO:0048511	rhythmic process	GO:0007622	rhythmic behavior	GO:0048512	circadian behavior	2	c1690_g2,c6443_g1
GO:0008150	Biological Process	GO:0032502	developmental process	GO:0048856	anatomical structure development	GO:0048468	cell development	24	c12516_g1,c7669_g1,c9534_g2,c6584_g1,c9158_g1,c1415_g1,c5649_g1,c5233_g1,c15291_g1,c15559_g1,c5398_g1,c4371_g1,c1701_g1,c6289_g1,c5326_g1,c6800_g2,c4235_g1,c2735_g1,c4773_g1,c5635_g1,c14063_g1,c11862_g1,c9355_g3,c4274_g1
GO:0008150	Biological Process	GO:0032502	developmental process	GO:0048856	anatomical structure development	GO:0048608	reproductive structure development	1	c12654_g1
GO:0008150	Biological Process	GO:0032502	developmental process	GO:0048856	anatomical structure development	GO:0031099	regeneration	3	c715_g1,c8609_g1,c9530_g1
GO:0008150	Biological Process	GO:0032502	developmental process	GO:0048856	anatomical structure development	GO:0060322	head development	1	c5257_g1
GO:0008150	Biological Process	GO:0032502	developmental process	GO:0048856	anatomical structure development	GO:0048731	system development	10	c9447_g2,c943_g1,c13829_g1,c4371_g1,c6131_g1,c13215_g1,c9115_g1,c10387_g1,c12654_g1,c5257_g1
GO:0008150	Biological Process	GO:0032502	developmental process	GO:0048856	anatomical structure development	GO:0009888	tissue development	22	c9468_g1,c5635_g1,c10554_g1,c715_g1,c14063_g1,c11862_g1,c9355_g3,c3119_g1,c4274_g1,c5326_g1,c8609_g1,c4235_g1,c9530_g1,c5233_g1,c15291_g1,c1701_g1,c7669_g1,c9534_g2,c9158_g1,c6584_g1,c1415_g1,c5649_g1
GO:0008150	Biological Process	GO:0032502	developmental process	GO:0048856	anatomical structure development	GO:0001568	blood vessel development	2	c6131_g1,c9447_g2
GO:0008150	Biological Process	GO:0032502	developmental process	GO:0048856	anatomical structure development	GO:0021543	pallium development	1	c5257_g1
GO:0008150	Biological Process	GO:0032502	developmental process	GO:0048856	anatomical structure development	GO:0009653	anatomical structure morphogenesis	53	c8679_g2,c11922_g1,c4235_g1,c6668_g1,c6800_g2,c9399_g1,c5753_g1,c7766_g1,c13713_g1,c6289_g1,c11862_g1,c9447_g2,c8960_g2,c2735_g1,c9534_g2,c7669_g1,c6584_g1,c1415_g1,c6845_g1,c4371_g1,c15559_g1,c12949_g1,c3695_g2,c1701_g1,c880_g1,c15346_g1,c15291_g1,c6225_g1,c8096_g1,c13215_g1,c13593_g1,c9249_g2,c10387_g1,c5326_g1,c14063_g1,c4274_g1,c9355_g3,c4773_g1,c5635_g1,c6131_g1,c5649_g1,c6622_g1,c9158_g1,c1…
GO:0008150	Biological Process	GO:0032502	developmental process	GO:0048856	anatomical structure development	GO:0048513	organ development	7	c9115_g1,c943_g1,c13829_g1,c13215_g1,c5257_g1,c12654_g1,c10387_g1
GO:0008150	Biological Process	GO:0032502	developmental process	GO:0048856	anatomical structure development	GO:0030900	forebrain development	1	c5257_g1
GO:0008150	Biological Process	GO:0032502	developmental process	GO:0048856	anatomical structure development	GO:0061061	muscle structure development	1	c943_g1
GO:0008150	Biological Process	GO:0032502	developmental process	GO:0048856	anatomical structure development	GO:0009790	embryo development	2	c991_g1,c1017_g1
GO:0008150	Biological Process	GO:0032502	developmental process	GO:0048856	anatomical structure development	GO:0021537	telencephalon development	1	c5257_g1
GO:0008150	Biological Process	GO:0032502	developmental process	GO:0048646	anatomical structure formation involved in morphogenesis	GO:0030435	sporulation resulting in formation of a cellular spore	8	c12516_g1,c6289_g1,c6800_g2,c8679_g2,c2735_g1,c4773_g1,c15559_g1,c5398_g1
GO:0008150	Biological Process	GO:0032502	developmental process	GO:0048646	anatomical structure formation involved in morphogenesis	GO:0001525	angiogenesis	2	c9447_g2,c6131_g1
GO:0008150	Biological Process	GO:0032502	developmental process	GO:0048646	anatomical structure formation involved in morphogenesis	GO:0010927	cellular component assembly involved in morphogenesis	2	c6800_g2,c4773_g1
GO:0008150	Biological Process	GO:0032502	developmental process	GO:0048646	anatomical structure formation involved in morphogenesis	GO:0030703	eggshell formation	16	c1701_g1,c5233_g1,c15291_g1,c7669_g1,c9534_g2,c1415_g1,c6584_g1,c9158_g1,c5649_g1,c14063_g1,c11862_g1,c9355_g3,c4274_g1,c5635_g1,c4235_g1,c5326_g1
GO:0008150	Biological Process	GO:0032502	developmental process	GO:0044767	single-organism developmental process	GO:0007420	brain development	1	c5257_g1
GO:0008150	Biological Process	GO:0032502	developmental process	GO:0044767	single-organism developmental process	GO:0048514	blood vessel morphogenesis	2	c9447_g2,c6131_g1
GO:0008150	Biological Process	GO:0032502	developmental process	GO:0044767	single-organism developmental process	GO:0048589	developmental growth	4	c6225_g1,c8609_g1,c715_g1,c9530_g1
GO:0008150	Biological Process	GO:0032502	developmental process	GO:0044767	single-organism developmental process	GO:0001568	blood vessel development	2	c6131_g1,c9447_g2
GO:0008150	Biological Process	GO:0032502	developmental process	GO:0044767	single-organism developmental process	GO:0009790	embryo development	2	c991_g1,c1017_g1
GO:0008150	Biological Process	GO:0032502	developmental process	GO:0044767	single-organism developmental process	GO:0061061	muscle structure development	1	c943_g1
GO:0008150	Biological Process	GO:0032502	developmental process	GO:0044767	single-organism developmental process	GO:0048534	hematopoietic or lymphoid organ development	1	c13829_g1
GO:0008150	Biological Process	GO:0032502	developmental process	GO:0044767	single-organism developmental process	GO:0009887	organ morphogenesis	2	c10387_g1,c13215_g1
GO:0008150	Biological Process	GO:0032502	developmental process	GO:0044767	single-organism developmental process	GO:0009791	post-embryonic development	5	c6845_g1,c5753_g1,c9399_g1,c8960_g4,c6622_g1
GO:0008150	Biological Process	GO:0032502	developmental process	GO:0044767	single-organism developmental process	GO:0007275	multicellular organismal development	26	c8212_g1,c5257_g1,c6845_g1,c3495_g1,c12654_g1,c6622_g1,c8960_g4,c2371_g1,c3901_g1,c4371_g1,c991_g1,c943_g1,c2213_g1,c6561_g1,c8655_g2,c5753_g1,c9399_g1,c10387_g1,c9115_g1,c13215_g1,c4153_g1,c3529_g1,c6131_g1,c1017_g1,c13829_g1,c9447_g2
GO:0008150	Biological Process	GO:0032502	developmental process	GO:0044767	single-organism developmental process	GO:0031099	regeneration	3	c715_g1,c8609_g1,c9530_g1
GO:0008150	Biological Process	GO:0032502	developmental process	GO:0044767	single-organism developmental process	GO:0043934	sporulation	13	c6800_g2,c8679_g2,c6289_g1,c12516_g1,c9249_g2,c10754_g1,c14375_g1,c12442_g1,c15559_g1,c5398_g1,c7857_g1,c4773_g1,c2735_g1
GO:0008150	Biological Process	GO:0032502	developmental process	GO:0044767	single-organism developmental process	GO:0030703	eggshell formation	16	c1701_g1,c5233_g1,c15291_g1,c7669_g1,c9534_g2,c1415_g1,c6584_g1,c9158_g1,c5649_g1,c14063_g1,c11862_g1,c9355_g3,c4274_g1,c5635_g1,c4235_g1,c5326_g1
GO:0008150	Biological Process	GO:0032502	developmental process	GO:0044767	single-organism developmental process	GO:0007568	aging	7	c16505_g1,c8121_g2,c5692_g1,c5081_g1,c2396_g1,c4773_g1,c2735_g1
GO:0008150	Biological Process	GO:0032502	developmental process	GO:0044767	single-organism developmental process	GO:0010927	cellular component assembly involved in morphogenesis	2	c6800_g2,c4773_g1
GO:0008150	Biological Process	GO:0032502	developmental process	GO:0044767	single-organism developmental process	GO:0001525	angiogenesis	2	c9447_g2,c6131_g1
GO:0008150	Biological Process	GO:0032502	developmental process	GO:0044767	single-organism developmental process	GO:0060322	head development	1	c5257_g1
GO:0008150	Biological Process	GO:0032502	developmental process	GO:0044767	single-organism developmental process	GO:0048869	cellular developmental process	59	c6225_g1,c8096_g1,c5326_g1,c9249_g2,c5599_g1,c13593_g1,c9557_g1,c9000_g2,c9355_g3,c4274_g1,c14063_g1,c5635_g1,c9782_g1,c4773_g1,c9158_g1,c5649_g1,c12516_g1,c15215_g1,c12442_g1,c9479_g1,c3440_g1,c778_g1,c5398_g1,c8567_g1,c5233_g1,c1539_g1,c7288_g1,c14887_g1,c5694_g1,c6800_g2,c6668_g1,c4235_g1,c11922_g1,c8679_g2,c2570_g1,c6289_g1,c13713_g1,c7766_g1,c8960_g2,c11862_g1,c2735_g1,c6584_g1,c1415_g1,c352…
GO:0008150	Biological Process	GO:0032502	developmental process	GO:0044767	single-organism developmental process	GO:0030900	forebrain development	1	c5257_g1
GO:0008150	Biological Process	GO:0032502	developmental process	GO:0003006	developmental process involved in reproduction	GO:0045137	development of primary sexual characteristics	1	c12654_g1
GO:0008150	Biological Process	GO:0032502	developmental process	GO:0003006	developmental process involved in reproduction	GO:0030703	eggshell formation	16	c1701_g1,c5233_g1,c15291_g1,c7669_g1,c9534_g2,c1415_g1,c6584_g1,c9158_g1,c5649_g1,c14063_g1,c11862_g1,c9355_g3,c4274_g1,c5635_g1,c4235_g1,c5326_g1
GO:0008150	Biological Process	GO:0032502	developmental process	GO:0003006	developmental process involved in reproduction	GO:0048608	reproductive structure development	1	c12654_g1
GO:0008150	Biological Process	GO:0032502	developmental process	GO:0003006	developmental process involved in reproduction	GO:0030707	ovarian follicle cell development	16	c5233_g1,c15291_g1,c1701_g1,c7669_g1,c9534_g2,c9158_g1,c6584_g1,c1415_g1,c5649_g1,c5635_g1,c14063_g1,c11862_g1,c9355_g3,c4274_g1,c5326_g1,c4235_g1
GO:0008150	Biological Process	GO:0032502	developmental process	GO:0003006	developmental process involved in reproduction	GO:0007281	germ cell development	16	c9534_g2,c7669_g1,c5649_g1,c1415_g1,c9158_g1,c6584_g1,c1701_g1,c15291_g1,c5233_g1,c4235_g1,c5326_g1,c11862_g1,c14063_g1,c4274_g1,c9355_g3,c5635_g1
GO:0008150	Biological Process	GO:0032502	developmental process	GO:0003006	developmental process involved in reproduction	GO:0007530	sex determination	1	c7288_g1
GO:0008150	Biological Process	GO:0032502	developmental process	GO:0003006	developmental process involved in reproduction	GO:0007548	sex differentiation	6	c4153_g1,c3495_g1,c12654_g1,c2371_g1,c3901_g1,c6561_g1
GO:0008150	Biological Process	GO:0032502	developmental process	GO:0003006	developmental process involved in reproduction	GO:0034293	sexual sporulation	7	c5398_g1,c15559_g1,c6800_g2,c4773_g1,c2735_g1,c6289_g1,c12516_g1
GO:0008150	Biological Process	GO:0032502	developmental process	GO:0050793	regulation of developmental process	GO:0051094	positive regulation of developmental process	1	c8679_g2
GO:0008150	Biological Process	GO:0032502	developmental process	GO:0050793	regulation of developmental process	GO:0045595	regulation of cell differentiation	1	c8679_g2
GO:0008150	Biological Process	GO:0032502	developmental process	GO:0050793	regulation of developmental process	GO:2000026	regulation of multicellular organismal development	4	c991_g1,c1017_g1,c9447_g2,c6131_g1
GO:0008150	Biological Process	GO:0032502	developmental process	GO:0050793	regulation of developmental process	GO:0043937	regulation of sporulation	1	c8679_g2
GO:0008150	Biological Process	GO:0032502	developmental process	GO:0050793	regulation of developmental process	GO:0022603	regulation of anatomical structure morphogenesis	5	c12516_g1,c6131_g1,c9447_g2,c8960_g2,c8679_g2
GO:0008150	Biological Process	GO:0032502	developmental process	GO:0009653	anatomical structure morphogenesis	GO:0009887	organ morphogenesis	2	c10387_g1,c13215_g1
GO:0008150	Biological Process	GO:0032502	developmental process	GO:0009653	anatomical structure morphogenesis	GO:0010927	cellular component assembly involved in morphogenesis	2	c6800_g2,c4773_g1
GO:0008150	Biological Process	GO:0032502	developmental process	GO:0009653	anatomical structure morphogenesis	GO:0022603	regulation of anatomical structure morphogenesis	5	c12516_g1,c6131_g1,c9447_g2,c8960_g2,c8679_g2
GO:0008150	Biological Process	GO:0032502	developmental process	GO:0009653	anatomical structure morphogenesis	GO:0048646	anatomical structure formation involved in morphogenesis	28	c5233_g1,c15291_g1,c15559_g1,c5398_g1,c1701_g1,c12442_g1,c12516_g1,c7669_g1,c9534_g2,c9158_g1,c6584_g1,c1415_g1,c5649_g1,c2735_g1,c4773_g1,c5635_g1,c6131_g1,c14063_g1,c11862_g1,c9355_g3,c9447_g2,c4274_g1,c9249_g2,c5326_g1,c6289_g1,c8679_g2,c6800_g2,c4235_g1
GO:0008150	Biological Process	GO:0032502	developmental process	GO:0009653	anatomical structure morphogenesis	GO:0009886	post-embryonic morphogenesis	5	c6622_g1,c6845_g1,c9399_g1,c8960_g4,c5753_g1
GO:0008150	Biological Process	GO:0032502	developmental process	GO:0009653	anatomical structure morphogenesis	GO:0048514	blood vessel morphogenesis	2	c9447_g2,c6131_g1
GO:0008150	Biological Process	GO:0032502	developmental process	GO:0009653	anatomical structure morphogenesis	GO:0032989	cellular component morphogenesis	21	c7766_g1,c13593_g1,c13713_g1,c6225_g1,c8096_g1,c11922_g1,c6800_g2,c6668_g1,c4773_g1,c8960_g2,c12516_g1,c880_g1,c5694_g1,c14887_g1,c15346_g1,c8567_g1,c1539_g1,c4371_g1,c3440_g1,c12949_g1,c3695_g2
GO:0008150	Biological Process	GO:0032502	developmental process	GO:0009653	anatomical structure morphogenesis	GO:0060560	developmental growth involved in morphogenesis	1	c6225_g1
GO:0008150	Biological Process	GO:0032502	developmental process	GO:0051094	positive regulation of developmental process	GO:0045597	positive regulation of cell differentiation	1	c8679_g2
GO:0008150	Biological Process	GO:0032502	developmental process	GO:0051094	positive regulation of developmental process	GO:0043938	positive regulation of sporulation	1	c8679_g2
GO:0008150	Biological Process	GO:0000003	reproduction	GO:0019954	asexual reproduction	GO:0007114	cell budding	3	c6225_g1,c15559_g1,c389_g1
GO:0008150	Biological Process	GO:0000003	reproduction	GO:0032504	multicellular organism reproduction	GO:0022412	cellular process involved in reproduction in multicellular organism	20	c1701_g1,c5233_g1,c15291_g1,c6915_g1,c9702_g1,c9158_g1,c6584_g1,c1415_g1,c5649_g1,c12628_g1,c7669_g1,c9534_g2,c8859_g1,c9355_g3,c4274_g1,c11862_g1,c14063_g1,c5635_g1,c4235_g1,c5326_g1
GO:0008150	Biological Process	GO:0000003	reproduction	GO:0032504	multicellular organism reproduction	GO:0048609	multicellular organismal reproductive process	35	c9764_g1,c11956_g1,c4235_g1,c11862_g1,c4265_g1,c8413_g1,c3490_g1,c9534_g2,c7669_g1,c3135_g1,c1415_g1,c6584_g1,c12944_g1,c6027_g1,c1701_g1,c879_g1,c15291_g1,c10940_g1,c12793_g1,c5326_g1,c14063_g1,c2466_g1,c4274_g1,c8199_g1,c9355_g3,c6157_g1,c5635_g1,c559_g1,c5649_g1,c9158_g1,c7890_g1,c6298_g1,c10843_g1,c9854_g1,c5233_g1
GO:0008150	Biological Process	GO:0000003	reproduction	GO:0032505	reproduction of a single-celled organism	GO:0007114	cell budding	3	c6225_g1,c15559_g1,c389_g1
GO:0008150	Biological Process	GO:0000003	reproduction	GO:0032505	reproduction of a single-celled organism	GO:0022413	reproductive process in single-celled organism	9	c15559_g1,c5398_g1,c7288_g1,c17263_g1,c2735_g1,c4773_g1,c6800_g2,c6289_g1,c12516_g1
GO:0008150	Biological Process	GO:0000003	reproduction	GO:0051321	meiotic cell cycle	GO:0051447	negative regulation of meiotic cell cycle	1	c12186_g1
GO:0008150	Biological Process	GO:0000003	reproduction	GO:0051321	meiotic cell cycle	GO:1903046	meiotic cell cycle process	22	c6225_g1,c6800_g2,c6380_g1,c9122_g1,c15647_g1,c6289_g1,c9467_g1,c12186_g1,c4773_g1,c2735_g1,c3212_g1,c1195_g1,c9562_g1,c4861_g1,c12516_g1,c12500_g1,c15559_g1,c5398_g1,c12444_g1,c9854_g1,c7023_g1,c7288_g1
GO:0008150	Biological Process	GO:0000003	reproduction	GO:0051321	meiotic cell cycle	GO:0007126	meiotic nuclear division	14	c9122_g1,c15647_g1,c4861_g1,c6225_g1,c6380_g1,c9562_g1,c9854_g1,c3212_g1,c7023_g1,c1195_g1,c7288_g1,c12500_g1,c12186_g1,c12444_g1
GO:0008150	Biological Process	GO:0000003	reproduction	GO:0051321	meiotic cell cycle	GO:0033313	meiotic cell cycle checkpoint	1	c12186_g1
GO:0008150	Biological Process	GO:0000003	reproduction	GO:0051321	meiotic cell cycle	GO:0034293	sexual sporulation	7	c5398_g1,c15559_g1,c6800_g2,c4773_g1,c2735_g1,c6289_g1,c12516_g1
GO:0008150	Biological Process	GO:0000003	reproduction	GO:0051321	meiotic cell cycle	GO:0051445	regulation of meiotic cell cycle	1	c12186_g1
GO:0008150	Biological Process	GO:0000003	reproduction	GO:0019953	sexual reproduction	GO:0007276	gamete generation	27	c2466_g1,c4265_g1,c14063_g1,c11862_g1,c9355_g3,c4274_g1,c8199_g1,c6157_g1,c5635_g1,c11956_g1,c10940_g1,c9764_g1,c4235_g1,c5326_g1,c1701_g1,c12944_g1,c9854_g1,c5233_g1,c15291_g1,c7669_g1,c9534_g2,c9158_g1,c6584_g1,c1415_g1,c5649_g1,c10843_g1,c6298_g1
GO:0008150	Biological Process	GO:0000003	reproduction	GO:0019953	sexual reproduction	GO:0000747	conjugation with cellular fusion	4	c12628_g1,c13713_g1,c17263_g1,c11472_g1
GO:0008150	Biological Process	GO:0000003	reproduction	GO:0019953	sexual reproduction	GO:0007618	mating	7	c879_g1,c3490_g1,c559_g1,c3929_g1,c12793_g1,c8413_g1,c7890_g1
GO:0008150	Biological Process	GO:0000003	reproduction	GO:0019953	sexual reproduction	GO:0009566	fertilization	4	c6915_g1,c9702_g1,c8859_g1,c12628_g1
GO:0008150	Biological Process	GO:0000003	reproduction	GO:0019953	sexual reproduction	GO:0034293	sexual sporulation	7	c5398_g1,c15559_g1,c6800_g2,c4773_g1,c2735_g1,c6289_g1,c12516_g1
GO:0008150	Biological Process	GO:0065007	biological regulation	GO:0065009	regulation of molecular function	GO:0044093	positive regulation of molecular function	20	c4021_g1,c7188_g1,c9507_g1,c8453_g1,c6689_g1,c5434_g1,c8937_g2,c13550_g1,c6800_g1,c9592_g1,c4829_g1,c12492_g1,c8406_g2,c9266_g2,c4072_g1,c5230_g1,c8937_g1,c1586_g1,c4232_g2,c11371_g1
GO:0008150	Biological Process	GO:0065007	biological regulation	GO:0065009	regulation of molecular function	GO:0050790	regulation of catalytic activity	114	c16880_g1,c9657_g1,c5230_g1,c8854_g1,c15331_g1,c11371_g1,c2579_g1,c8313_g1,c7200_g1,c11573_g1,c8983_g3,c5273_g1,c7201_g3,c11606_g1,c7237_g1,c9612_g1,c8064_g1,c12492_g1,c9470_g2,c8815_g1,c9421_g1,c16873_g1,c9571_g1,c5220_g1,c8227_g1,c16386_g1,c8453_g1,c5434_g1,c7314_g1,c7517_g1,c4232_g2,c5388_g1,c9477_g1,c9152_g1,c8937_g1,c5849_g1,c153_g1,c7290_g1,c5662_g1,c202_g1,c11282_g1,c12516_g1,c6611_g2,c104…
GO:0008150	Biological Process	GO:0065007	biological regulation	GO:0065009	regulation of molecular function	GO:0044092	negative regulation of molecular function	20	c10445_g1,c14317_g1,c15331_g1,c5388_g1,c4494_g1,c2579_g1,c16880_g1,c6289_g1,c6459_g1,c5398_g1,c9247_g2,c7056_g1,c4062_g1,c4996_g1,c10457_g1,c12503_g1,c8015_g1,c202_g1,c11606_g1,c12516_g1
GO:0008150	Biological Process	GO:0065007	biological regulation	GO:0050789	regulation of biological process	GO:0044087	regulation of cellular component biogenesis	20	c9526_g1,c9219_g1,c168_g1,c12420_g1,c3383_g1,c8049_g1,c6128_g1,c2874_g1,c9526_g2,c5445_g1,c3915_g1,c2450_g1,c6800_g2,c3858_g1,c8497_g1,c5467_g1,c7495_g1,c4656_g1,c2116_g1,c8621_g1
GO:0008150	Biological Process	GO:0065007	biological regulation	GO:0050789	regulation of biological process	GO:0043900	regulation of multi-organism process	7	c8486_g1,c9268_g1,c7793_g1,c4303_g1,c996_g1,c17338_g1,c5469_g1
GO:0008150	Biological Process	GO:0065007	biological regulation	GO:0050789	regulation of biological process	GO:0048519	negative regulation of biological process	87	c5467_g1,c4494_g1,c6787_g2,c8225_g1,c11252_g1,c6289_g1,c14317_g1,c4656_g1,c2074_g1,c3803_g1,c6850_g1,c9286_g1,c11129_g1,c4108_g1,c14528_g1,c5161_g1,c10065_g1,c7056_g1,c12023_g1,c5907_g1,c10445_g1,c9268_g1,c7943_g1,c13629_g1,c8015_g1,c9514_g1,c4303_g1,c16109_g1,c6459_g1,c11938_g1,c9247_g2,c7288_g1,c4996_g1,c4062_g1,c7495_g1,c15331_g1,c7507_g1,c2579_g1,c9483_g2,c3842_g1,c2828_g1,c16880_g1,c8542_g1,…
GO:0008150	Biological Process	GO:0065007	biological regulation	GO:0050789	regulation of biological process	GO:0051239	regulation of multicellular organismal process	14	c4265_g1,c991_g1,c1017_g1,c5424_g1,c9447_g2,c12250_g1,c6131_g1,c7295_g1,c8007_g1,c6056_g1,c16744_g1,c5199_g2,c9696_g3,c5939_g1
GO:0008150	Biological Process	GO:0065007	biological regulation	GO:0050789	regulation of biological process	GO:0040012	regulation of locomotion	3	c8672_g1,c1017_g1,c991_g1
GO:0008150	Biological Process	GO:0065007	biological regulation	GO:0050789	regulation of biological process	GO:0002682	regulation of immune system process	9	c4303_g1,c2514_g1,c8486_g1,c6526_g1,c7793_g1,c17338_g1,c5469_g1,c11817_g1,c9268_g1
GO:0008150	Biological Process	GO:0065007	biological regulation	GO:0050789	regulation of biological process	GO:0032844	regulation of homeostatic process	1	c4264_g1
GO:0008150	Biological Process	GO:0065007	biological regulation	GO:0050789	regulation of biological process	GO:0048583	regulation of response to stimulus	73	c5728_g1,c4303_g1,c9267_g1,c13629_g1,c8425_g2,c6800_g1,c9434_g1,c13338_g1,c7907_g1,c6526_g1,c8187_g1,c7295_g1,c3889_g1,c9268_g1,c7532_g2,c7697_g1,c2514_g1,c8071_g1,c7782_g1,c9169_g1,c7563_g1,c2292_g1,c9548_g2,c5340_g1,c8228_g1,c8672_g1,c6838_g2,c4145_g1,c5314_g1,c2719_g1,c8050_g1,c1008_g1,c658_g1,c6689_g1,c12952_g1,c8073_g1,c8937_g2,c13661_g1,c4239_g1,c7465_g1,c1826_g1,c8969_g1,c7838_g1,c527_g1,c…
GO:0008150	Biological Process	GO:0065007	biological regulation	GO:0050789	regulation of biological process	GO:0040008	regulation of growth	3	c7188_g1,c9255_g2,c8694_g2
GO:0008150	Biological Process	GO:0065007	biological regulation	GO:0050789	regulation of biological process	GO:0023051	regulation of signaling	61	c6689_g1,c8937_g2,c8073_g1,c13661_g1,c5728_g1,c4239_g1,c1826_g1,c9267_g1,c8969_g1,c7465_g1,c13629_g1,c8425_g2,c7838_g1,c6611_g2,c9434_g1,c527_g1,c6800_g1,c6526_g1,c7907_g1,c5662_g1,c8187_g1,c7290_g1,c7295_g1,c153_g1,c3889_g1,c8937_g1,c16516_g1,c7532_g2,c9477_g1,c2514_g1,c7697_g1,c7563_g1,c9169_g1,c7314_g1,c8071_g1,c8453_g1,c16071_g1,c3310_g1,c5220_g1,c9421_g1,c8815_g1,c9548_g2,c2292_g1,c12628_g1,…
GO:0008150	Biological Process	GO:0065007	biological regulation	GO:0050789	regulation of biological process	GO:0042752	regulation of circadian rhythm	2	c16109_g1,c2074_g1
GO:0008150	Biological Process	GO:0065007	biological regulation	GO:0050789	regulation of biological process	GO:0050794	regulation of cellular process	1150	c7166_g1,c4663_g1,c5298_g1,c8407_g1,c14544_g1,c9687_g2,c7689_g1,c4216_g1,c8182_g1,c5371_g1,c9286_g1,c4577_g1,c15818_g1,c718_g1,c9526_g2,c3543_g1,c7697_g1,c16696_g1,c2108_g1,c5919_g1,c7547_g1,c15845_g1,c9295_g1,c9909_g1,c7344_g1,c9555_g1,c16995_g1,c9980_g1,c8015_g1,c7652_g1,c7288_g1,c9068_g1,c16114_g1,c7845_g1,c7469_g1,c13563_g1,c15968_g1,c339_g1,c7495_g1,c4906_g1,c4704_g1,c4484_g1,c4599_g1,c10509…
GO:0008150	Biological Process	GO:0065007	biological regulation	GO:0050789	regulation of biological process	GO:0048518	positive regulation of biological process	104	c6128_g1,c6790_g1,c8453_g1,c5434_g1,c6056_g1,c12492_g1,c8148_g1,c9633_g1,c1335_g1,c1949_g1,c5655_g1,c6920_g1,c9116_g1,c2432_g1,c4879_g1,c2163_g1,c7881_g1,c9327_g1,c4704_g1,c11371_g1,c8679_g2,c6800_g2,c15968_g1,c766_g1,c5230_g1,c12829_g1,c8972_g2,c2832_g1,c2375_g1,c8937_g2,c13550_g1,c8253_g3,c6689_g1,c9680_g1,c2213_g1,c8049_g1,c2676_g1,c3667_g1,c8406_g2,c9526_g1,c9219_g1,c8065_g2,c8969_g1,c4523_g1…
GO:0008150	Biological Process	GO:0065007	biological regulation	GO:0050789	regulation of biological process	GO:0019222	regulation of metabolic process	760	c14528_g1,c7743_g1,c13247_g1,c7049_g1,c697_g1,c8082_g1,c13913_g1,c11803_g1,c1132_g1,c4965_g1,c9257_g2,c8537_g2,c13214_g1,c11252_g1,c7376_g1,c6838_g2,c4145_g1,c8099_g1,c5512_g1,c1927_g1,c9073_g1,c8733_g1,c9446_g1,c8260_g1,c6123_g1,c2700_g1,c16701_g1,c9443_g1,c6468_g1,c10751_g1,c16539_g1,c6806_g1,c6383_g1,c6420_g1,c4773_g1,c4072_g1,c5322_g1,c7650_g1,c4477_g1,c11606_g1,c7481_g1,c12628_g1,c5587_g1,c9…
GO:0008150	Biological Process	GO:0065007	biological regulation	GO:0050789	regulation of biological process	GO:0050793	regulation of developmental process	7	c6131_g1,c12516_g1,c1017_g1,c8960_g2,c9447_g2,c991_g1,c8679_g2
GO:0008150	Biological Process	GO:0065007	biological regulation	GO:0050789	regulation of biological process	GO:0032879	regulation of localization	19	c4434_g1,c1622_g1,c6056_g1,c991_g1,c15074_g1,c8938_g1,c5939_g1,c9696_g3,c1949_g1,c3803_g1,c4577_g1,c8148_g1,c11100_g1,c7295_g1,c6375_g1,c1017_g1,c9379_g1,c7782_g1,c12023_g1
GO:0008150	Biological Process	GO:0065007	biological regulation	GO:0065008	regulation of biological quality	GO:0090066	regulation of anatomical structure size	18	c5424_g1,c8007_g1,c4656_g1,c2116_g1,c2735_g1,c3858_g1,c6800_g2,c2450_g1,c7495_g1,c5467_g1,c5199_g2,c3915_g1,c5445_g1,c6128_g1,c12420_g1,c3383_g1,c168_g1,c12250_g1
GO:0008150	Biological Process	GO:0065007	biological regulation	GO:0065008	regulation of biological quality	GO:0051235	maintenance of location	12	c7713_g1,c8477_g1,c16674_g1,c5939_g1,c9696_g3,c12395_g1,c7031_g1,c6056_g1,c8264_g2,c8099_g1,c7295_g1,c1692_g1
GO:0008150	Biological Process	GO:0065007	biological regulation	GO:0065008	regulation of biological quality	GO:0032098	regulation of appetite	2	c8453_g1,c5230_g1
GO:0008150	Biological Process	GO:0065007	biological regulation	GO:0065008	regulation of biological quality	GO:0050878	regulation of body fluid levels	21	c12134_g1,c7313_g1,c9658_g4,c991_g1,c11243_g1,c8119_g1,c9498_g2,c202_g1,c9576_g1,c7252_g1,c6808_g1,c12729_g1,c7060_g1,c460_g1,c8174_g1,c4756_g1,c1017_g1,c2460_g1,c1681_g1,c8063_g1,c69_g1
GO:0008150	Biological Process	GO:0065007	biological regulation	GO:0065008	regulation of biological quality	GO:0010817	regulation of hormone levels	17	c7561_g1,c7984_g1,c16505_g1,c318_g1,c1216_g1,c3017_g1,c16574_g1,c2701_g1,c6610_g1,c11066_g1,c1438_g1,c3212_g1,c7059_g1,c3793_g1,c9877_g1,c12219_g1,c6908_g1
GO:0008150	Biological Process	GO:0065007	biological regulation	GO:0065008	regulation of biological quality	GO:0097035	regulation of membrane lipid distribution	2	c5721_g1,c12023_g1
GO:0008150	Biological Process	GO:0065007	biological regulation	GO:0065008	regulation of biological quality	GO:0006450	regulation of translational fidelity	1	c2432_g1
GO:0008150	Biological Process	GO:0065007	biological regulation	GO:0065008	regulation of biological quality	GO:0035821	modification of morphology or physiology of other organism	26	c7489_g1,c8148_g1,c4303_g1,c6002_g1,c4666_g1,c7101_g1,c15018_g1,c9702_g1,c1701_g1,c4026_g1,c4152_g1,c5282_g1,c8647_g1,c7793_g1,c6863_g1,c10679_g1,c10426_g1,c9826_g1,c9268_g1,c7037_g1,c1017_g1,c14975_g1,c17338_g1,c9513_g1,c9153_g1,c5469_g1
GO:0008150	Biological Process	GO:0065007	biological regulation	GO:0065008	regulation of biological quality	GO:0042592	homeostatic process	92	c12524_g1,c6406_g1,c958_g1,c5320_g1,c4692_g1,c16311_g1,c9900_g1,c1729_g1,c7911_g1,c8933_g1,c11887_g1,c3014_g1,c8434_g1,c5599_g1,c7281_g1,c9089_g1,c7563_g1,c10759_g1,c7676_g1,c8121_g2,c9271_g1,c16995_g1,c7723_g1,c14814_g1,c9295_g1,c5094_g1,c12844_g1,c11219_g1,c15814_g1,c12128_g1,c6200_g1,c14627_g1,c4553_g1,c5549_g1,c4958_g1,c12337_g1,c7347_g1,c9257_g2,c12423_g1,c9418_g2,c11358_g1,c16734_g1,c5267_g…
GO:0008150	Biological Process	GO:0065007	biological regulation	GO:0065008	regulation of biological quality	GO:0045924	regulation of female receptivity	6	c12793_g1,c8413_g1,c7890_g1,c879_g1,c3490_g1,c559_g1
GO:0008150	Biological Process	GO:0065007	biological regulation	GO:0065008	regulation of biological quality	GO:0008360	regulation of cell shape	1	c12516_g1
GO:0008150	Biological Process	GO:0065007	biological regulation	GO:0065008	regulation of biological quality	GO:0031647	regulation of protein stability	3	c3464_g1,c11145_g1,c13829_g1
GO:0008150	Biological Process	GO:0022610	biological adhesion	GO:0044406	adhesion of symbiont to host	GO:0044650	adhesion of symbiont to host cell	3	c11678_g1,c6669_g1,c1721_g1
GO:0008150	Biological Process	GO:0022610	biological adhesion	GO:0007155	cell adhesion	GO:0098609	cell-cell adhesion	1	c10870_g1
GO:0008150	Biological Process	GO:0050789	regulation of biological process	GO:0051239	regulation of multicellular organismal process	GO:2000026	regulation of multicellular organismal development	4	c991_g1,c1017_g1,c9447_g2,c6131_g1
GO:0008150	Biological Process	GO:0050789	regulation of biological process	GO:0051239	regulation of multicellular organismal process	GO:0051240	positive regulation of multicellular organismal process	4	c5939_g1,c9696_g3,c6056_g1,c7295_g1
GO:0008150	Biological Process	GO:0050789	regulation of biological process	GO:0051239	regulation of multicellular organismal process	GO:0044057	regulation of system process	6	c5199_g2,c8007_g1,c12250_g1,c5424_g1,c16744_g1,c4265_g1
GO:0008150	Biological Process	GO:0050789	regulation of biological process	GO:0051239	regulation of multicellular organismal process	GO:0001817	regulation of cytokine production	4	c9696_g3,c6056_g1,c5939_g1,c7295_g1
GO:0008150	Biological Process	GO:0050789	regulation of biological process	GO:0040012	regulation of locomotion	GO:2000145	regulation of cell motility	2	c1017_g1,c991_g1
GO:0008150	Biological Process	GO:0050789	regulation of biological process	GO:0048583	regulation of response to stimulus	GO:0048585	negative regulation of response to stimulus	11	c9268_g1,c8453_g1,c3310_g1,c17338_g1,c5469_g1,c527_g1,c7793_g1,c5230_g1,c4303_g1,c7465_g1,c13629_g1
GO:0008150	Biological Process	GO:0050789	regulation of biological process	GO:0048583	regulation of response to stimulus	GO:0009966	regulation of signal transduction	54	c8050_g1,c8854_g1,c5230_g1,c1008_g1,c9657_g1,c5314_g1,c4704_g1,c4145_g1,c6838_g2,c5273_g1,c8228_g1,c8983_g3,c4879_g1,c9421_g1,c8815_g1,c2292_g1,c9548_g2,c12628_g1,c5220_g1,c8453_g1,c3310_g1,c9169_g1,c7314_g1,c7563_g1,c8071_g1,c16516_g1,c8937_g1,c7532_g2,c9477_g1,c2514_g1,c7697_g1,c7295_g1,c153_g1,c3889_g1,c5662_g1,c8187_g1,c7290_g1,c9434_g1,c6611_g2,c527_g1,c6800_g1,c6526_g1,c7907_g1,c9267_g1,c89…
GO:0008150	Biological Process	GO:0050789	regulation of biological process	GO:0048583	regulation of response to stimulus	GO:0050776	regulation of immune response	1	c8486_g1
GO:0008150	Biological Process	GO:0050789	regulation of biological process	GO:0048583	regulation of response to stimulus	GO:0002831	regulation of response to biotic stimulus	6	c9268_g1,c7793_g1,c8486_g1,c5469_g1,c17338_g1,c4303_g1
GO:0008150	Biological Process	GO:0050789	regulation of biological process	GO:0048583	regulation of response to stimulus	GO:0080134	regulation of response to stress	11	c6596_g1,c4303_g1,c13338_g1,c7793_g1,c7782_g1,c8486_g1,c5469_g1,c17338_g1,c12952_g1,c658_g1,c9268_g1
GO:0008150	Biological Process	GO:0050789	regulation of biological process	GO:0048583	regulation of response to stimulus	GO:0048584	positive regulation of response to stimulus	14	c2514_g1,c7697_g1,c8969_g1,c5230_g1,c6526_g1,c7907_g1,c9169_g1,c9434_g1,c7563_g1,c4879_g1,c8453_g1,c8187_g1,c7295_g1,c4704_g1
GO:0008150	Biological Process	GO:0050789	regulation of biological process	GO:0048583	regulation of response to stimulus	GO:0032101	regulation of response to external stimulus	9	c4303_g1,c7793_g1,c5230_g1,c8486_g1,c17338_g1,c5469_g1,c8453_g1,c8672_g1,c9268_g1
GO:0008150	Biological Process	GO:0050789	regulation of biological process	GO:0048583	regulation of response to stimulus	GO:0050795	regulation of behavior	1	c8672_g1
GO:0008150	Biological Process	GO:0050789	regulation of biological process	GO:0048519	negative regulation of biological process	GO:0002683	negative regulation of immune system process	5	c4303_g1,c17338_g1,c5469_g1,c9268_g1,c7793_g1
GO:0008150	Biological Process	GO:0050789	regulation of biological process	GO:0048519	negative regulation of biological process	GO:0051051	negative regulation of transport	2	c12023_g1,c3803_g1
GO:0008150	Biological Process	GO:0050789	regulation of biological process	GO:0048519	negative regulation of biological process	GO:0048585	negative regulation of response to stimulus	11	c9268_g1,c8453_g1,c3310_g1,c17338_g1,c5469_g1,c527_g1,c7793_g1,c5230_g1,c4303_g1,c7465_g1,c13629_g1
GO:0008150	Biological Process	GO:0050789	regulation of biological process	GO:0048519	negative regulation of biological process	GO:0043901	negative regulation of multi-organism process	5	c7793_g1,c9268_g1,c4303_g1,c5469_g1,c17338_g1
GO:0008150	Biological Process	GO:0050789	regulation of biological process	GO:0048519	negative regulation of biological process	GO:0048523	negative regulation of cellular process	71	c981_g1,c5655_g1,c1986_g1,c9720_g1,c15449_g1,c4056_g1,c6730_g1,c2874_g1,c7403_g1,c3310_g1,c3842_g1,c2828_g1,c16880_g1,c8542_g1,c8160_g1,c7495_g1,c15331_g1,c7507_g1,c9483_g2,c2579_g1,c4599_g1,c4610_g1,c12186_g1,c5606_g1,c6438_g2,c202_g1,c527_g1,c12516_g1,c2231_g1,c6917_g2,c12503_g1,c7350_g1,c7465_g1,c6409_g1,c5398_g1,c778_g1,c9931_g1,c10347_g1,c12682_g1,c3519_g1,c2450_g1,c2116_g1,c10328_g1,c9286_g…
GO:0008150	Biological Process	GO:0050789	regulation of biological process	GO:0048519	negative regulation of biological process	GO:0009892	negative regulation of metabolic process	57	c6850_g1,c15449_g1,c2074_g1,c9720_g1,c5161_g1,c1986_g1,c5655_g1,c981_g1,c11606_g1,c11129_g1,c9286_g1,c14528_g1,c4108_g1,c1598_g1,c7403_g1,c7056_g1,c4056_g1,c8225_g1,c6787_g2,c2579_g1,c4494_g1,c7507_g1,c15331_g1,c8160_g1,c11252_g1,c6289_g1,c8542_g1,c2828_g1,c16880_g1,c3842_g1,c5606_g1,c4599_g1,c14317_g1,c16109_g1,c7350_g1,c12503_g1,c8015_g1,c6917_g2,c7943_g1,c10457_g1,c2231_g1,c12516_g1,c202_g1,c9…
GO:0008150	Biological Process	GO:0050789	regulation of biological process	GO:0048519	negative regulation of biological process	GO:0023057	negative regulation of signaling	4	c527_g1,c13629_g1,c3310_g1,c7465_g1
GO:0008150	Biological Process	GO:0050789	regulation of biological process	GO:0032844	regulation of homeostatic process	GO:0010993	regulation of ubiquitin homeostasis	1	c4264_g1
GO:0008150	Biological Process	GO:0050789	regulation of biological process	GO:0043900	regulation of multi-organism process	GO:0050688	regulation of defense response to virus	5	c9268_g1,c7793_g1,c5469_g1,c17338_g1,c4303_g1
GO:0008150	Biological Process	GO:0050789	regulation of biological process	GO:0043900	regulation of multi-organism process	GO:0043901	negative regulation of multi-organism process	5	c7793_g1,c9268_g1,c4303_g1,c5469_g1,c17338_g1
GO:0008150	Biological Process	GO:0050789	regulation of biological process	GO:0044087	regulation of cellular component biogenesis	GO:0060491	regulation of cell projection assembly	1	c2874_g1
GO:0008150	Biological Process	GO:0050789	regulation of biological process	GO:0044087	regulation of cellular component biogenesis	GO:0044089	positive regulation of cellular component biogenesis	13	c3858_g1,c6800_g2,c9219_g1,c8497_g1,c9526_g1,c9526_g2,c3915_g1,c5445_g1,c6128_g1,c8621_g1,c168_g1,c8049_g1,c12420_g1
GO:0008150	Biological Process	GO:0050789	regulation of biological process	GO:0044087	regulation of cellular component biogenesis	GO:0043254	regulation of protein complex assembly	19	c9526_g1,c9219_g1,c6128_g1,c168_g1,c12420_g1,c3383_g1,c8049_g1,c2450_g1,c6800_g2,c3858_g1,c5467_g1,c8497_g1,c7495_g1,c9526_g2,c3915_g1,c5445_g1,c2116_g1,c4656_g1,c8621_g1
GO:0008150	Biological Process	GO:0050789	regulation of biological process	GO:0044087	regulation of cellular component biogenesis	GO:1902115	regulation of organelle assembly	1	c2874_g1
GO:0008150	Biological Process	GO:0050789	regulation of biological process	GO:0050793	regulation of developmental process	GO:2000026	regulation of multicellular organismal development	4	c991_g1,c1017_g1,c9447_g2,c6131_g1
GO:0008150	Biological Process	GO:0050789	regulation of biological process	GO:0050793	regulation of developmental process	GO:0045595	regulation of cell differentiation	1	c8679_g2
GO:0008150	Biological Process	GO:0050789	regulation of biological process	GO:0050793	regulation of developmental process	GO:0043937	regulation of sporulation	1	c8679_g2
GO:0008150	Biological Process	GO:0050789	regulation of biological process	GO:0050793	regulation of developmental process	GO:0022603	regulation of anatomical structure morphogenesis	5	c12516_g1,c6131_g1,c9447_g2,c8960_g2,c8679_g2
GO:0008150	Biological Process	GO:0050789	regulation of biological process	GO:0050793	regulation of developmental process	GO:0051094	positive regulation of developmental process	1	c8679_g2
GO:0008150	Biological Process	GO:0050789	regulation of biological process	GO:0032879	regulation of localization	GO:0060341	regulation of cellular localization	4	c8148_g1,c4577_g1,c1949_g1,c7782_g1
GO:0008150	Biological Process	GO:0050789	regulation of biological process	GO:0032879	regulation of localization	GO:0032880	regulation of protein localization	3	c1949_g1,c8148_g1,c4577_g1
GO:0008150	Biological Process	GO:0050789	regulation of biological process	GO:0032879	regulation of localization	GO:0051049	regulation of transport	13	c9379_g1,c7782_g1,c1949_g1,c3803_g1,c12023_g1,c8148_g1,c4577_g1,c11100_g1,c1622_g1,c4434_g1,c8938_g1,c15074_g1,c6375_g1
GO:0008150	Biological Process	GO:0050789	regulation of biological process	GO:0032879	regulation of localization	GO:0051270	regulation of cellular component movement	2	c991_g1,c1017_g1
GO:0008150	Biological Process	GO:0050789	regulation of biological process	GO:0032879	regulation of localization	GO:0010883	regulation of lipid storage	4	c9696_g3,c6056_g1,c5939_g1,c7295_g1
GO:0008150	Biological Process	GO:0050789	regulation of biological process	GO:0050794	regulation of cellular process	GO:0051726	regulation of cell cycle	35	c9152_g2,c7237_g1,c8001_g1,c16873_g1,c8064_g1,c16386_g1,c8227_g1,c10065_g1,c4821_g2,c4965_g1,c8313_g1,c9483_g2,c4494_g1,c81_g1,c7201_g3,c12186_g1,c12516_g1,c9446_g1,c7527_g1,c9514_g1,c8015_g1,c8866_g1,c8807_g1,c8065_g2,c4996_g1,c9247_g2,c11938_g1,c7517_g1,c5907_g1,c5363_g1,c10347_g1,c9152_g1,c7235_g1,c8201_g1,c7547_g1
GO:0008150	Biological Process	GO:0050789	regulation of biological process	GO:0050794	regulation of cellular process	GO:0051302	regulation of cell division	11	c9247_g2,c4996_g1,c12186_g1,c4821_g2,c4965_g1,c8001_g1,c9446_g1,c12516_g1,c8065_g2,c8015_g1,c4494_g1
GO:0008150	Biological Process	GO:0050789	regulation of biological process	GO:0050794	regulation of cellular process	GO:0051983	regulation of chromosome segregation	8	c8001_g1,c9446_g1,c12516_g1,c8015_g1,c4494_g1,c9247_g2,c4996_g1,c4821_g2
GO:0008150	Biological Process	GO:0050789	regulation of biological process	GO:0050794	regulation of cellular process	GO:0031323	regulation of cellular metabolic process	677	c2036_g1,c11107_g1,c232_g1,c15123_g1,c16397_g1,c7576_g1,c9731_g6,c885_g1,c4413_g1,c4494_g1,c8696_g1,c6787_g2,c6124_g1,c15148_g1,c9304_g1,c7978_g2,c13928_g1,c11890_g1,c2074_g1,c13970_g1,c6850_g1,c9485_g1,c7394_g1,c6766_g1,c3367_g1,c9976_g1,c1105_g1,c9670_g2,c4253_g1,c2396_g1,c9250_g2,c12600_g1,c4829_g1,c11494_g1,c9296_g5,c5158_g1,c7914_g2,c6172_g1,c8652_g2,c5837_g1,c14613_g1,c12463_g1,c5457_g1,c38…
GO:0008150	Biological Process	GO:0050789	regulation of biological process	GO:0050794	regulation of cellular process	GO:0060341	regulation of cellular localization	4	c8148_g1,c4577_g1,c1949_g1,c7782_g1
GO:0008150	Biological Process	GO:0050789	regulation of biological process	GO:0050794	regulation of cellular process	GO:0045595	regulation of cell differentiation	1	c8679_g2
GO:0008150	Biological Process	GO:0050789	regulation of biological process	GO:0050794	regulation of cellular process	GO:0048522	positive regulation of cellular process	92	c7697_g1,c2514_g1,c8497_g1,c3858_g1,c6383_g1,c5445_g1,c9526_g2,c7563_g1,c9169_g1,c6764_g1,c8753_g2,c3285_g1,c8187_g1,c4253_g2,c4072_g1,c8621_g1,c7295_g1,c4829_g1,c9458_g3,c7907_g1,c6526_g1,c11494_g1,c9434_g1,c14166_g1,c8443_g1,c1586_g1,c7960_g2,c7801_g1,c11219_g1,c1606_g1,c3454_g1,c7049_g1,c4577_g1,c9692_g2,c7211_g1,c9696_g3,c7252_g1,c1132_g1,c718_g1,c10480_g1,c7188_g1,c12420_g1,c4021_g1,c168_g1,…
GO:0008150	Biological Process	GO:0050789	regulation of biological process	GO:0050794	regulation of cellular process	GO:0010941	regulation of cell death	11	c13550_g1,c4610_g1,c6730_g1,c7295_g1,c4021_g1,c15331_g1,c11903_g1,c4829_g1,c2579_g1,c6438_g2,c9692_g2
GO:0008150	Biological Process	GO:0050789	regulation of biological process	GO:0050794	regulation of cellular process	GO:0032970	regulation of actin filament-based process	13	c2116_g1,c12420_g1,c168_g1,c3383_g1,c4656_g1,c6128_g1,c5445_g1,c3915_g1,c6800_g2,c2450_g1,c3858_g1,c5467_g1,c7495_g1
GO:0008150	Biological Process	GO:0050789	regulation of biological process	GO:0050794	regulation of cellular process	GO:0010646	regulation of cell communication	61	c8187_g1,c5662_g1,c7290_g1,c153_g1,c7295_g1,c3889_g1,c16516_g1,c8937_g1,c7532_g2,c7697_g1,c9477_g1,c2514_g1,c8071_g1,c7563_g1,c9169_g1,c7314_g1,c6689_g1,c8937_g2,c8073_g1,c13661_g1,c4239_g1,c5728_g1,c7465_g1,c8969_g1,c9267_g1,c1826_g1,c7838_g1,c13629_g1,c8425_g2,c527_g1,c6800_g1,c9434_g1,c6611_g2,c7907_g1,c6526_g1,c8228_g1,c5273_g1,c4879_g1,c8983_g3,c4704_g1,c6838_g2,c4145_g1,c5314_g1,c11371_g1,c…
GO:0008150	Biological Process	GO:0050789	regulation of biological process	GO:0050794	regulation of cellular process	GO:0042127	regulation of cell proliferation	6	c9696_g3,c6056_g1,c5939_g1,c7295_g1,c5907_g1,c9116_g1
GO:0008150	Biological Process	GO:0050789	regulation of biological process	GO:0050794	regulation of cellular process	GO:0080135	regulation of cellular response to stress	2	c12952_g1,c7782_g1
GO:0008150	Biological Process	GO:0050789	regulation of biological process	GO:0050794	regulation of cellular process	GO:0051270	regulation of cellular component movement	2	c991_g1,c1017_g1
GO:0008150	Biological Process	GO:0050789	regulation of biological process	GO:0050794	regulation of cellular process	GO:0007165	signal transduction	282	c3347_g1,c15559_g1,c168_g1,c11472_g1,c5340_g1,c7337_g1,c15721_g1,c7282_g1,c8369_g1,c7745_g1,c2288_g1,c12974_g1,c5188_g2,c13867_g1,c10875_g1,c6289_g1,c8050_g1,c4574_g1,c9747_g2,c5184_g1,c289_g1,c4945_g1,c5077_g2,c5990_g1,c8425_g2,c9381_g1,c428_g1,c5238_g1,c2904_g1,c8795_g2,c7841_g1,c2514_g1,c8399_g1,c9082_g2,c6675_g1,c16071_g1,c12499_g1,c7767_g1,c9436_g1,c776_g1,c2915_g1,c9470_g2,c15002_g1,c3348_g…
GO:0008150	Biological Process	GO:0050789	regulation of biological process	GO:0050794	regulation of cellular process	GO:0060968	regulation of gene silencing	1	c5655_g1
GO:0008150	Biological Process	GO:0050789	regulation of biological process	GO:0050794	regulation of cellular process	GO:0048523	negative regulation of cellular process	71	c981_g1,c5655_g1,c1986_g1,c9720_g1,c15449_g1,c4056_g1,c6730_g1,c2874_g1,c7403_g1,c3310_g1,c3842_g1,c2828_g1,c16880_g1,c8542_g1,c8160_g1,c7495_g1,c15331_g1,c7507_g1,c9483_g2,c2579_g1,c4599_g1,c4610_g1,c12186_g1,c5606_g1,c6438_g2,c202_g1,c527_g1,c12516_g1,c2231_g1,c6917_g2,c12503_g1,c7350_g1,c7465_g1,c6409_g1,c5398_g1,c778_g1,c9931_g1,c10347_g1,c12682_g1,c3519_g1,c2450_g1,c2116_g1,c10328_g1,c9286_g…
GO:0008150	Biological Process	GO:0050789	regulation of biological process	GO:0050794	regulation of cellular process	GO:0051128	regulation of cellular component organization	62	c9446_g1,c12516_g1,c16811_g1,c9255_g2,c9526_g1,c8015_g1,c9219_g1,c8065_g2,c3383_g1,c8049_g1,c4996_g1,c10911_g1,c9247_g2,c8022_g2,c4476_g1,c11243_g1,c991_g1,c9526_g2,c11835_g1,c3915_g1,c5445_g1,c2450_g1,c6596_g1,c6876_g1,c3858_g1,c8497_g1,c12023_g1,c8487_g2,c2116_g1,c7295_g1,c4100_g1,c8621_g1,c8993_g1,c4477_g1,c16607_g1,c1949_g1,c5655_g1,c7550_g1,c8001_g1,c1335_g1,c4577_g1,c8148_g1,c168_g1,c7188_g…
GO:0008150	Biological Process	GO:0050789	regulation of biological process	GO:0050794	regulation of cellular process	GO:0060627	regulation of vesicle-mediated transport	3	c4577_g1,c8148_g1,c1949_g1
GO:0008150	Biological Process	GO:0050789	regulation of biological process	GO:0050794	regulation of cellular process	GO:0044068	modulation by symbiont of host cellular process	4	c8148_g1,c1017_g1,c6863_g1,c9826_g1
GO:0008150	Biological Process	GO:0050789	regulation of biological process	GO:0050794	regulation of cellular process	GO:0050865	regulation of cell activation	1	c11817_g1
GO:0008150	Biological Process	GO:0050789	regulation of biological process	GO:0050794	regulation of cellular process	GO:0010993	regulation of ubiquitin homeostasis	1	c4264_g1
GO:0008150	Biological Process	GO:0050789	regulation of biological process	GO:0050794	regulation of cellular process	GO:0032886	regulation of microtubule-based process	11	c8022_g2,c8993_g1,c8049_g1,c8621_g1,c10911_g1,c6876_g1,c8497_g1,c9526_g1,c9219_g1,c9526_g2,c7550_g1
GO:0008150	Biological Process	GO:0050789	regulation of biological process	GO:0050794	regulation of cellular process	GO:1903338	regulation of cell wall organization or biogenesis	1	c389_g1
GO:0008150	Biological Process	GO:0050789	regulation of biological process	GO:0019222	regulation of metabolic process	GO:0050790	regulation of catalytic activity	114	c16880_g1,c9657_g1,c5230_g1,c8854_g1,c15331_g1,c11371_g1,c2579_g1,c8313_g1,c7200_g1,c11573_g1,c8983_g3,c5273_g1,c7201_g3,c11606_g1,c7237_g1,c9612_g1,c8064_g1,c12492_g1,c9470_g2,c8815_g1,c9421_g1,c16873_g1,c9571_g1,c5220_g1,c8227_g1,c16386_g1,c8453_g1,c5434_g1,c7314_g1,c7517_g1,c4232_g2,c5388_g1,c9477_g1,c9152_g1,c8937_g1,c5849_g1,c153_g1,c7290_g1,c5662_g1,c202_g1,c11282_g1,c12516_g1,c6611_g2,c104…
GO:0008150	Biological Process	GO:0050789	regulation of biological process	GO:0019222	regulation of metabolic process	GO:0009889	regulation of biosynthetic process	562	c885_g1,c4413_g1,c8696_g1,c6787_g2,c2036_g1,c11107_g1,c232_g1,c15123_g1,c7576_g1,c9731_g6,c2074_g1,c13970_g1,c6850_g1,c9485_g1,c6124_g1,c15148_g1,c9304_g1,c13928_g1,c7978_g2,c11890_g1,c1105_g1,c9670_g2,c6766_g1,c3367_g1,c9976_g1,c9250_g2,c11494_g1,c9296_g5,c4253_g1,c2396_g1,c3804_g2,c5033_g1,c9902_g1,c7315_g1,c2101_g1,c766_g1,c2976_g1,c5158_g1,c6172_g1,c7914_g2,c5837_g1,c12463_g1,c14613_g1,c5457_…
GO:0008150	Biological Process	GO:0050789	regulation of biological process	GO:0019222	regulation of metabolic process	GO:0009892	negative regulation of metabolic process	57	c6850_g1,c15449_g1,c2074_g1,c9720_g1,c5161_g1,c1986_g1,c5655_g1,c981_g1,c11606_g1,c11129_g1,c9286_g1,c14528_g1,c4108_g1,c1598_g1,c7403_g1,c7056_g1,c4056_g1,c8225_g1,c6787_g2,c2579_g1,c4494_g1,c7507_g1,c15331_g1,c8160_g1,c11252_g1,c6289_g1,c8542_g1,c2828_g1,c16880_g1,c3842_g1,c5606_g1,c4599_g1,c14317_g1,c16109_g1,c7350_g1,c12503_g1,c8015_g1,c6917_g2,c7943_g1,c10457_g1,c2231_g1,c12516_g1,c202_g1,c9…
GO:0008150	Biological Process	GO:0050789	regulation of biological process	GO:0019222	regulation of metabolic process	GO:0031323	regulation of cellular metabolic process	677	c2036_g1,c11107_g1,c232_g1,c15123_g1,c16397_g1,c7576_g1,c9731_g6,c885_g1,c4413_g1,c4494_g1,c8696_g1,c6787_g2,c6124_g1,c15148_g1,c9304_g1,c7978_g2,c13928_g1,c11890_g1,c2074_g1,c13970_g1,c6850_g1,c9485_g1,c7394_g1,c6766_g1,c3367_g1,c9976_g1,c1105_g1,c9670_g2,c4253_g1,c2396_g1,c9250_g2,c12600_g1,c4829_g1,c11494_g1,c9296_g5,c5158_g1,c7914_g2,c6172_g1,c8652_g2,c5837_g1,c14613_g1,c12463_g1,c5457_g1,c38…
GO:0008150	Biological Process	GO:0050789	regulation of biological process	GO:0019222	regulation of metabolic process	GO:0009893	positive regulation of metabolic process	70	c1606_g1,c11219_g1,c3454_g1,c7801_g1,c7960_g2,c1586_g1,c7188_g1,c4021_g1,c10480_g1,c718_g1,c1132_g1,c7252_g1,c7211_g1,c7049_g1,c9266_g2,c4072_g1,c6764_g1,c4253_g2,c3285_g1,c8753_g2,c7563_g1,c6383_g1,c9507_g1,c8443_g1,c11494_g1,c9592_g1,c14166_g1,c6800_g1,c9458_g3,c4829_g1,c7881_g1,c9327_g1,c2432_g1,c2163_g1,c5230_g1,c15968_g1,c766_g1,c12829_g1,c8972_g2,c2832_g1,c2375_g1,c11371_g1,c6790_g1,c8453_g…
GO:0008150	Biological Process	GO:0050789	regulation of biological process	GO:0019222	regulation of metabolic process	GO:0051171	regulation of nitrogen compound metabolic process	608	c6388_g1,c4720_g1,c7709_g1,c9587_g1,c9365_g4,c5319_g1,c3086_g1,c10359_g1,c2383_g1,c7213_g1,c1842_g1,c3664_g1,c5599_g1,c12623_g1,c4476_g1,c10759_g1,c6459_g1,c15623_g1,c6390_g1,c7723_g1,c6566_g1,c6652_g1,c7527_g1,c7321_g1,c11806_g1,c908_g1,c105_g1,c15488_g1,c5492_g1,c1100_g1,c7801_g1,c16537_g1,c6448_g2,c6724_g1,c15015_g1,c7119_g1,c181_g1,c11178_g1,c4108_g1,c5304_g1,c8585_g1,c704_g1,c4413_g2,c9481_g…
GO:0008150	Biological Process	GO:0050789	regulation of biological process	GO:0019222	regulation of metabolic process	GO:0060255	regulation of macromolecule metabolic process	670	c885_g1,c4494_g1,c4413_g1,c8696_g1,c6787_g2,c2036_g1,c11107_g1,c232_g1,c16397_g1,c15123_g1,c7576_g1,c9731_g6,c2074_g1,c13970_g1,c6850_g1,c9485_g1,c15148_g1,c6124_g1,c9304_g1,c7978_g2,c13928_g1,c11890_g1,c1105_g1,c9670_g2,c7394_g1,c6766_g1,c3367_g1,c9976_g1,c9250_g2,c4829_g1,c12600_g1,c11494_g1,c9296_g5,c4253_g1,c2396_g1,c3804_g2,c5508_g1,c5033_g1,c9902_g1,c7315_g1,c2101_g1,c766_g1,c2976_g1,c5158_…
GO:0008150	Biological Process	GO:0050789	regulation of biological process	GO:0019222	regulation of metabolic process	GO:0009894	regulation of catabolic process	31	c9633_g1,c7049_g1,c4523_g1,c8015_g1,c9446_g1,c7252_g1,c12516_g1,c7211_g1,c8001_g1,c4821_g2,c2213_g1,c9680_g1,c6790_g1,c1132_g1,c10480_g1,c2676_g1,c4996_g1,c15257_g1,c9247_g2,c2950_g1,c4494_g1,c5508_g1,c15647_g1,c12469_g1,c8753_g2,c4253_g2,c2163_g1,c1606_g1,c12897_g1,c16594_g1,c7881_g1
GO:0008150	Biological Process	GO:0050789	regulation of biological process	GO:0019222	regulation of metabolic process	GO:0080090	regulation of primary metabolic process	667	c11806_g1,c7321_g1,c908_g1,c105_g1,c15488_g1,c1586_g1,c5492_g1,c7801_g1,c1100_g1,c6448_g2,c16537_g1,c6724_g1,c7188_g1,c7119_g1,c15015_g1,c11178_g1,c181_g1,c4108_g1,c7709_g1,c4720_g1,c6388_g1,c9587_g1,c10445_g1,c9365_g4,c5319_g1,c10359_g1,c3086_g1,c2383_g1,c7213_g1,c1842_g1,c5599_g1,c3664_g1,c12623_g1,c4476_g1,c15623_g1,c6459_g1,c10759_g1,c6390_g1,c7723_g1,c6652_g1,c6566_g1,c7527_g1,c5933_g1,c9007…
GO:0008150	Biological Process	GO:0050789	regulation of biological process	GO:0048518	positive regulation of biological process	GO:0044089	positive regulation of cellular component biogenesis	13	c3858_g1,c6800_g2,c9219_g1,c8497_g1,c9526_g1,c9526_g2,c3915_g1,c5445_g1,c6128_g1,c8621_g1,c168_g1,c8049_g1,c12420_g1
GO:0008150	Biological Process	GO:0050789	regulation of biological process	GO:0048518	positive regulation of biological process	GO:0023056	positive regulation of signaling	14	c8969_g1,c2514_g1,c7697_g1,c9169_g1,c9434_g1,c7563_g1,c6526_g1,c5230_g1,c7907_g1,c8453_g1,c8187_g1,c4879_g1,c7295_g1,c4704_g1
GO:0008150	Biological Process	GO:0050789	regulation of biological process	GO:0048518	positive regulation of biological process	GO:0051094	positive regulation of developmental process	1	c8679_g2
GO:0008150	Biological Process	GO:0050789	regulation of biological process	GO:0048518	positive regulation of biological process	GO:0009893	positive regulation of metabolic process	70	c1606_g1,c11219_g1,c3454_g1,c7801_g1,c7960_g2,c1586_g1,c7188_g1,c4021_g1,c10480_g1,c718_g1,c1132_g1,c7252_g1,c7211_g1,c7049_g1,c9266_g2,c4072_g1,c6764_g1,c4253_g2,c3285_g1,c8753_g2,c7563_g1,c6383_g1,c9507_g1,c8443_g1,c11494_g1,c9592_g1,c14166_g1,c6800_g1,c9458_g3,c4829_g1,c7881_g1,c9327_g1,c2432_g1,c2163_g1,c5230_g1,c15968_g1,c766_g1,c12829_g1,c8972_g2,c2832_g1,c2375_g1,c11371_g1,c6790_g1,c8453_g…
GO:0008150	Biological Process	GO:0050789	regulation of biological process	GO:0048518	positive regulation of biological process	GO:1903829	positive regulation of cellular protein localization	3	c1949_g1,c4577_g1,c8148_g1
GO:0008150	Biological Process	GO:0050789	regulation of biological process	GO:0048518	positive regulation of biological process	GO:0048522	positive regulation of cellular process	92	c7697_g1,c2514_g1,c8497_g1,c3858_g1,c6383_g1,c5445_g1,c9526_g2,c7563_g1,c9169_g1,c6764_g1,c8753_g2,c3285_g1,c8187_g1,c4253_g2,c4072_g1,c8621_g1,c7295_g1,c4829_g1,c9458_g3,c7907_g1,c6526_g1,c11494_g1,c9434_g1,c14166_g1,c8443_g1,c1586_g1,c7960_g2,c7801_g1,c11219_g1,c1606_g1,c3454_g1,c7049_g1,c4577_g1,c9692_g2,c7211_g1,c9696_g3,c7252_g1,c1132_g1,c718_g1,c10480_g1,c7188_g1,c12420_g1,c4021_g1,c168_g1,…
GO:0008150	Biological Process	GO:0050789	regulation of biological process	GO:0048518	positive regulation of biological process	GO:0048584	positive regulation of response to stimulus	14	c2514_g1,c7697_g1,c8969_g1,c5230_g1,c6526_g1,c7907_g1,c9169_g1,c9434_g1,c7563_g1,c4879_g1,c8453_g1,c8187_g1,c7295_g1,c4704_g1
GO:0008150	Biological Process	GO:0050789	regulation of biological process	GO:0048518	positive regulation of biological process	GO:0051240	positive regulation of multicellular organismal process	4	c5939_g1,c9696_g3,c6056_g1,c7295_g1
GO:0008150	Biological Process	GO:0050789	regulation of biological process	GO:0048518	positive regulation of biological process	GO:0051050	positive regulation of transport	3	c1949_g1,c8148_g1,c4577_g1
GO:0008150	Biological Process	GO:0050789	regulation of biological process	GO:0023051	regulation of signaling	GO:0023057	negative regulation of signaling	4	c527_g1,c13629_g1,c3310_g1,c7465_g1
GO:0008150	Biological Process	GO:0050789	regulation of biological process	GO:0023051	regulation of signaling	GO:0009966	regulation of signal transduction	54	c8050_g1,c8854_g1,c5230_g1,c1008_g1,c9657_g1,c5314_g1,c4704_g1,c4145_g1,c6838_g2,c5273_g1,c8228_g1,c8983_g3,c4879_g1,c9421_g1,c8815_g1,c2292_g1,c9548_g2,c12628_g1,c5220_g1,c8453_g1,c3310_g1,c9169_g1,c7314_g1,c7563_g1,c8071_g1,c16516_g1,c8937_g1,c7532_g2,c9477_g1,c2514_g1,c7697_g1,c7295_g1,c153_g1,c3889_g1,c5662_g1,c8187_g1,c7290_g1,c9434_g1,c6611_g2,c527_g1,c6800_g1,c6526_g1,c7907_g1,c9267_g1,c89…
GO:0008150	Biological Process	GO:0050789	regulation of biological process	GO:0023051	regulation of signaling	GO:0023056	positive regulation of signaling	14	c8969_g1,c2514_g1,c7697_g1,c9169_g1,c9434_g1,c7563_g1,c6526_g1,c5230_g1,c7907_g1,c8453_g1,c8187_g1,c4879_g1,c7295_g1,c4704_g1
GO:0008150	Biological Process	GO:0050789	regulation of biological process	GO:0023051	regulation of signaling	GO:0001881	receptor recycling	1	c7563_g1
GO:0008150	Biological Process	GO:0050789	regulation of biological process	GO:0002682	regulation of immune system process	GO:0050776	regulation of immune response	1	c8486_g1
GO:0008150	Biological Process	GO:0050789	regulation of biological process	GO:0002682	regulation of immune system process	GO:0002683	negative regulation of immune system process	5	c4303_g1,c17338_g1,c5469_g1,c9268_g1,c7793_g1
GO:0008150	Biological Process	GO:0050789	regulation of biological process	GO:0002682	regulation of immune system process	GO:0002697	regulation of immune effector process	5	c7793_g1,c9268_g1,c17338_g1,c5469_g1,c4303_g1
GO:0008150	Biological Process	GO:0050789	regulation of biological process	GO:0002682	regulation of immune system process	GO:0002694	regulation of leukocyte activation	1	c11817_g1
GO:0008150	Biological Process	GO:0002376	immune system process	GO:0002683	negative regulation of immune system process	GO:0002698	negative regulation of immune effector process	5	c5469_g1,c17338_g1,c4303_g1,c9268_g1,c7793_g1
GO:0008150	Biological Process	GO:0002376	immune system process	GO:0045321	leukocyte activation	GO:0002274	myeloid leukocyte activation	1	c6910_g1
GO:0008150	Biological Process	GO:0002376	immune system process	GO:0045321	leukocyte activation	GO:0002694	regulation of leukocyte activation	1	c11817_g1
GO:0008150	Biological Process	GO:0002376	immune system process	GO:0045321	leukocyte activation	GO:0046649	lymphocyte activation	1	c11817_g1
GO:0008150	Biological Process	GO:0002376	immune system process	GO:0045321	leukocyte activation	GO:0002366	leukocyte activation involved in immune response	1	c6910_g1
GO:0008150	Biological Process	GO:0002376	immune system process	GO:0002682	regulation of immune system process	GO:0002694	regulation of leukocyte activation	1	c11817_g1
GO:0008150	Biological Process	GO:0002376	immune system process	GO:0002682	regulation of immune system process	GO:0002697	regulation of immune effector process	5	c7793_g1,c9268_g1,c17338_g1,c5469_g1,c4303_g1
GO:0008150	Biological Process	GO:0002376	immune system process	GO:0002682	regulation of immune system process	GO:0002683	negative regulation of immune system process	5	c4303_g1,c17338_g1,c5469_g1,c9268_g1,c7793_g1
GO:0008150	Biological Process	GO:0002376	immune system process	GO:0002682	regulation of immune system process	GO:0050776	regulation of immune response	1	c8486_g1
GO:0008150	Biological Process	GO:0002376	immune system process	GO:0006955	immune response	GO:0002263	cell activation involved in immune response	1	c6910_g1
GO:0008150	Biological Process	GO:0002376	immune system process	GO:0006955	immune response	GO:0050776	regulation of immune response	1	c8486_g1
GO:0008150	Biological Process	GO:0002376	immune system process	GO:0006955	immune response	GO:0002279	mast cell activation involved in immune response	1	c6910_g1
GO:0008150	Biological Process	GO:0002376	immune system process	GO:0006955	immune response	GO:0002437	inflammatory response to antigenic stimulus	1	c11141_g1
GO:0008150	Biological Process	GO:0002376	immune system process	GO:0006955	immune response	GO:0045087	innate immune response	1	c8486_g1
GO:0008150	Biological Process	GO:0002376	immune system process	GO:0006955	immune response	GO:0002250	adaptive immune response	1	c11141_g1
GO:0008150	Biological Process	GO:0002376	immune system process	GO:0006955	immune response	GO:0002366	leukocyte activation involved in immune response	1	c6910_g1
GO:0008150	Biological Process	GO:0002376	immune system process	GO:0002520	immune system development	GO:0048534	hematopoietic or lymphoid organ development	1	c13829_g1
GO:0008150	Biological Process	GO:0002376	immune system process	GO:0002252	immune effector process	GO:0051607	defense response to virus	5	c7793_g1,c9268_g1,c5469_g1,c17338_g1,c4303_g1
GO:0008150	Biological Process	GO:0002376	immune system process	GO:0002252	immune effector process	GO:0043299	leukocyte degranulation	1	c6910_g1
GO:0008150	Biological Process	GO:0002376	immune system process	GO:0002252	immune effector process	GO:0002698	negative regulation of immune effector process	5	c5469_g1,c17338_g1,c4303_g1,c9268_g1,c7793_g1
GO:0008150	Biological Process	GO:0002376	immune system process	GO:0002252	immune effector process	GO:0002263	cell activation involved in immune response	1	c6910_g1
GO:0008150	Biological Process	GO:0002376	immune system process	GO:0002252	immune effector process	GO:0002443	leukocyte mediated immunity	2	c11141_g1,c6910_g1
GO:0008150	Biological Process	GO:0002376	immune system process	GO:0002252	immune effector process	GO:0002697	regulation of immune effector process	5	c7793_g1,c9268_g1,c17338_g1,c5469_g1,c4303_g1
GO:0008150	Biological Process	GO:0022414	reproductive process	GO:0003006	developmental process involved in reproduction	GO:0034293	sexual sporulation	7	c5398_g1,c15559_g1,c6800_g2,c4773_g1,c2735_g1,c6289_g1,c12516_g1
GO:0008150	Biological Process	GO:0022414	reproductive process	GO:0003006	developmental process involved in reproduction	GO:0007548	sex differentiation	6	c4153_g1,c3495_g1,c12654_g1,c2371_g1,c3901_g1,c6561_g1
GO:0008150	Biological Process	GO:0022414	reproductive process	GO:0003006	developmental process involved in reproduction	GO:0030703	eggshell formation	16	c1701_g1,c5233_g1,c15291_g1,c7669_g1,c9534_g2,c1415_g1,c6584_g1,c9158_g1,c5649_g1,c14063_g1,c11862_g1,c9355_g3,c4274_g1,c5635_g1,c4235_g1,c5326_g1
GO:0008150	Biological Process	GO:0022414	reproductive process	GO:0003006	developmental process involved in reproduction	GO:0048608	reproductive structure development	1	c12654_g1
GO:0008150	Biological Process	GO:0022414	reproductive process	GO:0003006	developmental process involved in reproduction	GO:0030707	ovarian follicle cell development	16	c5233_g1,c15291_g1,c1701_g1,c7669_g1,c9534_g2,c9158_g1,c6584_g1,c1415_g1,c5649_g1,c5635_g1,c14063_g1,c11862_g1,c9355_g3,c4274_g1,c5326_g1,c4235_g1
GO:0008150	Biological Process	GO:0022414	reproductive process	GO:0003006	developmental process involved in reproduction	GO:0007281	germ cell development	16	c9534_g2,c7669_g1,c5649_g1,c1415_g1,c9158_g1,c6584_g1,c1701_g1,c15291_g1,c5233_g1,c4235_g1,c5326_g1,c11862_g1,c14063_g1,c4274_g1,c9355_g3,c5635_g1
GO:0008150	Biological Process	GO:0022414	reproductive process	GO:0003006	developmental process involved in reproduction	GO:0007530	sex determination	1	c7288_g1
GO:0008150	Biological Process	GO:0022414	reproductive process	GO:0003006	developmental process involved in reproduction	GO:0045137	development of primary sexual characteristics	1	c12654_g1
GO:0008150	Biological Process	GO:0022414	reproductive process	GO:0044702	single organism reproductive process	GO:0007281	germ cell development	16	c9534_g2,c7669_g1,c5649_g1,c1415_g1,c9158_g1,c6584_g1,c1701_g1,c15291_g1,c5233_g1,c4235_g1,c5326_g1,c11862_g1,c14063_g1,c4274_g1,c9355_g3,c5635_g1
GO:0008150	Biological Process	GO:0022414	reproductive process	GO:0044702	single organism reproductive process	GO:0030703	eggshell formation	16	c1701_g1,c5233_g1,c15291_g1,c7669_g1,c9534_g2,c1415_g1,c6584_g1,c9158_g1,c5649_g1,c14063_g1,c11862_g1,c9355_g3,c4274_g1,c5635_g1,c4235_g1,c5326_g1
GO:0008150	Biological Process	GO:0022414	reproductive process	GO:0044702	single organism reproductive process	GO:0030707	ovarian follicle cell development	16	c5233_g1,c15291_g1,c1701_g1,c7669_g1,c9534_g2,c9158_g1,c6584_g1,c1415_g1,c5649_g1,c5635_g1,c14063_g1,c11862_g1,c9355_g3,c4274_g1,c5326_g1,c4235_g1
GO:0008150	Biological Process	GO:0022414	reproductive process	GO:0044702	single organism reproductive process	GO:0007531	mating type determination	1	c7288_g1
GO:0008150	Biological Process	GO:0022414	reproductive process	GO:0044702	single organism reproductive process	GO:0007276	gamete generation	27	c2466_g1,c4265_g1,c14063_g1,c11862_g1,c9355_g3,c4274_g1,c8199_g1,c6157_g1,c5635_g1,c11956_g1,c10940_g1,c9764_g1,c4235_g1,c5326_g1,c1701_g1,c12944_g1,c9854_g1,c5233_g1,c15291_g1,c7669_g1,c9534_g2,c9158_g1,c6584_g1,c1415_g1,c5649_g1,c10843_g1,c6298_g1
GO:0008150	Biological Process	GO:0022414	reproductive process	GO:0044702	single organism reproductive process	GO:0034293	sexual sporulation	7	c5398_g1,c15559_g1,c6800_g2,c4773_g1,c2735_g1,c6289_g1,c12516_g1
GO:0008150	Biological Process	GO:0022414	reproductive process	GO:0044702	single organism reproductive process	GO:0009566	fertilization	4	c6915_g1,c9702_g1,c8859_g1,c12628_g1
GO:0008150	Biological Process	GO:0022414	reproductive process	GO:0044703	multi-organism reproductive process	GO:0044705	multi-organism reproductive behavior	7	c3929_g1,c8413_g1,c12793_g1,c7890_g1,c879_g1,c3490_g1,c559_g1
GO:0008150	Biological Process	GO:0022414	reproductive process	GO:0044703	multi-organism reproductive process	GO:0019953	sexual reproduction	50	c12944_g1,c6027_g1,c1701_g1,c15559_g1,c15291_g1,c11472_g1,c879_g1,c9702_g1,c6915_g1,c12628_g1,c3135_g1,c6584_g1,c1415_g1,c9534_g2,c7669_g1,c8413_g1,c4265_g1,c11862_g1,c2735_g1,c3490_g1,c17263_g1,c4235_g1,c6800_g2,c9764_g1,c11956_g1,c6289_g1,c13713_g1,c5398_g1,c5233_g1,c9854_g1,c5649_g1,c7890_g1,c9158_g1,c8859_g1,c6298_g1,c12516_g1,c10843_g1,c8199_g1,c4274_g1,c9355_g3,c14063_g1,c2466_g1,c559_g1,c5…
GO:0008150	Biological Process	GO:0022414	reproductive process	GO:0044703	multi-organism reproductive process	GO:0007618	mating	7	c879_g1,c3490_g1,c559_g1,c3929_g1,c12793_g1,c8413_g1,c7890_g1
GO:0008150	Biological Process	GO:0022414	reproductive process	GO:0022413	reproductive process in single-celled organism	GO:0007533	mating type switching	1	c7288_g1
GO:0008150	Biological Process	GO:0022414	reproductive process	GO:0022413	reproductive process in single-celled organism	GO:0030437	ascospore formation	2	c4773_g1,c6800_g2
GO:0008150	Biological Process	GO:0022414	reproductive process	GO:0022413	reproductive process in single-celled organism	GO:0000755	cytogamy	1	c17263_g1
GO:0008150	Biological Process	GO:0022414	reproductive process	GO:0019098	reproductive behavior	GO:0044705	multi-organism reproductive behavior	7	c3929_g1,c8413_g1,c12793_g1,c7890_g1,c879_g1,c3490_g1,c559_g1
GO:0008150	Biological Process	GO:0022414	reproductive process	GO:0048609	multicellular organismal reproductive process	GO:0033057	multicellular organismal reproductive behavior	6	c7890_g1,c8413_g1,c12793_g1,c559_g1,c3490_g1,c879_g1
GO:0008150	Biological Process	GO:0022414	reproductive process	GO:0048609	multicellular organismal reproductive process	GO:0007276	gamete generation	27	c2466_g1,c4265_g1,c14063_g1,c11862_g1,c9355_g3,c4274_g1,c8199_g1,c6157_g1,c5635_g1,c11956_g1,c10940_g1,c9764_g1,c4235_g1,c5326_g1,c1701_g1,c12944_g1,c9854_g1,c5233_g1,c15291_g1,c7669_g1,c9534_g2,c9158_g1,c6584_g1,c1415_g1,c5649_g1,c10843_g1,c6298_g1
GO:0008150	Biological Process	GO:0071840	cellular component organization or biogenesis	GO:0016043	cellular component organization	GO:0051130	positive regulation of cellular component organization	22	c8065_g2,c9219_g1,c9526_g1,c4577_g1,c8148_g1,c1335_g1,c1949_g1,c6128_g1,c168_g1,c12420_g1,c8049_g1,c8497_g1,c3858_g1,c6800_g2,c5445_g1,c3915_g1,c9526_g2,c2375_g1,c16607_g1,c3454_g1,c8621_g1,c7295_g1
GO:0008150	Biological Process	GO:0071840	cellular component organization or biogenesis	GO:0016043	cellular component organization	GO:0061024	membrane organization	81	c6915_g1,c1932_g1,c6042_g1,c5721_g1,c1949_g1,c9057_g1,c12628_g1,c9633_g1,c8148_g1,c15079_g1,c7554_g1,c16688_g1,c16457_g1,c3348_g1,c5505_g1,c8005_g1,c5193_g1,c13713_g1,c6823_g1,c7341_g1,c7333_g1,c8962_g2,c4676_g1,c11186_g1,c11490_g1,c991_g1,c6809_g1,c9147_g1,c8859_g1,c4376_g1,c11678_g1,c6684_g1,c5605_g1,c12897_g1,c12414_g1,c7505_g1,c10060_g1,c10468_g1,c16674_g1,c3232_g1,c6225_g1,c11472_g1,c9702_g1…
GO:0008150	Biological Process	GO:0071840	cellular component organization or biogenesis	GO:0016043	cellular component organization	GO:0032535	regulation of cellular component size	14	c3915_g1,c5445_g1,c3858_g1,c2450_g1,c6800_g2,c7495_g1,c5467_g1,c2116_g1,c4656_g1,c12420_g1,c168_g1,c3383_g1,c2735_g1,c6128_g1
GO:0008150	Biological Process	GO:0071840	cellular component organization or biogenesis	GO:0016043	cellular component organization	GO:0051129	negative regulation of cellular component organization	15	c5606_g1,c12186_g1,c2874_g1,c2116_g1,c4996_g1,c4656_g1,c9247_g2,c2450_g1,c8015_g1,c4494_g1,c5467_g1,c7495_g1,c12023_g1,c5655_g1,c12516_g1
GO:0008150	Biological Process	GO:0071840	cellular component organization or biogenesis	GO:0016043	cellular component organization	GO:0010256	endomembrane system organization	19	c3459_g1,c5193_g1,c3232_g1,c7989_g2,c6225_g1,c8487_g1,c8105_g1,c9133_g1,c9438_g1,c2796_g1,c1949_g1,c6879_g1,c8148_g1,c4577_g1,c9633_g1,c9147_g1,c11472_g1,c8469_g1,c1932_g1
GO:0008150	Biological Process	GO:0071840	cellular component organization or biogenesis	GO:0016043	cellular component organization	GO:0032989	cellular component morphogenesis	21	c7766_g1,c13593_g1,c13713_g1,c6225_g1,c8096_g1,c11922_g1,c6800_g2,c6668_g1,c4773_g1,c8960_g2,c12516_g1,c880_g1,c5694_g1,c14887_g1,c15346_g1,c8567_g1,c1539_g1,c4371_g1,c3440_g1,c12949_g1,c3695_g2
GO:0008150	Biological Process	GO:0071840	cellular component organization or biogenesis	GO:0016043	cellular component organization	GO:0006996	organelle organization	374	c14831_g1,c14711_g1,c6927_g1,c169_g1,c8022_g2,c2818_g1,c9705_g1,c16274_g1,c8121_g3,c9876_g2,c9600_g1,c7828_g4,c8169_g1,c520_g1,c9045_g2,c15803_g1,c9526_g1,c6157_g1,c8380_g1,c13889_g1,c12897_g1,c7152_g1,c17082_g1,c3041_g1,c6953_g1,c3232_g1,c3648_g1,c15346_g1,c7147_g1,c16532_g1,c2874_g1,c4354_g1,c5692_g1,c5655_g1,c6506_g1,c9633_g1,c2508_g1,c16500_g1,c16457_g1,c7383_g1,c1745_g1,c8105_g1,c12167_g1,c8…
GO:0008150	Biological Process	GO:0071840	cellular component organization or biogenesis	GO:0016043	cellular component organization	GO:0022607	cellular component assembly	234	c13557_g1,c6666_g1,c2804_g1,c8425_g2,c6137_g1,c4795_g1,c5990_g1,c4661_g2,c7313_g1,c2396_g1,c1930_g1,c5522_g1,c9126_g1,c1681_g1,c8266_g1,c8497_g1,c12023_g1,c9900_g1,c830_g1,c4213_g1,c8687_g3,c8080_g1,c7252_g1,c6808_g1,c5515_g1,c7714_g1,c13970_g1,c9614_g1,c12805_g1,c15257_g1,c5865_g1,c2371_g1,c168_g1,c8910_g1,c2674_g1,c890_g1,c7801_g1,c7526_g1,c6289_g1,c8055_g1,c4383_g1,c3270_g1,c5467_g1,c1586_g1,c…
GO:0008150	Biological Process	GO:0071840	cellular component organization or biogenesis	GO:0016043	cellular component organization	GO:0044396	actin cortical patch organization	1	c5445_g1
GO:0008150	Biological Process	GO:0071840	cellular component organization or biogenesis	GO:0016043	cellular component organization	GO:0030030	cell projection organization	13	c1556_g1,c15257_g1,c11832_g1,c8317_g1,c8022_g2,c991_g1,c8080_g1,c2874_g1,c4371_g1,c6832_g1,c13557_g1,c7801_g1,c9590_g1
GO:0008150	Biological Process	GO:0071840	cellular component organization or biogenesis	GO:0016043	cellular component organization	GO:0045229	external encapsulating structure organization	18	c4374_g1,c4773_g1,c9762_g1,c7434_g1,c6800_g2,c15412_g1,c7188_g1,c389_g1,c3322_g1,c17468_g1,c8252_g1,c13780_g1,c17448_g1,c5149_g1,c5014_g1,c3224_g1,c12628_g1,c12480_g1
GO:0008150	Biological Process	GO:0071840	cellular component organization or biogenesis	GO:0016043	cellular component organization	GO:0051128	regulation of cellular component organization	62	c9446_g1,c12516_g1,c16811_g1,c9255_g2,c9526_g1,c8015_g1,c9219_g1,c8065_g2,c3383_g1,c8049_g1,c4996_g1,c10911_g1,c9247_g2,c8022_g2,c4476_g1,c11243_g1,c991_g1,c9526_g2,c11835_g1,c3915_g1,c5445_g1,c2450_g1,c6596_g1,c6876_g1,c3858_g1,c8497_g1,c12023_g1,c8487_g2,c2116_g1,c7295_g1,c4100_g1,c8621_g1,c8993_g1,c4477_g1,c16607_g1,c1949_g1,c5655_g1,c7550_g1,c8001_g1,c1335_g1,c4577_g1,c8148_g1,c168_g1,c7188_g…
GO:0008150	Biological Process	GO:0071840	cellular component organization or biogenesis	GO:0016043	cellular component organization	GO:0022411	cellular component disassembly	28	c5990_g1,c8065_g2,c1335_g1,c16811_g1,c11243_g1,c4476_g1,c991_g1,c8709_g1,c4045_g1,c10282_g1,c2450_g1,c16533_g1,c6596_g1,c11726_g1,c5467_g1,c7495_g1,c2375_g1,c11835_g1,c7321_g1,c3454_g1,c5606_g1,c16607_g1,c4477_g1,c8487_g2,c4656_g1,c2116_g1,c4100_g1,c7695_g1
GO:0008150	Biological Process	GO:0071840	cellular component organization or biogenesis	GO:0016043	cellular component organization	GO:0043933	macromolecular complex subunit organization	229	c1724_g2,c3395_g2,c4661_g1,c81_g1,c4656_g1,c7695_g1,c8223_g1,c3454_g1,c11356_g1,c5161_g1,c10992_g1,c15197_g1,c12420_g1,c8809_g1,c3836_g1,c718_g1,c5667_g1,c11835_g1,c9526_g2,c4841_g1,c9249_g2,c5445_g1,c7532_g2,c3858_g1,c9130_g1,c2605_g1,c148_g1,c8487_g2,c4100_g1,c8621_g1,c7792_g1,c1857_g1,c14249_g1,c6420_g1,c4773_g1,c1017_g1,c3285_g1,c7349_g1,c9588_g1,c8174_g1,c4477_g1,c5422_g1,c6400_g1,c4886_g1,c…
GO:0008150	Biological Process	GO:0071840	cellular component organization or biogenesis	GO:0044085	cellular component biogenesis	GO:0070589	cellular component macromolecule biosynthetic process	28	c8327_g1,c10993_g1,c14570_g1,c16113_g1,c9770_g1,c16507_g1,c1070_g1,c9242_g1,c9900_g1,c5582_g1,c7457_g2,c15452_g1,c13733_g1,c1100_g1,c15934_g1,c7611_g1,c6130_g1,c6289_g1,c5398_g1,c7418_g1,c13508_g1,c369_g1,c4988_g1,c5087_g1,c1150_g1,c1330_g1,c6575_g2,c4507_g1
GO:0008150	Biological Process	GO:0071840	cellular component organization or biogenesis	GO:0044085	cellular component biogenesis	GO:0022607	cellular component assembly	234	c13557_g1,c6666_g1,c2804_g1,c8425_g2,c6137_g1,c4795_g1,c5990_g1,c4661_g2,c7313_g1,c2396_g1,c1930_g1,c5522_g1,c9126_g1,c1681_g1,c8266_g1,c8497_g1,c12023_g1,c9900_g1,c830_g1,c4213_g1,c8687_g3,c8080_g1,c7252_g1,c6808_g1,c5515_g1,c7714_g1,c13970_g1,c9614_g1,c12805_g1,c15257_g1,c5865_g1,c2371_g1,c168_g1,c8910_g1,c2674_g1,c890_g1,c7801_g1,c7526_g1,c6289_g1,c8055_g1,c4383_g1,c3270_g1,c5467_g1,c1586_g1,c…
GO:0008150	Biological Process	GO:0071840	cellular component organization or biogenesis	GO:0044085	cellular component biogenesis	GO:0042546	cell wall biogenesis	30	c8327_g1,c4773_g1,c14570_g1,c10993_g1,c9770_g1,c1070_g1,c16507_g1,c16113_g1,c9242_g1,c9900_g1,c5582_g1,c7457_g2,c6800_g2,c15452_g1,c13733_g1,c1100_g1,c15934_g1,c6289_g1,c7611_g1,c6130_g1,c5398_g1,c7418_g1,c13508_g1,c369_g1,c4988_g1,c5087_g1,c1330_g1,c1150_g1,c6575_g2,c4507_g1
GO:0008150	Biological Process	GO:0071840	cellular component organization or biogenesis	GO:0044085	cellular component biogenesis	GO:0022613	ribonucleoprotein complex biogenesis	409	c8012_g3,c7449_g1,c13214_g1,c606_g1,c12510_g1,c7710_g2,c15727_g1,c12773_g1,c3891_g1,c10348_g1,c14890_g1,c7555_g2,c15762_g1,c4827_g1,c11061_g1,c3368_g1,c13965_g1,c14960_g1,c9286_g1,c16365_g1,c10104_g1,c2370_g1,c12619_g1,c11852_g1,c10232_g1,c10034_g1,c10529_g1,c986_g1,c936_g1,c8698_g2,c10533_g1,c16829_g1,c11426_g1,c14588_g1,c15459_g1,c2164_g1,c8680_g1,c16567_g1,c15387_g1,c16868_g1,c6899_g1,c6486_g1…
GO:0008150	Biological Process	GO:0071840	cellular component organization or biogenesis	GO:0044085	cellular component biogenesis	GO:0044087	regulation of cellular component biogenesis	20	c9526_g1,c9219_g1,c168_g1,c12420_g1,c3383_g1,c8049_g1,c6128_g1,c2874_g1,c9526_g2,c5445_g1,c3915_g1,c2450_g1,c6800_g2,c3858_g1,c8497_g1,c5467_g1,c7495_g1,c4656_g1,c2116_g1,c8621_g1
GO:0008150	Biological Process	GO:0071840	cellular component organization or biogenesis	GO:0044085	cellular component biogenesis	GO:0044091	membrane biogenesis	3	c5014_g1,c7989_g2,c9147_g1
GO:0008150	Biological Process	GO:0071840	cellular component organization or biogenesis	GO:0044085	cellular component biogenesis	GO:0070271	protein complex biogenesis	148	c7147_g1,c16532_g1,c4354_g1,c6128_g1,c8119_g1,c8746_g1,c3359_g1,c7714_g2,c8148_g1,c2508_g1,c16985_g1,c8268_g1,c8516_g1,c6926_g1,c2697_g1,c6800_g2,c31_g1,c1645_g1,c6477_g1,c9498_g2,c9576_g1,c6672_g2,c9219_g1,c9526_g1,c13583_g1,c6157_g1,c460_g1,c12897_g1,c4673_g1,c9508_g1,c8063_g1,c13609_g1,c3915_g1,c3041_g1,c15663_g1,c168_g1,c12805_g1,c9614_g1,c15257_g1,c2674_g1,c7252_g1,c13970_g1,c7714_g1,c6808_g…
GO:0008150	Biological Process	GO:0071840	cellular component organization or biogenesis	GO:0044085	cellular component biogenesis	GO:0044089	positive regulation of cellular component biogenesis	13	c3858_g1,c6800_g2,c9219_g1,c8497_g1,c9526_g1,c9526_g2,c3915_g1,c5445_g1,c6128_g1,c8621_g1,c168_g1,c8049_g1,c12420_g1
GO:0008150	Biological Process	GO:0009987	cellular process	GO:0010496	intercellular transport	GO:1902586	multi-organism intercellular transport	5	c9719_g2,c9649_g1,c3376_g1,c7352_g1,c12781_g1
GO:0008150	Biological Process	GO:0009987	cellular process	GO:0050794	regulation of cellular process	GO:0050865	regulation of cell activation	1	c11817_g1
GO:0008150	Biological Process	GO:0009987	cellular process	GO:0050794	regulation of cellular process	GO:0010993	regulation of ubiquitin homeostasis	1	c4264_g1
GO:0008150	Biological Process	GO:0009987	cellular process	GO:0050794	regulation of cellular process	GO:0044068	modulation by symbiont of host cellular process	4	c8148_g1,c1017_g1,c6863_g1,c9826_g1
GO:0008150	Biological Process	GO:0009987	cellular process	GO:0050794	regulation of cellular process	GO:0032886	regulation of microtubule-based process	11	c8022_g2,c8993_g1,c8049_g1,c8621_g1,c10911_g1,c6876_g1,c8497_g1,c9526_g1,c9219_g1,c9526_g2,c7550_g1
GO:0008150	Biological Process	GO:0009987	cellular process	GO:0050794	regulation of cellular process	GO:1903338	regulation of cell wall organization or biogenesis	1	c389_g1
GO:0008150	Biological Process	GO:0009987	cellular process	GO:0050794	regulation of cellular process	GO:0051128	regulation of cellular component organization	62	c9446_g1,c12516_g1,c16811_g1,c9255_g2,c9526_g1,c8015_g1,c9219_g1,c8065_g2,c3383_g1,c8049_g1,c4996_g1,c10911_g1,c9247_g2,c8022_g2,c4476_g1,c11243_g1,c991_g1,c9526_g2,c11835_g1,c3915_g1,c5445_g1,c2450_g1,c6596_g1,c6876_g1,c3858_g1,c8497_g1,c12023_g1,c8487_g2,c2116_g1,c7295_g1,c4100_g1,c8621_g1,c8993_g1,c4477_g1,c16607_g1,c1949_g1,c5655_g1,c7550_g1,c8001_g1,c1335_g1,c4577_g1,c8148_g1,c168_g1,c7188_g…
GO:0008150	Biological Process	GO:0009987	cellular process	GO:0050794	regulation of cellular process	GO:0060627	regulation of vesicle-mediated transport	3	c4577_g1,c8148_g1,c1949_g1
GO:0008150	Biological Process	GO:0009987	cellular process	GO:0050794	regulation of cellular process	GO:0080135	regulation of cellular response to stress	2	c12952_g1,c7782_g1
GO:0008150	Biological Process	GO:0009987	cellular process	GO:0050794	regulation of cellular process	GO:0051270	regulation of cellular component movement	2	c991_g1,c1017_g1
GO:0008150	Biological Process	GO:0009987	cellular process	GO:0050794	regulation of cellular process	GO:0060968	regulation of gene silencing	1	c5655_g1
GO:0008150	Biological Process	GO:0009987	cellular process	GO:0050794	regulation of cellular process	GO:0007165	signal transduction	282	c3347_g1,c15559_g1,c168_g1,c11472_g1,c5340_g1,c7337_g1,c15721_g1,c7282_g1,c8369_g1,c7745_g1,c2288_g1,c12974_g1,c5188_g2,c13867_g1,c10875_g1,c6289_g1,c8050_g1,c4574_g1,c9747_g2,c5184_g1,c289_g1,c4945_g1,c5077_g2,c5990_g1,c8425_g2,c9381_g1,c428_g1,c5238_g1,c2904_g1,c8795_g2,c7841_g1,c2514_g1,c8399_g1,c9082_g2,c6675_g1,c16071_g1,c12499_g1,c7767_g1,c9436_g1,c776_g1,c2915_g1,c9470_g2,c15002_g1,c3348_g…
GO:0008150	Biological Process	GO:0009987	cellular process	GO:0050794	regulation of cellular process	GO:0048523	negative regulation of cellular process	71	c981_g1,c5655_g1,c1986_g1,c9720_g1,c15449_g1,c4056_g1,c6730_g1,c2874_g1,c7403_g1,c3310_g1,c3842_g1,c2828_g1,c16880_g1,c8542_g1,c8160_g1,c7495_g1,c15331_g1,c7507_g1,c9483_g2,c2579_g1,c4599_g1,c4610_g1,c12186_g1,c5606_g1,c6438_g2,c202_g1,c527_g1,c12516_g1,c2231_g1,c6917_g2,c12503_g1,c7350_g1,c7465_g1,c6409_g1,c5398_g1,c778_g1,c9931_g1,c10347_g1,c12682_g1,c3519_g1,c2450_g1,c2116_g1,c10328_g1,c9286_g…
GO:0008150	Biological Process	GO:0009987	cellular process	GO:0050794	regulation of cellular process	GO:0010646	regulation of cell communication	61	c8187_g1,c5662_g1,c7290_g1,c153_g1,c7295_g1,c3889_g1,c16516_g1,c8937_g1,c7532_g2,c7697_g1,c9477_g1,c2514_g1,c8071_g1,c7563_g1,c9169_g1,c7314_g1,c6689_g1,c8937_g2,c8073_g1,c13661_g1,c4239_g1,c5728_g1,c7465_g1,c8969_g1,c9267_g1,c1826_g1,c7838_g1,c13629_g1,c8425_g2,c527_g1,c6800_g1,c9434_g1,c6611_g2,c7907_g1,c6526_g1,c8228_g1,c5273_g1,c4879_g1,c8983_g3,c4704_g1,c6838_g2,c4145_g1,c5314_g1,c11371_g1,c…
GO:0008150	Biological Process	GO:0009987	cellular process	GO:0050794	regulation of cellular process	GO:0042127	regulation of cell proliferation	6	c9696_g3,c6056_g1,c5939_g1,c7295_g1,c5907_g1,c9116_g1
GO:0008150	Biological Process	GO:0009987	cellular process	GO:0050794	regulation of cellular process	GO:0010941	regulation of cell death	11	c13550_g1,c4610_g1,c6730_g1,c7295_g1,c4021_g1,c15331_g1,c11903_g1,c4829_g1,c2579_g1,c6438_g2,c9692_g2
GO:0008150	Biological Process	GO:0009987	cellular process	GO:0050794	regulation of cellular process	GO:0032970	regulation of actin filament-based process	13	c2116_g1,c12420_g1,c168_g1,c3383_g1,c4656_g1,c6128_g1,c5445_g1,c3915_g1,c6800_g2,c2450_g1,c3858_g1,c5467_g1,c7495_g1
GO:0008150	Biological Process	GO:0009987	cellular process	GO:0050794	regulation of cellular process	GO:0051983	regulation of chromosome segregation	8	c8001_g1,c9446_g1,c12516_g1,c8015_g1,c4494_g1,c9247_g2,c4996_g1,c4821_g2
GO:0008150	Biological Process	GO:0009987	cellular process	GO:0050794	regulation of cellular process	GO:0031323	regulation of cellular metabolic process	677	c2036_g1,c11107_g1,c232_g1,c15123_g1,c16397_g1,c7576_g1,c9731_g6,c885_g1,c4413_g1,c4494_g1,c8696_g1,c6787_g2,c6124_g1,c15148_g1,c9304_g1,c7978_g2,c13928_g1,c11890_g1,c2074_g1,c13970_g1,c6850_g1,c9485_g1,c7394_g1,c6766_g1,c3367_g1,c9976_g1,c1105_g1,c9670_g2,c4253_g1,c2396_g1,c9250_g2,c12600_g1,c4829_g1,c11494_g1,c9296_g5,c5158_g1,c7914_g2,c6172_g1,c8652_g2,c5837_g1,c14613_g1,c12463_g1,c5457_g1,c38…
GO:0008150	Biological Process	GO:0009987	cellular process	GO:0050794	regulation of cellular process	GO:0060341	regulation of cellular localization	4	c8148_g1,c4577_g1,c1949_g1,c7782_g1
GO:0008150	Biological Process	GO:0009987	cellular process	GO:0050794	regulation of cellular process	GO:0045595	regulation of cell differentiation	1	c8679_g2
GO:0008150	Biological Process	GO:0009987	cellular process	GO:0050794	regulation of cellular process	GO:0048522	positive regulation of cellular process	92	c7697_g1,c2514_g1,c8497_g1,c3858_g1,c6383_g1,c5445_g1,c9526_g2,c7563_g1,c9169_g1,c6764_g1,c8753_g2,c3285_g1,c8187_g1,c4253_g2,c4072_g1,c8621_g1,c7295_g1,c4829_g1,c9458_g3,c7907_g1,c6526_g1,c11494_g1,c9434_g1,c14166_g1,c8443_g1,c1586_g1,c7960_g2,c7801_g1,c11219_g1,c1606_g1,c3454_g1,c7049_g1,c4577_g1,c9692_g2,c7211_g1,c9696_g3,c7252_g1,c1132_g1,c718_g1,c10480_g1,c7188_g1,c12420_g1,c4021_g1,c168_g1,…
GO:0008150	Biological Process	GO:0009987	cellular process	GO:0050794	regulation of cellular process	GO:0051726	regulation of cell cycle	35	c9152_g2,c7237_g1,c8001_g1,c16873_g1,c8064_g1,c16386_g1,c8227_g1,c10065_g1,c4821_g2,c4965_g1,c8313_g1,c9483_g2,c4494_g1,c81_g1,c7201_g3,c12186_g1,c12516_g1,c9446_g1,c7527_g1,c9514_g1,c8015_g1,c8866_g1,c8807_g1,c8065_g2,c4996_g1,c9247_g2,c11938_g1,c7517_g1,c5907_g1,c5363_g1,c10347_g1,c9152_g1,c7235_g1,c8201_g1,c7547_g1
GO:0008150	Biological Process	GO:0009987	cellular process	GO:0050794	regulation of cellular process	GO:0051302	regulation of cell division	11	c9247_g2,c4996_g1,c12186_g1,c4821_g2,c4965_g1,c8001_g1,c9446_g1,c12516_g1,c8065_g2,c8015_g1,c4494_g1
GO:0008150	Biological Process	GO:0009987	cellular process	GO:0044237	cellular metabolic process	GO:0006793	phosphorus metabolic process	694	c9077_g1,c7403_g1,c3483_g1,c16465_g1,c16030_g1,c5172_g1,c7669_g1,c5623_g1,c964_g1,c9518_g1,c4191_g1,c4158_g1,c5644_g1,c7649_g1,c8652_g2,c4567_g1,c5508_g1,c15096_g1,c2298_g1,c5520_g1,c6339_g1,c1882_g1,c14801_g1,c9935_g1,c9178_g1,c16483_g1,c6844_g1,c7197_g1,c1539_g1,c9830_g1,c16246_g1,c1150_g1,c8722_g1,c8256_g1,c4485_g1,c7570_g1,c7290_g1,c13658_g1,c6153_g1,c7048_g2,c11418_g1,c3720_g1,c4188_g1,c8852…
GO:0008150	Biological Process	GO:0009987	cellular process	GO:0044237	cellular metabolic process	GO:0006730	one-carbon metabolic process	3	c9486_g1,c9486_g2,c6573_g1
GO:0008150	Biological Process	GO:0009987	cellular process	GO:0044237	cellular metabolic process	GO:0031323	regulation of cellular metabolic process	677	c2036_g1,c11107_g1,c232_g1,c15123_g1,c16397_g1,c7576_g1,c9731_g6,c885_g1,c4413_g1,c4494_g1,c8696_g1,c6787_g2,c6124_g1,c15148_g1,c9304_g1,c7978_g2,c13928_g1,c11890_g1,c2074_g1,c13970_g1,c6850_g1,c9485_g1,c7394_g1,c6766_g1,c3367_g1,c9976_g1,c1105_g1,c9670_g2,c4253_g1,c2396_g1,c9250_g2,c12600_g1,c4829_g1,c11494_g1,c9296_g5,c5158_g1,c7914_g2,c6172_g1,c8652_g2,c5837_g1,c14613_g1,c12463_g1,c5457_g1,c38…
GO:0008150	Biological Process	GO:0009987	cellular process	GO:0044237	cellular metabolic process	GO:0031325	positive regulation of cellular metabolic process	58	c1335_g1,c6920_g1,c7252_g1,c7211_g1,c5655_g1,c9633_g1,c7049_g1,c4021_g1,c7188_g1,c718_g1,c10480_g1,c6790_g1,c1132_g1,c8453_g1,c15968_g1,c766_g1,c5230_g1,c12829_g1,c7801_g1,c8972_g2,c2832_g1,c2375_g1,c1586_g1,c7960_g2,c7881_g1,c9327_g1,c1606_g1,c2432_g1,c11219_g1,c3454_g1,c2163_g1,c11494_g1,c14166_g1,c4417_g1,c4523_g1,c9458_g3,c4829_g1,c2676_g1,c3667_g1,c13550_g1,c8253_g3,c2213_g1,c9680_g1,c8443_g…
GO:0008150	Biological Process	GO:0009987	cellular process	GO:0044237	cellular metabolic process	GO:0042810	pheromone metabolic process	1	c6610_g1
GO:0008150	Biological Process	GO:0009987	cellular process	GO:0044237	cellular metabolic process	GO:0006081	cellular aldehyde metabolic process	64	c8685_g1,c17075_g1,c5116_g1,c2701_g1,c11458_g1,c8386_g1,c2237_g1,c8785_g1,c4978_g1,c12071_g1,c1109_g1,c14307_g1,c6615_g1,c8893_g1,c13171_g1,c8850_g1,c948_g1,c6163_g1,c1118_g1,c6726_g2,c14108_g1,c2108_g1,c7482_g1,c8166_g1,c4881_g1,c4556_g1,c4985_g1,c15036_g1,c15980_g1,c16505_g1,c238_g1,c17244_g1,c16392_g1,c7010_g1,c7660_g1,c13766_g1,c14464_g1,c4567_g1,c5508_g1,c12408_g1,c13195_g1,c4910_g1,c15063_g…
GO:0008150	Biological Process	GO:0009987	cellular process	GO:0044237	cellular metabolic process	GO:0097354	prenylation	9	c5148_g1,c4599_g1,c6796_g1,c7945_g1,c8743_g1,c7909_g2,c6212_g1,c8336_g1,c7588_g1
GO:0008150	Biological Process	GO:0009987	cellular process	GO:0044237	cellular metabolic process	GO:0044107	cellular alcohol metabolic process	4	c14058_g1,c6623_g1,c12683_g1,c2141_g1
GO:0008150	Biological Process	GO:0009987	cellular process	GO:0044237	cellular metabolic process	GO:0015979	photosynthesis	4	c15679_g1,c13003_g1,c6663_g1,c201_g1
GO:0008150	Biological Process	GO:0009987	cellular process	GO:0044237	cellular metabolic process	GO:0046483	heterocycle metabolic process	1846	c9485_g1,c4572_g1,c13970_g1,c11342_g1,c16734_g1,c15148_g1,c14115_g1,c12059_g1,c9304_g1,c7858_g2,c1572_g2,c8918_g1,c6529_g1,c4413_g1,c5317_g1,c9898_g1,c885_g1,c640_g1,c6787_g2,c2501_g1,c900_g1,c9486_g1,c8195_g1,c2036_g1,c11350_g1,c8896_g1,c6312_g1,c7092_g1,c6966_g2,c9731_g6,c9800_g1,c12600_g1,c9514_g1,c4829_g1,c7539_g2,c8231_g2,c9296_g5,c7958_g1,c8157_g1,c3557_g1,c3486_g1,c4253_g1,c12331_g1,c9691_…
GO:0008150	Biological Process	GO:0009987	cellular process	GO:0044237	cellular metabolic process	GO:0034754	cellular hormone metabolic process	16	c2701_g1,c1216_g1,c3017_g1,c16574_g1,c7984_g1,c7561_g1,c16505_g1,c318_g1,c12219_g1,c6908_g1,c9877_g1,c7059_g1,c3793_g1,c11066_g1,c1438_g1,c3212_g1
GO:0008150	Biological Process	GO:0009987	cellular process	GO:0044237	cellular metabolic process	GO:0044249	cellular biosynthetic process	1765	c3367_g1,c785_g1,c9976_g1,c15298_g1,c14573_g1,c6766_g1,c1453_g1,c1105_g1,c1424_g1,c14339_g1,c6623_g1,c13917_g1,c9670_g2,c15827_g1,c16704_g1,c17387_g1,c11209_g1,c8559_g1,c5937_g1,c4187_g1,c5024_g3,c7884_g1,c4524_g1,c11494_g1,c11395_g1,c9080_g1,c9250_g2,c8391_g1,c11107_g1,c15123_g1,c13903_g1,c7576_g1,c663_g1,c3415_g1,c8795_g1,c12574_g1,c15768_g1,c271_g1,c8783_g1,c8696_g1,c11318_g1,c7978_g2,c6266_g1…
GO:0008150	Biological Process	GO:0009987	cellular process	GO:0044237	cellular metabolic process	GO:0044255	cellular lipid metabolic process	210	c9063_g2,c6567_g1,c7454_g1,c7243_g1,c6347_g1,c11693_g1,c7997_g1,c8993_g1,c9704_g1,c4478_g1,c6750_g1,c8476_g2,c4686_g1,c15531_g1,c13620_g1,c9466_g1,c8712_g1,c6079_g1,c7696_g2,c9359_g1,c991_g1,c13300_g1,c8719_g1,c9570_g1,c3210_g1,c8213_g1,c9569_g5,c9259_g1,c7502_g1,c6395_g1,c4355_g1,c9354_g1,c5724_g1,c8745_g1,c6909_g1,c1124_g1,c7253_g1,c2909_g1,c4906_g1,c6215_g1,c8481_g1,c14049_g1,c5495_g1,c7293_g1…
GO:0008150	Biological Process	GO:0009987	cellular process	GO:0044237	cellular metabolic process	GO:0009404	toxin metabolic process	5	c6655_g1,c10970_g1,c8228_g1,c3418_g1,c4367_g1
GO:0008150	Biological Process	GO:0009987	cellular process	GO:0044237	cellular metabolic process	GO:0044248	cellular catabolic process	301	c9178_g1,c1645_g1,c9907_g1,c7028_g1,c1236_g1,c15591_g1,c9498_g2,c12516_g1,c6959_g1,c6809_g1,c1150_g1,c6684_g1,c5025_g1,c6372_g1,c15064_g1,c12964_g1,c8585_g1,c461_g1,c13239_g1,c9481_g2,c3483_g1,c6363_g1,c6077_g1,c7160_g1,c9580_g7,c14322_g1,c8462_g1,c4195_g1,c4913_g1,c4567_g1,c6569_g2,c4778_g1,c1733_g1,c13713_g1,c16743_g1,c7731_g1,c1368_g1,c13050_g1,c8720_g1,c17431_g1,c9579_g1,c8893_g1,c1633_g1,c75…
GO:0008150	Biological Process	GO:0009987	cellular process	GO:0044237	cellular metabolic process	GO:0006091	generation of precursor metabolites and energy	196	c13791_g1,c12709_g1,c5194_g1,c6678_g1,c351_g1,c13964_g1,c14108_g1,c4695_g1,c12524_g1,c1778_g1,c15251_g1,c9766_g1,c3049_g1,c8154_g1,c8161_g1,c13926_g1,c9182_g1,c3309_g1,c3593_g1,c6130_g1,c12659_g1,c6763_g1,c13910_g1,c8804_g3,c3294_g1,c10034_g1,c10058_g1,c15679_g1,c972_g1,c10691_g1,c15762_g1,c2142_g1,c2284_g1,c761_g1,c1802_g1,c16487_g1,c14267_g1,c2725_g1,c9855_g1,c11895_g1,c5420_g1,c10110_g1,c14307…
GO:0008150	Biological Process	GO:0009987	cellular process	GO:0044237	cellular metabolic process	GO:0006575	cellular modified amino acid metabolic process	93	c4670_g1,c2658_g1,c8311_g1,c7849_g1,c7656_g1,c1648_g1,c7660_g1,c11670_g1,c7769_g1,c8990_g1,c7010_g1,c5837_g1,c2909_g1,c6573_g1,c8745_g1,c9354_g1,c2670_g1,c16743_g1,c13810_g1,c2474_g1,c7318_g1,c5339_g1,c15368_g1,c3325_g1,c9359_g1,c9565_g1,c8698_g1,c9486_g2,c3724_g1,c5528_g1,c8712_g1,c9466_g1,c13620_g1,c2602_g1,c4478_g1,c6391_g1,c4686_g1,c8666_g2,c9408_g1,c5544_g1,c8802_g1,c4768_g1,c8883_g1,c8757_g…
GO:0008150	Biological Process	GO:0009987	cellular process	GO:0044237	cellular metabolic process	GO:0044260	cellular macromolecule metabolic process	2268	c118_g1,c15902_g1,c4381_g1,c7762_g1,c12367_g1,c14322_g1,c12840_g1,c8252_g1,c17236_g1,c8216_g1,c4726_g1,c12815_g1,c3212_g1,c5933_g1,c2885_g1,c9240_g1,c7599_g1,c5282_g1,c1804_g1,c9005_g1,c16261_g1,c8489_g1,c8778_g1,c15054_g1,c4748_g1,c1481_g1,c4500_g1,c9931_g1,c15046_g1,c808_g1,c9481_g1,c9371_g3,c5764_g1,c8585_g1,c5304_g1,c8242_g1,c16899_g1,c8883_g1,c9481_g2,c2489_g1,c15015_g1,c6724_g1,c9619_g1,c35…
GO:0008150	Biological Process	GO:0009987	cellular process	GO:0044237	cellular metabolic process	GO:0043446	cellular alkane metabolic process	13	c1729_g1,c1119_g1,c7010_g1,c14610_g1,c326_g1,c9565_g1,c7849_g1,c2885_g1,c5846_g1,c3724_g1,c13189_g1,c10034_g1,c10167_g1
GO:0008150	Biological Process	GO:0009987	cellular process	GO:0044237	cellular metabolic process	GO:0006413	translational initiation	50	c6823_g1,c5569_g1,c9097_g1,c16682_g1,c2210_g1,c8407_g1,c13524_g1,c3454_g1,c4644_g1,c2432_g1,c7461_g1,c14613_g1,c4919_g1,c232_g1,c9485_g1,c7002_g1,c15449_g1,c5587_g1,c11178_g1,c6506_g1,c6214_g1,c4166_g1,c5984_g1,c2847_g1,c13928_g1,c13508_g1,c17453_g1,c7123_g1,c118_g1,c6806_g1,c4925_g1,c16539_g1,c17232_g1,c11096_g1,c4720_g1,c4253_g2,c15869_g1,c4548_g1,c16607_g1,c15392_g1,c15252_g1,c2383_g1,c442_g1,…
GO:0008150	Biological Process	GO:0009987	cellular process	GO:0044237	cellular metabolic process	GO:0006082	organic acid metabolic process	567	c7735_g1,c13964_g1,c10656_g1,c7952_g1,c7966_g1,c4633_g1,c9610_g1,c4646_g1,c3593_g1,c3227_g1,c11835_g1,c9395_g1,c14108_g1,c8681_g1,c13677_g1,c8850_g1,c7792_g1,c3049_g1,c5656_g1,c8977_g2,c6581_g1,c11129_g1,c10058_g1,c9067_g1,c972_g1,c5420_g1,c165_g1,c5062_g1,c5460_g1,c12662_g1,c9486_g2,c8133_g1,c6323_g1,c3325_g1,c9570_g1,c5393_g1,c10167_g1,c4176_g2,c5530_g1,c7243_g1,c5628_g1,c2997_g1,c5544_g1,c7569…
GO:0008150	Biological Process	GO:0009987	cellular process	GO:0044237	cellular metabolic process	GO:0042180	cellular ketone metabolic process	35	c5319_g1,c2583_g1,c1246_g1,c678_g1,c9766_g1,c1188_g1,c8161_g1,c13910_g1,c12659_g1,c7958_g1,c5194_g1,c7328_g1,c11326_g1,c12631_g1,c332_g1,c11182_g1,c6820_g1,c8543_g1,c15350_g1,c12497_g1,c5520_g1,c9657_g1,c9989_g1,c8804_g3,c13695_g1,c4681_g1,c4855_g1,c7908_g1,c10019_g1,c3135_g1,c4726_g1,c5668_g2,c2148_g1,c16526_g2,c9547_g2
GO:0008150	Biological Process	GO:0009987	cellular process	GO:0044237	cellular metabolic process	GO:0044262	cellular carbohydrate metabolic process	103	c2108_g1,c9083_g1,c8531_g1,c6585_g1,c8850_g1,c1118_g1,c14108_g1,c8692_g1,c15980_g1,c15036_g1,c11264_g1,c12181_g1,c5997_g1,c9656_g1,c7404_g1,c1729_g1,c8166_g1,c15827_g1,c6962_g1,c7952_g1,c12709_g1,c8893_g1,c14027_g1,c13171_g1,c7539_g2,c351_g1,c12480_g1,c425_g1,c2569_g1,c9513_g1,c8785_g1,c11661_g1,c8442_g1,c6289_g1,c14307_g1,c9017_g2,c7171_g1,c17075_g1,c5116_g1,c5686_g1,c7848_g1,c3581_g1,c7779_g2,c…
GO:0008150	Biological Process	GO:0009987	cellular process	GO:0044237	cellular metabolic process	GO:0051186	cofactor metabolic process	232	c10970_g1,c4741_g1,c16526_g2,c5668_g2,c11458_g1,c8258_g1,c2701_g1,c5045_g2,c9355_g1,c3413_g1,c8129_g1,c8685_g1,c476_g1,c3436_g1,c13695_g1,c767_g1,c2501_g1,c5882_g1,c6529_g1,c16718_g1,c1109_g1,c8896_g1,c11107_g1,c8785_g1,c12071_g1,c4978_g1,c7667_g1,c2237_g1,c9486_g1,c8543_g1,c15195_g1,c6210_g1,c10858_g1,c13467_g1,c4187_g1,c8443_g1,c6440_g1,c8893_g1,c7958_g1,c3675_g1,c6623_g1,c7231_g1,c9719_g1,c159…
GO:0008150	Biological Process	GO:0009987	cellular process	GO:0044237	cellular metabolic process	GO:0006790	sulfur compound metabolic process	91	c1811_g1,c4670_g1,c8311_g1,c7769_g1,c8155_g1,c5692_g1,c3530_g1,c9648_g3,c6573_g1,c4778_g1,c2885_g1,c9159_g1,c8745_g1,c5724_g1,c8480_g1,c16743_g1,c7318_g1,c9879_g1,c5339_g1,c4176_g2,c2877_g1,c15368_g1,c9957_g1,c7391_g1,c14290_g1,c9486_g2,c8698_g1,c3724_g1,c9179_g1,c9731_g5,c16524_g1,c8666_g2,c4478_g1,c8613_g2,c5228_g1,c8802_g1,c17136_g1,c633_g1,c4043_g1,c8883_g1,c12448_g1,c8312_g1,c3271_g1,c8757_g…
GO:0008150	Biological Process	GO:0009987	cellular process	GO:0044237	cellular metabolic process	GO:0017144	drug metabolic process	6	c1415_g1,c7649_g1,c17003_g1,c9875_g1,c6908_g1,c5975_g1
GO:0008150	Biological Process	GO:0009987	cellular process	GO:0044237	cellular metabolic process	GO:0072593	reactive oxygen species metabolic process	14	c9350_g1,c7532_g2,c13810_g1,c6060_g1,c326_g1,c3474_g1,c12524_g1,c7079_g1,c13643_g1,c10239_g1,c93_g1,c5664_g1,c10043_g1,c14661_g1
GO:0008150	Biological Process	GO:0009987	cellular process	GO:0044237	cellular metabolic process	GO:0031324	negative regulation of cellular metabolic process	50	c5655_g1,c1986_g1,c5161_g1,c9720_g1,c11129_g1,c9286_g1,c14528_g1,c4108_g1,c981_g1,c15449_g1,c6850_g1,c2074_g1,c7056_g1,c4056_g1,c7403_g1,c6289_g1,c8160_g1,c16880_g1,c3842_g1,c2828_g1,c8542_g1,c2579_g1,c6787_g2,c8225_g1,c15331_g1,c4494_g1,c7507_g1,c4599_g1,c5606_g1,c12516_g1,c202_g1,c7350_g1,c16109_g1,c2231_g1,c7943_g1,c6917_g2,c8015_g1,c12503_g1,c7288_g1,c4996_g1,c6409_g1,c9247_g2,c9931_g1,c6459_…
GO:0008150	Biological Process	GO:0009987	cellular process	GO:0044237	cellular metabolic process	GO:0006805	xenobiotic metabolic process	16	c189_g1,c14189_g1,c16787_g1,c1633_g1,c14145_g1,c7329_g1,c8825_g1,c15450_g1,c9354_g1,c6367_g1,c9124_g1,c4470_g1,c5758_g1,c9559_g2,c2962_g1,c15391_g1
GO:0008150	Biological Process	GO:0009987	cellular process	GO:0044237	cellular metabolic process	GO:0034641	cellular nitrogen compound metabolic process	2230	c476_g1,c6214_g1,c7617_g1,c9198_g2,c8363_g1,c7106_g2,c12071_g1,c767_g1,c4383_g1,c7351_g1,c749_g1,c2804_g1,c9669_g1,c9271_g1,c11505_g1,c12076_g1,c8008_g1,c6014_g1,c17293_g1,c6726_g2,c647_g1,c11132_g1,c7841_g1,c27_g1,c3459_g1,c14406_g1,c2508_g1,c17294_g1,c673_g1,c7410_g1,c6506_g1,c1745_g1,c4202_g1,c5863_g1,c7339_g1,c1809_g1,c12666_g1,c5339_g1,c9944_g1,c3981_g1,c8480_g1,c8623_g2,c2475_g1,c5195_g1,c1…
GO:0008150	Biological Process	GO:0009987	cellular process	GO:0044237	cellular metabolic process	GO:0046950	cellular ketone body metabolic process	1	c4156_g1
GO:0008150	Biological Process	GO:0009987	cellular process	GO:0044237	cellular metabolic process	GO:0006725	cellular aromatic compound metabolic process	1826	c13964_g1,c9515_g1,c4886_g1,c9525_g1,c9458_g3,c8875_g1,c13803_g1,c5488_g1,c9202_g1,c8577_g1,c9458_g2,c9503_g1,c10656_g1,c8067_g1,c113_g1,c1495_g1,c7911_g1,c8161_g1,c2605_g1,c3578_g1,c6095_g1,c5537_g1,c3560_g1,c6562_g1,c9491_g1,c14108_g1,c9598_g2,c15251_g1,c7476_g1,c6581_g1,c10098_g1,c16434_g1,c8863_g1,c4157_g1,c9943_g1,c5132_g1,c8404_g1,c8469_g1,c972_g1,c10482_g1,c10480_g1,c9505_g1,c6380_g1,c5430…
GO:0008150	Biological Process	GO:0009987	cellular process	GO:0048522	positive regulation of cellular process	GO:0010942	positive regulation of cell death	5	c7295_g1,c4021_g1,c9692_g2,c4829_g1,c13550_g1
GO:0008150	Biological Process	GO:0009987	cellular process	GO:0048522	positive regulation of cellular process	GO:0031325	positive regulation of cellular metabolic process	58	c1335_g1,c6920_g1,c7252_g1,c7211_g1,c5655_g1,c9633_g1,c7049_g1,c4021_g1,c7188_g1,c718_g1,c10480_g1,c6790_g1,c1132_g1,c8453_g1,c15968_g1,c766_g1,c5230_g1,c12829_g1,c7801_g1,c8972_g2,c2832_g1,c2375_g1,c1586_g1,c7960_g2,c7881_g1,c9327_g1,c1606_g1,c2432_g1,c11219_g1,c3454_g1,c2163_g1,c11494_g1,c14166_g1,c4417_g1,c4523_g1,c9458_g3,c4829_g1,c2676_g1,c3667_g1,c13550_g1,c8253_g3,c2213_g1,c9680_g1,c8443_g…
GO:0008150	Biological Process	GO:0009987	cellular process	GO:0048522	positive regulation of cellular process	GO:0045787	positive regulation of cell cycle	1	c8065_g2
GO:0008150	Biological Process	GO:0009987	cellular process	GO:0048522	positive regulation of cellular process	GO:0051130	positive regulation of cellular component organization	22	c8065_g2,c9219_g1,c9526_g1,c4577_g1,c8148_g1,c1335_g1,c1949_g1,c6128_g1,c168_g1,c12420_g1,c8049_g1,c8497_g1,c3858_g1,c6800_g2,c5445_g1,c3915_g1,c9526_g2,c2375_g1,c16607_g1,c3454_g1,c8621_g1,c7295_g1
GO:0008150	Biological Process	GO:0009987	cellular process	GO:0048522	positive regulation of cellular process	GO:0045597	positive regulation of cell differentiation	1	c8679_g2
GO:0008150	Biological Process	GO:0009987	cellular process	GO:0048522	positive regulation of cellular process	GO:0010647	positive regulation of cell communication	14	c7697_g1,c2514_g1,c8969_g1,c7907_g1,c5230_g1,c6526_g1,c7563_g1,c9434_g1,c9169_g1,c4879_g1,c8187_g1,c8453_g1,c4704_g1,c7295_g1
GO:0008150	Biological Process	GO:0009987	cellular process	GO:0019835	cytolysis	GO:0051715	cytolysis in other organism	2	c10679_g1,c4152_g1
GO:0008150	Biological Process	GO:0009987	cellular process	GO:0044764	multi-organism cellular process	GO:0009292	genetic transfer	1	c1154_g1
GO:0008150	Biological Process	GO:0009987	cellular process	GO:0044764	multi-organism cellular process	GO:0051715	cytolysis in other organism	2	c10679_g1,c4152_g1
GO:0008150	Biological Process	GO:0009987	cellular process	GO:0044764	multi-organism cellular process	GO:0000746	conjugation	6	c996_g1,c12628_g1,c13713_g1,c17263_g1,c1154_g1,c11472_g1
GO:0008150	Biological Process	GO:0009987	cellular process	GO:0044764	multi-organism cellular process	GO:1902586	multi-organism intercellular transport	5	c9719_g2,c9649_g1,c3376_g1,c7352_g1,c12781_g1
GO:0008150	Biological Process	GO:0009987	cellular process	GO:0044764	multi-organism cellular process	GO:0098630	aggregation of unicellular organisms	1	c5778_g1
GO:0008150	Biological Process	GO:0009987	cellular process	GO:0044764	multi-organism cellular process	GO:0044803	multi-organism membrane organization	6	c4376_g1,c7991_g1,c10468_g1,c69_g1,c991_g1,c9144_g2
GO:0008150	Biological Process	GO:0009987	cellular process	GO:0044764	multi-organism cellular process	GO:0016032	viral process	109	c4376_g1,c4640_g1,c11678_g1,c9059_g1,c7037_g1,c10328_g1,c8707_g1,c5469_g1,c8762_g1,c4860_g1,c10468_g1,c6567_g1,c8183_g1,c5470_g1,c13624_g1,c7333_g1,c7101_g1,c6927_g1,c8812_g1,c16675_g1,c8370_g1,c16483_g1,c7696_g1,c1333_g1,c991_g1,c9009_g1,c9184_g3,c7350_g1,c7465_g1,c7489_g1,c16500_g1,c9826_g1,c16688_g1,c9719_g2,c17338_g1,c10645_g1,c2832_g1,c5282_g1,c3144_g1,c4416_g1,c6863_g1,c7793_g1,c7159_g1,c25…
GO:0008150	Biological Process	GO:0009987	cellular process	GO:0044764	multi-organism cellular process	GO:1902590	multi-organism organelle organization	1	c1333_g1
GO:0008150	Biological Process	GO:0009987	cellular process	GO:0044764	multi-organism cellular process	GO:0048874	homeostasis of number of cells in a free-living population	5	c12423_g1,c2350_g1,c4108_g1,c7239_g1,c16311_g1
GO:0008150	Biological Process	GO:0009987	cellular process	GO:0044763	single-organism cellular process	GO:0055086	nucleobase-containing small molecule metabolic process	454	c4368_g1,c9891_g1,c9580_g9,c17244_g1,c5984_g1,c10019_g1,c2508_g1,c673_g1,c6175_g1,c7010_g1,c13632_g1,c7660_g1,c5692_g1,c331_g1,c1231_g1,c8825_g1,c6969_g1,c7339_g1,c15765_g1,c13726_g1,c5339_g1,c12666_g1,c1809_g1,c5255_g1,c4910_g1,c8480_g1,c7325_g1,c8623_g2,c7086_g1,c2475_g1,c15610_g1,c5195_g1,c1227_g1,c6426_g1,c7328_g1,c2747_g1,c15149_g1,c9643_g3,c4510_g1,c10280_g1,c332_g1,c4307_g1,c1996_g1,c3679_…
GO:0008150	Biological Process	GO:0009987	cellular process	GO:0044763	single-organism cellular process	GO:0007059	chromosome segregation	37	c11702_g1,c8174_g1,c9329_g3,c6425_g1,c11302_g1,c8482_g1,c15647_g1,c7109_g1,c169_g1,c12444_g1,c11243_g1,c14711_g1,c9247_g2,c7023_g1,c9854_g1,c4996_g1,c7313_g1,c8015_g1,c4861_g1,c9446_g1,c12516_g1,c5941_g1,c7178_g1,c7645_g1,c7225_g2,c6381_g1,c7774_g1,c6530_g1,c4494_g1,c5009_g1,c4821_g2,c4332_g1,c3557_g2,c10034_g1,c9537_g1,c8001_g1,c7106_g2
GO:0008150	Biological Process	GO:0009987	cellular process	GO:0044763	single-organism cellular process	GO:0022900	electron transport chain	75	c13696_g1,c7569_g2,c2176_g1,c12652_g1,c4188_g1,c12533_g1,c11303_g1,c1246_g1,c2583_g1,c4485_g1,c4307_g1,c6820_g1,c332_g1,c11799_g1,c7328_g1,c11326_g1,c9935_g1,c15610_g1,c11161_g1,c1227_g1,c12477_g1,c5967_g1,c12535_g1,c9989_g1,c15522_g1,c1166_g1,c9657_g1,c5520_g1,c5031_g1,c13726_g1,c8086_g2,c9583_g1,c15350_g1,c2091_g1,c2148_g1,c3135_g1,c4726_g1,c11404_g1,c10019_g1,c4855_g1,c4166_g1,c5778_g1,c12659_…
GO:0008150	Biological Process	GO:0009987	cellular process	GO:0044763	single-organism cellular process	GO:0042816	vitamin B6 metabolic process	8	c5496_g1,c4985_g1,c7351_g1,c3496_g1,c9830_g1,c10769_g1,c2237_g1,c6163_g1
GO:0008150	Biological Process	GO:0009987	cellular process	GO:0044763	single-organism cellular process	GO:0009698	phenylpropanoid metabolic process	3	c9667_g2,c9667_g3,c8226_g1
GO:0008150	Biological Process	GO:0009987	cellular process	GO:0044763	single-organism cellular process	GO:0016458	gene silencing	8	c1598_g1,c7288_g1,c3519_g1,c3842_g1,c9286_g1,c2828_g1,c5655_g1,c5161_g1
GO:0008150	Biological Process	GO:0009987	cellular process	GO:0044763	single-organism cellular process	GO:0016049	cell growth	6	c2735_g1,c6289_g1,c7188_g1,c5398_g1,c6225_g1,c9255_g2
GO:0008150	Biological Process	GO:0009987	cellular process	GO:0044763	single-organism cellular process	GO:0031990	mRNA export from nucleus in response to heat stress	1	c7782_g1
GO:0008150	Biological Process	GO:0009987	cellular process	GO:0044763	single-organism cellular process	GO:0036503	ERAD pathway	1	c13713_g1
GO:0008150	Biological Process	GO:0009987	cellular process	GO:0044763	single-organism cellular process	GO:0001775	cell activation	19	c6808_g1,c8119_g1,c9498_g2,c9576_g1,c7252_g1,c11817_g1,c991_g1,c11243_g1,c9658_g4,c7313_g1,c69_g1,c6910_g1,c1681_g1,c8063_g1,c460_g1,c4756_g1,c8174_g1,c1017_g1,c7060_g1
GO:0008150	Biological Process	GO:0009987	cellular process	GO:0044763	single-organism cellular process	GO:0022406	membrane docking	23	c4166_g1,c9501_g1,c7193_g1,c15803_g1,c17329_g1,c6400_g1,c4650_g1,c6194_g1,c6684_g1,c5271_g1,c6403_g1,c8873_g1,c9133_g1,c9438_g1,c8607_g2,c7596_g1,c9206_g1,c7534_g1,c2633_g2,c8607_g1,c6217_g1,c14575_g1,c8257_g1
GO:0008150	Biological Process	GO:0009987	cellular process	GO:0044763	single-organism cellular process	GO:0006082	organic acid metabolic process	567	c7735_g1,c13964_g1,c10656_g1,c7952_g1,c7966_g1,c4633_g1,c9610_g1,c4646_g1,c3593_g1,c3227_g1,c11835_g1,c9395_g1,c14108_g1,c8681_g1,c13677_g1,c8850_g1,c7792_g1,c3049_g1,c5656_g1,c8977_g2,c6581_g1,c11129_g1,c10058_g1,c9067_g1,c972_g1,c5420_g1,c165_g1,c5062_g1,c5460_g1,c12662_g1,c9486_g2,c8133_g1,c6323_g1,c3325_g1,c9570_g1,c5393_g1,c10167_g1,c4176_g2,c5530_g1,c7243_g1,c5628_g1,c2997_g1,c5544_g1,c7569…
GO:0008150	Biological Process	GO:0009987	cellular process	GO:0044763	single-organism cellular process	GO:0051651	maintenance of location in cell	6	c16674_g1,c12395_g1,c7713_g1,c8477_g1,c7031_g1,c8099_g1
GO:0008150	Biological Process	GO:0009987	cellular process	GO:0044763	single-organism cellular process	GO:0022412	cellular process involved in reproduction in multicellular organism	20	c1701_g1,c5233_g1,c15291_g1,c6915_g1,c9702_g1,c9158_g1,c6584_g1,c1415_g1,c5649_g1,c12628_g1,c7669_g1,c9534_g2,c8859_g1,c9355_g3,c4274_g1,c11862_g1,c14063_g1,c5635_g1,c4235_g1,c5326_g1
GO:0008150	Biological Process	GO:0009987	cellular process	GO:0044763	single-organism cellular process	GO:0006081	cellular aldehyde metabolic process	64	c8685_g1,c17075_g1,c5116_g1,c2701_g1,c11458_g1,c8386_g1,c2237_g1,c8785_g1,c4978_g1,c12071_g1,c1109_g1,c14307_g1,c6615_g1,c8893_g1,c13171_g1,c8850_g1,c948_g1,c6163_g1,c1118_g1,c6726_g2,c14108_g1,c2108_g1,c7482_g1,c8166_g1,c4881_g1,c4556_g1,c4985_g1,c15036_g1,c15980_g1,c16505_g1,c238_g1,c17244_g1,c16392_g1,c7010_g1,c7660_g1,c13766_g1,c14464_g1,c4567_g1,c5508_g1,c12408_g1,c13195_g1,c4910_g1,c15063_g…
GO:0008150	Biological Process	GO:0009987	cellular process	GO:0044763	single-organism cellular process	GO:0015980	energy derivation by oxidation of organic compounds	127	c7112_g1,c12727_g1,c706_g1,c351_g1,c3486_g1,c7958_g1,c12709_g1,c13791_g1,c12598_g1,c19_g1,c5194_g1,c8166_g1,c4556_g1,c3309_g1,c1188_g1,c1729_g1,c535_g1,c3593_g1,c8161_g1,c5059_g1,c13910_g1,c15036_g1,c6130_g1,c12659_g1,c5778_g1,c1778_g1,c5319_g1,c4695_g1,c12524_g1,c678_g1,c9766_g1,c17150_g1,c5140_g1,c2701_g1,c15762_g1,c2284_g1,c16487_g1,c8804_g3,c13695_g1,c4118_g1,c10691_g1,c17075_g1,c10058_g1,c10…
GO:0008150	Biological Process	GO:0009987	cellular process	GO:0044763	single-organism cellular process	GO:0022402	cell cycle process	120	c3285_g1,c7813_g2,c1017_g1,c9329_g3,c8174_g1,c11702_g1,c8281_g1,c3447_g1,c4773_g1,c6425_g1,c6876_g1,c8482_g1,c2605_g1,c13401_g1,c7109_g1,c5907_g1,c12444_g1,c8839_g1,c7288_g1,c7313_g1,c4996_g1,c11938_g1,c9247_g2,c9514_g1,c6274_g1,c9562_g1,c8121_g2,c9202_g1,c8015_g1,c9446_g1,c4861_g1,c8672_g1,c11219_g1,c7225_g2,c6381_g1,c15480_g1,c7645_g1,c7178_g1,c15123_g1,c6380_g1,c6530_g1,c9202_g2,c4494_g1,c6289…
GO:0008150	Biological Process	GO:0009987	cellular process	GO:0044763	single-organism cellular process	GO:0009404	toxin metabolic process	5	c6655_g1,c10970_g1,c8228_g1,c3418_g1,c4367_g1
GO:0008150	Biological Process	GO:0009987	cellular process	GO:0044763	single-organism cellular process	GO:0007017	microtubule-based process	66	c9873_g1,c4332_g1,c8535_g1,c5763_g1,c16985_g1,c7774_g1,c5941_g1,c4756_g1,c8612_g1,c6843_g1,c9658_g5,c3976_g1,c8935_g2,c5009_g1,c8049_g1,c7535_g1,c10911_g1,c14711_g1,c8022_g2,c169_g1,c11243_g1,c8136_g1,c991_g1,c3707_g1,c9526_g1,c9219_g1,c13925_g1,c13583_g1,c11302_g1,c8993_g1,c1874_g1,c7152_g1,c6225_g1,c3557_g2,c9143_g1,c10034_g1,c12805_g1,c5484_g1,c7968_g1,c6543_g1,c7550_g1,c7106_g2,c10992_g1,c953…
GO:0008150	Biological Process	GO:0009987	cellular process	GO:0044763	single-organism cellular process	GO:0030030	cell projection organization	13	c1556_g1,c15257_g1,c11832_g1,c8317_g1,c8022_g2,c991_g1,c8080_g1,c2874_g1,c4371_g1,c6832_g1,c13557_g1,c7801_g1,c9590_g1
GO:0008150	Biological Process	GO:0009987	cellular process	GO:0044763	single-organism cellular process	GO:0006928	movement of cell or subcellular component	54	c3459_g1,c4841_g1,c9167_g1,c6225_g1,c5839_g1,c4690_g1,c13925_g1,c1017_g1,c6792_g1,c7691_g1,c12897_g1,c9876_g2,c4582_g1,c3707_g1,c8065_g2,c16808_g1,c1556_g1,c4116_g1,c7535_g1,c583_g1,c4661_g2,c6123_g1,c6978_g1,c9680_g1,c991_g1,c8055_g1,c6716_g1,c9658_g5,c731_g1,c7085_g1,c3976_g1,c5640_g1,c4661_g1,c751_g1,c16892_g1,c9438_g1,c8516_g1,c8612_g1,c4756_g1,c17259_g1,c7252_g1,c10992_g1,c8148_g1,c16985_g1,…
GO:0008150	Biological Process	GO:0009987	cellular process	GO:0044763	single-organism cellular process	GO:0042197	halogenated hydrocarbon metabolic process	14	c5758_g1,c4470_g1,c9559_g2,c14145_g1,c2962_g1,c7329_g1,c15391_g1,c1633_g1,c6367_g1,c9124_g1,c9354_g1,c15450_g1,c14189_g1,c189_g1
GO:0008150	Biological Process	GO:0009987	cellular process	GO:0044763	single-organism cellular process	GO:0030029	actin filament-based process	33	c2002_g1,c7031_g1,c4656_g1,c1181_g1,c6800_g2,c5467_g1,c7495_g1,c6128_g1,c12420_g1,c7188_g1,c168_g1,c389_g1,c4045_g1,c6745_g1,c1313_g1,c3285_g1,c2116_g1,c2450_g1,c3858_g1,c9130_g1,c6225_g1,c148_g1,c13612_g1,c3915_g1,c5445_g1,c13736_g1,c6397_g1,c3383_g1,c11875_g1,c13804_g1,c9876_g2,c8169_g1,c9592_g1
GO:0008150	Biological Process	GO:0009987	cellular process	GO:0044763	single-organism cellular process	GO:0030648	aminoglycoside antibiotic biosynthetic process	4	c7649_g1,c1415_g1,c6908_g1,c5975_g1
GO:0008150	Biological Process	GO:0009987	cellular process	GO:0044763	single-organism cellular process	GO:0051301	cell division	34	c12516_g1,c9446_g1,c8065_g2,c8015_g1,c6809_g1,c9247_g2,c8370_g1,c1539_g1,c4996_g1,c6225_g1,c4773_g1,c16594_g1,c15101_g1,c3285_g1,c8746_g1,c8001_g1,c5859_g1,c389_g1,c4983_g1,c15559_g1,c8535_g1,c4336_g1,c4821_g2,c10402_g1,c11222_g1,c4965_g1,c4383_g1,c4494_g1,c4950_g1,c16037_g1,c15480_g1,c12186_g1,c8672_g1,c5505_g1
GO:0008150	Biological Process	GO:0009987	cellular process	GO:0044763	single-organism cellular process	GO:0006020	inositol metabolic process	1	c5975_g1
GO:0008150	Biological Process	GO:0009987	cellular process	GO:0044763	single-organism cellular process	GO:0009110	vitamin biosynthetic process	89	c2602_g1,c4478_g1,c6391_g1,c4686_g1,c5528_g1,c10769_g1,c8712_g1,c9466_g1,c4768_g1,c8393_g2,c8919_g3,c9408_g1,c5544_g1,c3677_g1,c4239_g1,c3496_g1,c9830_g1,c500_g1,c9359_g1,c14290_g1,c9565_g1,c9354_g1,c5837_g1,c2909_g1,c6004_g2,c7318_g1,c2474_g1,c2670_g1,c13810_g1,c2658_g1,c7849_g1,c15216_g1,c7656_g1,c1773_g1,c5496_g1,c7010_g1,c8990_g1,c1648_g1,c7660_g1,c11670_g1,c9720_g1,c6163_g1,c4142_g1,c5556_g1…
GO:0008150	Biological Process	GO:0009987	cellular process	GO:0044763	single-organism cellular process	GO:0008219	cell death	18	c13550_g1,c14209_g1,c6730_g1,c4021_g1,c13618_g1,c12600_g1,c4829_g1,c6438_g2,c9692_g2,c9659_g1,c13997_g1,c4610_g1,c7295_g1,c15331_g1,c11903_g1,c2579_g1,c4965_g1,c5907_g1
GO:0008150	Biological Process	GO:0009987	cellular process	GO:0044763	single-organism cellular process	GO:0019627	urea metabolic process	1	c8825_g1
GO:0008150	Biological Process	GO:0009987	cellular process	GO:0044763	single-organism cellular process	GO:0042723	thiamine-containing compound metabolic process	11	c9288_g1,c14612_g1,c8155_g1,c15768_g1,c14418_g1,c14290_g1,c11644_g1,c1561_g1,c8393_g1,c4985_g1,c8393_g2
GO:0008150	Biological Process	GO:0009987	cellular process	GO:0044763	single-organism cellular process	GO:0006730	one-carbon metabolic process	3	c9486_g1,c9486_g2,c6573_g1
GO:0008150	Biological Process	GO:0009987	cellular process	GO:0044763	single-organism cellular process	GO:0007163	establishment or maintenance of cell polarity	8	c6225_g1,c1586_g1,c7188_g1,c5859_g1,c389_g1,c3285_g1,c10402_g1,c15559_g1
GO:0008150	Biological Process	GO:0009987	cellular process	GO:0044763	single-organism cellular process	GO:0071804	cellular potassium ion transport	3	c7165_g1,c9014_g1,c2689_g1
GO:0008150	Biological Process	GO:0009987	cellular process	GO:0044763	single-organism cellular process	GO:0043446	cellular alkane metabolic process	13	c1729_g1,c1119_g1,c7010_g1,c14610_g1,c326_g1,c9565_g1,c7849_g1,c2885_g1,c5846_g1,c3724_g1,c13189_g1,c10034_g1,c10167_g1
GO:0008150	Biological Process	GO:0009987	cellular process	GO:0044763	single-organism cellular process	GO:1902589	single-organism organelle organization	195	c6800_g2,c8935_g2,c3842_g1,c6843_g1,c12186_g1,c7031_g1,c4786_g1,c3212_g1,c1745_g1,c5941_g1,c7774_g1,c16457_g1,c7383_g1,c11197_g1,c5692_g1,c2874_g1,c6128_g1,c9232_g1,c9481_g2,c7152_g1,c3915_g1,c1874_g1,c4673_g1,c5605_g1,c12897_g1,c8730_g1,c9481_g1,c6684_g1,c13583_g1,c9219_g1,c9526_g1,c6809_g1,c9045_g2,c15803_g1,c9600_g1,c8169_g1,c5134_g1,c12516_g1,c9876_g2,c8136_g1,c8022_g2,c169_g1,c9854_g1,c6927_…
GO:0008150	Biological Process	GO:0009987	cellular process	GO:0044763	single-organism cellular process	GO:0032535	regulation of cellular component size	14	c3915_g1,c5445_g1,c3858_g1,c2450_g1,c6800_g2,c7495_g1,c5467_g1,c2116_g1,c4656_g1,c12420_g1,c168_g1,c3383_g1,c2735_g1,c6128_g1
GO:0008150	Biological Process	GO:0009987	cellular process	GO:0044763	single-organism cellular process	GO:0015975	energy derivation by oxidation of reduced inorganic compounds	7	c9565_g1,c10034_g1,c3724_g1,c1119_g1,c7010_g1,c1729_g1,c7849_g1
GO:0008150	Biological Process	GO:0009987	cellular process	GO:0044763	single-organism cellular process	GO:0044802	single-organism membrane organization	71	c9737_g1,c5244_g1,c9702_g1,c11472_g1,c6879_g1,c4577_g1,c5014_g1,c9286_g1,c7252_g1,c8672_g1,c8413_g1,c8110_g1,c17263_g1,c6597_g1,c9332_g1,c9418_g2,c7564_g1,c5429_g1,c13214_g1,c7900_g1,c4114_g1,c7577_g1,c9579_g1,c5077_g1,c4643_g1,c1784_g1,c7125_g1,c7423_g1,c7989_g2,c12023_g1,c5410_g1,c13729_g1,c7824_g1,c9089_g1,c5721_g1,c6042_g1,c1932_g1,c6915_g1,c7554_g1,c15079_g1,c8148_g1,c9633_g1,c12628_g1,c9057…
GO:0008150	Biological Process	GO:0009987	cellular process	GO:0044763	single-organism cellular process	GO:0006486	protein glycosylation	13	c4215_g1,c5377_g1,c6049_g1,c5591_g1,c9449_g3,c9571_g1,c6418_g1,c5353_g1,c6929_g1,c2383_g1,c5402_g1,c15534_g1,c3208_g1
GO:0008150	Biological Process	GO:0009987	cellular process	GO:0044763	single-organism cellular process	GO:0019400	alditol metabolic process	4	c7696_g2,c9083_g1,c7696_g1,c2569_g1
GO:0008150	Biological Process	GO:0009987	cellular process	GO:0044763	single-organism cellular process	GO:0042810	pheromone metabolic process	1	c6610_g1
GO:0008150	Biological Process	GO:0009987	cellular process	GO:0044763	single-organism cellular process	GO:0019725	cellular homeostasis	60	c11435_g1,c16995_g1,c3244_g1,c9295_g1,c12516_g1,c5094_g1,c6392_g1,c10759_g1,c1040_g1,c7676_g1,c15795_g1,c13920_g1,c8127_g2,c9900_g1,c214_g1,c6596_g1,c11887_g1,c8933_g1,c3014_g1,c8434_g1,c5599_g1,c7281_g1,c8730_g1,c5080_g1,c4478_g1,c6406_g1,c12524_g1,c2854_g1,c958_g1,c4692_g1,c4046_g1,c12628_g1,c16814_g1,c14667_g1,c5161_g1,c16734_g1,c5267_g1,c4166_g1,c14173_g1,c4264_g1,c15095_g1,c8453_g1,c10596_g1…
GO:0008150	Biological Process	GO:0009987	cellular process	GO:0044763	single-organism cellular process	GO:0048869	cellular developmental process	59	c6225_g1,c8096_g1,c5326_g1,c9249_g2,c5599_g1,c13593_g1,c9557_g1,c9000_g2,c9355_g3,c4274_g1,c14063_g1,c5635_g1,c9782_g1,c4773_g1,c9158_g1,c5649_g1,c12516_g1,c15215_g1,c12442_g1,c9479_g1,c3440_g1,c778_g1,c5398_g1,c8567_g1,c5233_g1,c1539_g1,c7288_g1,c14887_g1,c5694_g1,c6800_g2,c6668_g1,c4235_g1,c11922_g1,c8679_g2,c2570_g1,c6289_g1,c13713_g1,c7766_g1,c8960_g2,c11862_g1,c2735_g1,c6584_g1,c1415_g1,c352…
GO:0008150	Biological Process	GO:0009987	cellular process	GO:0044763	single-organism cellular process	GO:0042168	heme metabolic process	20	c5081_g1,c6131_g1,c9466_g1,c8896_g1,c4444_g1,c4478_g1,c12524_g1,c7969_g1,c4686_g1,c5633_g1,c13620_g1,c7997_g1,c13810_g1,c6348_g1,c5882_g1,c1811_g1,c9730_g1,c8443_g1,c8129_g1,c8494_g1
GO:0008150	Biological Process	GO:0009987	cellular process	GO:0044763	single-organism cellular process	GO:0009235	cobalamin metabolic process	11	c4985_g1,c8919_g3,c500_g1,c4169_g3,c11830_g1,c14115_g1,c6163_g1,c5898_g1,c168_g1,c6004_g2,c4239_g1
GO:0008150	Biological Process	GO:0009987	cellular process	GO:0044763	single-organism cellular process	GO:0007154	cell communication	469	c8309_g1,c13563_g1,c1926_g1,c970_g1,c7177_g1,c4906_g1,c12807_g1,c4704_g1,c16688_g1,c1466_g1,c6112_g1,c13229_g1,c7901_g1,c6909_g1,c4879_g1,c9354_g1,c16504_g1,c5273_g1,c6521_g1,c6473_g1,c9807_g1,c12628_g1,c9421_g1,c9096_g1,c4166_g1,c3310_g1,c9312_g1,c430_g1,c9632_g2,c2118_g1,c7517_g1,c7314_g1,c3180_g1,c15360_g1,c7235_g1,c7006_g1,c8886_g1,c5662_g1,c11263_g1,c833_g1,c7465_g1,c8969_g1,c9352_g1,c4239_g…
GO:0008150	Biological Process	GO:0009987	cellular process	GO:0044763	single-organism cellular process	GO:0044255	cellular lipid metabolic process	210	c9063_g2,c6567_g1,c7454_g1,c7243_g1,c6347_g1,c11693_g1,c7997_g1,c8993_g1,c9704_g1,c4478_g1,c6750_g1,c8476_g2,c4686_g1,c15531_g1,c13620_g1,c9466_g1,c8712_g1,c6079_g1,c7696_g2,c9359_g1,c991_g1,c13300_g1,c8719_g1,c9570_g1,c3210_g1,c8213_g1,c9569_g5,c9259_g1,c7502_g1,c6395_g1,c4355_g1,c9354_g1,c5724_g1,c8745_g1,c6909_g1,c1124_g1,c7253_g1,c2909_g1,c4906_g1,c6215_g1,c8481_g1,c14049_g1,c5495_g1,c7293_g1…
GO:0008150	Biological Process	GO:0009987	cellular process	GO:0044763	single-organism cellular process	GO:0022411	cellular component disassembly	28	c5990_g1,c8065_g2,c1335_g1,c16811_g1,c11243_g1,c4476_g1,c991_g1,c8709_g1,c4045_g1,c10282_g1,c2450_g1,c16533_g1,c6596_g1,c11726_g1,c5467_g1,c7495_g1,c2375_g1,c11835_g1,c7321_g1,c3454_g1,c5606_g1,c16607_g1,c4477_g1,c8487_g2,c4656_g1,c2116_g1,c4100_g1,c7695_g1
GO:0008150	Biological Process	GO:0009987	cellular process	GO:0044763	single-organism cellular process	GO:0042180	cellular ketone metabolic process	35	c5319_g1,c2583_g1,c1246_g1,c678_g1,c9766_g1,c1188_g1,c8161_g1,c13910_g1,c12659_g1,c7958_g1,c5194_g1,c7328_g1,c11326_g1,c12631_g1,c332_g1,c11182_g1,c6820_g1,c8543_g1,c15350_g1,c12497_g1,c5520_g1,c9657_g1,c9989_g1,c8804_g3,c13695_g1,c4681_g1,c4855_g1,c7908_g1,c10019_g1,c3135_g1,c4726_g1,c5668_g2,c2148_g1,c16526_g2,c9547_g2
GO:0008150	Biological Process	GO:0009987	cellular process	GO:0044763	single-organism cellular process	GO:0055085	transmembrane transport	154	c7460_g1,c5773_g1,c5324_g3,c9086_g1,c1749_g1,c4909_g1,c1820_g1,c3704_g1,c5505_g1,c7881_g1,c8911_g1,c15912_g1,c16324_g1,c6893_g1,c5316_g1,c15079_g1,c1401_g1,c4650_g1,c1167_g1,c4166_g1,c4160_g1,c5324_g2,c1932_g1,c15254_g1,c16287_g1,c3657_g1,c10060_g1,c6801_g1,c14036_g1,c15647_g1,c7569_g2,c6774_g1,c421_g1,c991_g1,c7857_g1,c12231_g1,c9014_g1,c1127_g1,c2540_g1,c8789_g1,c5420_g1,c2851_g1,c9171_g1,c4965…
GO:0008150	Biological Process	GO:0009987	cellular process	GO:0044763	single-organism cellular process	GO:0046950	cellular ketone body metabolic process	1	c4156_g1
GO:0008150	Biological Process	GO:0009987	cellular process	GO:0044763	single-organism cellular process	GO:0032940	secretion by cell	35	c8859_g1,c2050_g1,c6400_g1,c17329_g1,c9501_g1,c6910_g1,c6217_g1,c14575_g1,c2633_g2,c8993_g1,c9239_g2,c9492_g1,c8873_g1,c6774_g1,c6194_g1,c12628_g1,c7293_g1,c14667_g1,c9488_g1,c4166_g1,c16541_g1,c7193_g1,c9702_g1,c9206_g1,c7596_g1,c8607_g2,c8257_g1,c8607_g1,c7534_g1,c4909_g1,c9133_g1,c9438_g1,c7060_g1,c6403_g1,c5271_g1
GO:0008150	Biological Process	GO:0009987	cellular process	GO:0044763	single-organism cellular process	GO:0032196	transposition	19	c2108_g1,c9194_g1,c13340_g1,c3948_g1,c2570_g1,c12366_g1,c6301_g1,c8620_g2,c11407_g1,c11103_g1,c5335_g1,c9184_g3,c1236_g1,c9184_g2,c8483_g1,c9800_g1,c9781_g1,c194_g1,c7350_g1
GO:0008150	Biological Process	GO:0009987	cellular process	GO:0044763	single-organism cellular process	GO:0006771	riboflavin metabolic process	8	c11505_g1,c9720_g1,c3677_g1,c1773_g1,c9965_g1,c10104_g1,c7916_g1,c15216_g1
GO:0008150	Biological Process	GO:0009987	cellular process	GO:0044763	single-organism cellular process	GO:0006281	DNA repair	57	c6400_g1,c8901_g1,c8424_g1,c9541_g1,c9361_g1,c5278_g1,c7288_g1,c7829_g1,c7352_g1,c12490_g1,c9652_g1,c17160_g1,c12952_g1,c13088_g1,c7859_g1,c3771_g1,c14036_g1,c27_g1,c4110_g1,c3519_g1,c15070_g1,c5060_g1,c5726_g1,c15072_g1,c10779_g1,c9626_g1,c9467_g1,c715_g1,c183_g1,c9371_g3,c5655_g1,c3759_g1,c6850_g1,c5172_g1,c9415_g1,c8742_g1,c4782_g1,c8651_g1,c4264_g1,c9621_g1,c5356_g1,c6076_g1,c7086_g1,c2828_g1…
GO:0008150	Biological Process	GO:0009987	cellular process	GO:0044763	single-organism cellular process	GO:0010927	cellular component assembly involved in morphogenesis	2	c6800_g2,c4773_g1
GO:0008150	Biological Process	GO:0009987	cellular process	GO:0044763	single-organism cellular process	GO:0042439	ethanolamine-containing compound metabolic process	2	c9669_g1,c4144_g1
GO:0008150	Biological Process	GO:0009987	cellular process	GO:0044763	single-organism cellular process	GO:0044396	actin cortical patch organization	1	c5445_g1
GO:0008150	Biological Process	GO:0009987	cellular process	GO:0044763	single-organism cellular process	GO:0007569	cell aging	7	c4773_g1,c2735_g1,c5081_g1,c2396_g1,c5692_g1,c8121_g2,c16505_g1
GO:0008150	Biological Process	GO:0009987	cellular process	GO:0044763	single-organism cellular process	GO:0046937	phytochelatin metabolic process	2	c6940_g1,c12657_g1
GO:0008150	Biological Process	GO:0009987	cellular process	GO:0044763	single-organism cellular process	GO:0034637	cellular carbohydrate biosynthetic process	30	c9656_g1,c7404_g1,c6289_g1,c11264_g1,c7143_g1,c9017_g2,c13733_g1,c6712_g1,c6908_g1,c15827_g1,c6215_g1,c6585_g1,c15840_g1,c9704_g1,c5975_g1,c7638_g1,c13856_g1,c9513_g1,c17355_g1,c351_g1,c8361_g1,c5140_g1,c5686_g1,c14712_g1,c9703_g1,c1850_g1,c12709_g1,c5398_g1,c4995_g1,c4166_g1
GO:0008150	Biological Process	GO:0009987	cellular process	GO:0044763	single-organism cellular process	GO:0044107	cellular alcohol metabolic process	4	c14058_g1,c6623_g1,c12683_g1,c2141_g1
GO:0008150	Biological Process	GO:0009987	cellular process	GO:0044763	single-organism cellular process	GO:0007049	cell cycle	147	c15197_g1,c9537_g1,c16568_g1,c7550_g1,c4336_g1,c10065_g1,c4983_g1,c10034_g1,c3557_g2,c3395_g2,c6380_g1,c4965_g1,c7813_g1,c11219_g1,c8672_g1,c7178_g1,c6381_g1,c7225_g2,c81_g1,c7645_g1,c8121_g2,c8015_g1,c9202_g1,c6274_g1,c9562_g1,c9446_g1,c5422_g1,c12444_g1,c11938_g1,c9247_g2,c7288_g1,c4996_g1,c2605_g1,c6876_g1,c8482_g1,c5363_g1,c5907_g1,c13401_g1,c7547_g1,c8174_g1,c3285_g1,c9329_g3,c1017_g1,c4773_…
GO:0008150	Biological Process	GO:0009987	cellular process	GO:0044763	single-organism cellular process	GO:0005984	disaccharide metabolic process	47	c8531_g1,c15840_g1,c10575_g1,c6585_g1,c13856_g1,c8052_g1,c8692_g1,c12181_g1,c5997_g1,c6712_g1,c15827_g1,c15412_g1,c3322_g1,c6962_g1,c7952_g1,c12709_g1,c1850_g1,c14027_g1,c17468_g1,c17355_g1,c351_g1,c17448_g1,c12480_g1,c1733_g1,c9513_g1,c2697_g1,c7649_g1,c11661_g1,c8442_g1,c5508_g1,c7143_g1,c7171_g1,c16851_g1,c14712_g1,c7403_g1,c4995_g1,c4166_g1,c7848_g1,c8361_g1,c7779_g2,c13766_g1,c11996_g1,c1378…
GO:0008150	Biological Process	GO:0009987	cellular process	GO:0044763	single-organism cellular process	GO:0023014	signal transduction by protein phosphorylation	5	c5230_g1,c5548_g2,c7563_g1,c5888_g1,c8453_g1
GO:0008150	Biological Process	GO:0009987	cellular process	GO:0016043	cellular component organization	GO:0006996	organelle organization	374	c14831_g1,c14711_g1,c6927_g1,c169_g1,c8022_g2,c2818_g1,c9705_g1,c16274_g1,c8121_g3,c9876_g2,c9600_g1,c7828_g4,c8169_g1,c520_g1,c9045_g2,c15803_g1,c9526_g1,c6157_g1,c8380_g1,c13889_g1,c12897_g1,c7152_g1,c17082_g1,c3041_g1,c6953_g1,c3232_g1,c3648_g1,c15346_g1,c7147_g1,c16532_g1,c2874_g1,c4354_g1,c5692_g1,c5655_g1,c6506_g1,c9633_g1,c2508_g1,c16500_g1,c16457_g1,c7383_g1,c1745_g1,c8105_g1,c12167_g1,c8…
GO:0008150	Biological Process	GO:0009987	cellular process	GO:0016043	cellular component organization	GO:0032989	cellular component morphogenesis	21	c7766_g1,c13593_g1,c13713_g1,c6225_g1,c8096_g1,c11922_g1,c6800_g2,c6668_g1,c4773_g1,c8960_g2,c12516_g1,c880_g1,c5694_g1,c14887_g1,c15346_g1,c8567_g1,c1539_g1,c4371_g1,c3440_g1,c12949_g1,c3695_g2
GO:0008150	Biological Process	GO:0009987	cellular process	GO:0016043	cellular component organization	GO:0022607	cellular component assembly	234	c13557_g1,c6666_g1,c2804_g1,c8425_g2,c6137_g1,c4795_g1,c5990_g1,c4661_g2,c7313_g1,c2396_g1,c1930_g1,c5522_g1,c9126_g1,c1681_g1,c8266_g1,c8497_g1,c12023_g1,c9900_g1,c830_g1,c4213_g1,c8687_g3,c8080_g1,c7252_g1,c6808_g1,c5515_g1,c7714_g1,c13970_g1,c9614_g1,c12805_g1,c15257_g1,c5865_g1,c2371_g1,c168_g1,c8910_g1,c2674_g1,c890_g1,c7801_g1,c7526_g1,c6289_g1,c8055_g1,c4383_g1,c3270_g1,c5467_g1,c1586_g1,c…
GO:0008150	Biological Process	GO:0009987	cellular process	GO:0016043	cellular component organization	GO:0051129	negative regulation of cellular component organization	15	c5606_g1,c12186_g1,c2874_g1,c2116_g1,c4996_g1,c4656_g1,c9247_g2,c2450_g1,c8015_g1,c4494_g1,c5467_g1,c7495_g1,c12023_g1,c5655_g1,c12516_g1
GO:0008150	Biological Process	GO:0009987	cellular process	GO:0016043	cellular component organization	GO:0032535	regulation of cellular component size	14	c3915_g1,c5445_g1,c3858_g1,c2450_g1,c6800_g2,c7495_g1,c5467_g1,c2116_g1,c4656_g1,c12420_g1,c168_g1,c3383_g1,c2735_g1,c6128_g1
GO:0008150	Biological Process	GO:0009987	cellular process	GO:0016043	cellular component organization	GO:0051130	positive regulation of cellular component organization	22	c8065_g2,c9219_g1,c9526_g1,c4577_g1,c8148_g1,c1335_g1,c1949_g1,c6128_g1,c168_g1,c12420_g1,c8049_g1,c8497_g1,c3858_g1,c6800_g2,c5445_g1,c3915_g1,c9526_g2,c2375_g1,c16607_g1,c3454_g1,c8621_g1,c7295_g1
GO:0008150	Biological Process	GO:0009987	cellular process	GO:0016043	cellular component organization	GO:0061024	membrane organization	81	c6915_g1,c1932_g1,c6042_g1,c5721_g1,c1949_g1,c9057_g1,c12628_g1,c9633_g1,c8148_g1,c15079_g1,c7554_g1,c16688_g1,c16457_g1,c3348_g1,c5505_g1,c8005_g1,c5193_g1,c13713_g1,c6823_g1,c7341_g1,c7333_g1,c8962_g2,c4676_g1,c11186_g1,c11490_g1,c991_g1,c6809_g1,c9147_g1,c8859_g1,c4376_g1,c11678_g1,c6684_g1,c5605_g1,c12897_g1,c12414_g1,c7505_g1,c10060_g1,c10468_g1,c16674_g1,c3232_g1,c6225_g1,c11472_g1,c9702_g1…
GO:0008150	Biological Process	GO:0009987	cellular process	GO:0016043	cellular component organization	GO:0010256	endomembrane system organization	19	c3459_g1,c5193_g1,c3232_g1,c7989_g2,c6225_g1,c8487_g1,c8105_g1,c9133_g1,c9438_g1,c2796_g1,c1949_g1,c6879_g1,c8148_g1,c4577_g1,c9633_g1,c9147_g1,c11472_g1,c8469_g1,c1932_g1
GO:0008150	Biological Process	GO:0009987	cellular process	GO:0016043	cellular component organization	GO:0051128	regulation of cellular component organization	62	c9446_g1,c12516_g1,c16811_g1,c9255_g2,c9526_g1,c8015_g1,c9219_g1,c8065_g2,c3383_g1,c8049_g1,c4996_g1,c10911_g1,c9247_g2,c8022_g2,c4476_g1,c11243_g1,c991_g1,c9526_g2,c11835_g1,c3915_g1,c5445_g1,c2450_g1,c6596_g1,c6876_g1,c3858_g1,c8497_g1,c12023_g1,c8487_g2,c2116_g1,c7295_g1,c4100_g1,c8621_g1,c8993_g1,c4477_g1,c16607_g1,c1949_g1,c5655_g1,c7550_g1,c8001_g1,c1335_g1,c4577_g1,c8148_g1,c168_g1,c7188_g…
GO:0008150	Biological Process	GO:0009987	cellular process	GO:0016043	cellular component organization	GO:0045229	external encapsulating structure organization	18	c4374_g1,c4773_g1,c9762_g1,c7434_g1,c6800_g2,c15412_g1,c7188_g1,c389_g1,c3322_g1,c17468_g1,c8252_g1,c13780_g1,c17448_g1,c5149_g1,c5014_g1,c3224_g1,c12628_g1,c12480_g1
GO:0008150	Biological Process	GO:0009987	cellular process	GO:0016043	cellular component organization	GO:0043933	macromolecular complex subunit organization	229	c1724_g2,c3395_g2,c4661_g1,c81_g1,c4656_g1,c7695_g1,c8223_g1,c3454_g1,c11356_g1,c5161_g1,c10992_g1,c15197_g1,c12420_g1,c8809_g1,c3836_g1,c718_g1,c5667_g1,c11835_g1,c9526_g2,c4841_g1,c9249_g2,c5445_g1,c7532_g2,c3858_g1,c9130_g1,c2605_g1,c148_g1,c8487_g2,c4100_g1,c8621_g1,c7792_g1,c1857_g1,c14249_g1,c6420_g1,c4773_g1,c1017_g1,c3285_g1,c7349_g1,c9588_g1,c8174_g1,c4477_g1,c5422_g1,c6400_g1,c4886_g1,c…
GO:0008150	Biological Process	GO:0009987	cellular process	GO:0016043	cellular component organization	GO:0022411	cellular component disassembly	28	c5990_g1,c8065_g2,c1335_g1,c16811_g1,c11243_g1,c4476_g1,c991_g1,c8709_g1,c4045_g1,c10282_g1,c2450_g1,c16533_g1,c6596_g1,c11726_g1,c5467_g1,c7495_g1,c2375_g1,c11835_g1,c7321_g1,c3454_g1,c5606_g1,c16607_g1,c4477_g1,c8487_g2,c4656_g1,c2116_g1,c4100_g1,c7695_g1
GO:0008150	Biological Process	GO:0009987	cellular process	GO:0016043	cellular component organization	GO:0030030	cell projection organization	13	c1556_g1,c15257_g1,c11832_g1,c8317_g1,c8022_g2,c991_g1,c8080_g1,c2874_g1,c4371_g1,c6832_g1,c13557_g1,c7801_g1,c9590_g1
GO:0008150	Biological Process	GO:0009987	cellular process	GO:0016043	cellular component organization	GO:0044396	actin cortical patch organization	1	c5445_g1
GO:0008150	Biological Process	GO:0009987	cellular process	GO:0048523	negative regulation of cellular process	GO:0060969	negative regulation of gene silencing	1	c5655_g1
GO:0008150	Biological Process	GO:0009987	cellular process	GO:0048523	negative regulation of cellular process	GO:0051129	negative regulation of cellular component organization	15	c5606_g1,c12186_g1,c2874_g1,c2116_g1,c4996_g1,c4656_g1,c9247_g2,c2450_g1,c8015_g1,c4494_g1,c5467_g1,c7495_g1,c12023_g1,c5655_g1,c12516_g1
GO:0008150	Biological Process	GO:0009987	cellular process	GO:0048523	negative regulation of cellular process	GO:0051985	negative regulation of chromosome segregation	5	c8015_g1,c4494_g1,c9247_g2,c4996_g1,c12516_g1
GO:0008150	Biological Process	GO:0009987	cellular process	GO:0048523	negative regulation of cellular process	GO:0031324	negative regulation of cellular metabolic process	50	c5655_g1,c1986_g1,c5161_g1,c9720_g1,c11129_g1,c9286_g1,c14528_g1,c4108_g1,c981_g1,c15449_g1,c6850_g1,c2074_g1,c7056_g1,c4056_g1,c7403_g1,c6289_g1,c8160_g1,c16880_g1,c3842_g1,c2828_g1,c8542_g1,c2579_g1,c6787_g2,c8225_g1,c15331_g1,c4494_g1,c7507_g1,c4599_g1,c5606_g1,c12516_g1,c202_g1,c7350_g1,c16109_g1,c2231_g1,c7943_g1,c6917_g2,c8015_g1,c12503_g1,c7288_g1,c4996_g1,c6409_g1,c9247_g2,c9931_g1,c6459_…
GO:0008150	Biological Process	GO:0009987	cellular process	GO:0048523	negative regulation of cellular process	GO:0051782	negative regulation of cell division	6	c9247_g2,c12516_g1,c4996_g1,c12186_g1,c8015_g1,c4494_g1
GO:0008150	Biological Process	GO:0009987	cellular process	GO:0048523	negative regulation of cellular process	GO:0060548	negative regulation of cell death	5	c15331_g1,c2579_g1,c6438_g2,c4610_g1,c6730_g1
GO:0008150	Biological Process	GO:0009987	cellular process	GO:0048523	negative regulation of cellular process	GO:0045786	negative regulation of cell cycle	12	c5907_g1,c12516_g1,c10347_g1,c9483_g2,c9514_g1,c4494_g1,c8015_g1,c4996_g1,c9247_g2,c10065_g1,c11938_g1,c12186_g1
GO:0008150	Biological Process	GO:0009987	cellular process	GO:0048523	negative regulation of cellular process	GO:0010648	negative regulation of cell communication	4	c13629_g1,c3310_g1,c7465_g1,c527_g1
GO:0008150	Biological Process	GO:0009987	cellular process	GO:0071554	cell wall organization or biogenesis	GO:0042546	cell wall biogenesis	30	c8327_g1,c4773_g1,c14570_g1,c10993_g1,c9770_g1,c1070_g1,c16507_g1,c16113_g1,c9242_g1,c9900_g1,c5582_g1,c7457_g2,c6800_g2,c15452_g1,c13733_g1,c1100_g1,c15934_g1,c6289_g1,c7611_g1,c6130_g1,c5398_g1,c7418_g1,c13508_g1,c369_g1,c4988_g1,c5087_g1,c1330_g1,c1150_g1,c6575_g2,c4507_g1
GO:0008150	Biological Process	GO:0009987	cellular process	GO:0071554	cell wall organization or biogenesis	GO:0071555	cell wall organization	16	c12628_g1,c3224_g1,c12480_g1,c17448_g1,c13780_g1,c5149_g1,c17468_g1,c7188_g1,c389_g1,c3322_g1,c6800_g2,c15412_g1,c7434_g1,c9762_g1,c4374_g1,c4773_g1
GO:0008150	Biological Process	GO:0009987	cellular process	GO:0071554	cell wall organization or biogenesis	GO:0071669	plant-type cell wall organization or biogenesis	3	c3224_g1,c7434_g1,c4374_g1
GO:0008150	Biological Process	GO:0009987	cellular process	GO:0071554	cell wall organization or biogenesis	GO:0071852	fungal-type cell wall organization or biogenesis	10	c5149_g1,c6289_g1,c6800_g2,c12628_g1,c13733_g1,c389_g1,c4773_g1,c7188_g1,c9762_g1,c5398_g1
GO:0008150	Biological Process	GO:0009987	cellular process	GO:0071554	cell wall organization or biogenesis	GO:0044036	cell wall macromolecule metabolic process	39	c13508_g1,c369_g1,c6575_g2,c4642_g1,c4521_g1,c1330_g1,c16113_g1,c1070_g1,c8327_g1,c15871_g1,c1100_g1,c6289_g1,c5582_g1,c7457_g2,c17431_g1,c4988_g1,c4659_g2,c5398_g1,c7418_g1,c4507_g1,c8430_g1,c8204_g1,c5087_g1,c1150_g1,c15359_g1,c16507_g1,c9770_g1,c5025_g1,c14570_g1,c10993_g1,c5526_g1,c7611_g1,c6130_g1,c15934_g1,c9900_g1,c9242_g1,c11508_g1,c15452_g1,c13733_g1
GO:0008150	Biological Process	GO:0009987	cellular process	GO:0071554	cell wall organization or biogenesis	GO:1903338	regulation of cell wall organization or biogenesis	1	c389_g1
GO:0008150	Biological Process	GO:0009987	cellular process	GO:0051716	cellular response to stimulus	GO:0033554	cellular response to stress	216	c14326_g1,c9105_g1,c8901_g1,c3244_g1,c9297_g1,c9037_g1,c12952_g1,c17160_g1,c5417_g1,c2213_g1,c9371_g2,c3955_g1,c8801_g1,c15070_g1,c3519_g1,c6567_g1,c14118_g1,c14036_g1,c8800_g1,c4860_g1,c7859_g1,c12049_g1,c6303_g1,c9467_g1,c10779_g1,c4478_g1,c7235_g1,c5060_g1,c9409_g2,c3141_g1,c9926_g1,c930_g1,c1986_g1,c4166_g1,c8453_g1,c4264_g1,c7553_g1,c8742_g1,c3802_g1,c7318_g1,c8121_g1,c9595_g1,c9723_g1,c5230…
GO:0008150	Biological Process	GO:0009987	cellular process	GO:0051716	cellular response to stimulus	GO:0007165	signal transduction	282	c3347_g1,c15559_g1,c168_g1,c11472_g1,c5340_g1,c7337_g1,c15721_g1,c7282_g1,c8369_g1,c7745_g1,c2288_g1,c12974_g1,c5188_g2,c13867_g1,c10875_g1,c6289_g1,c8050_g1,c4574_g1,c9747_g2,c5184_g1,c289_g1,c4945_g1,c5077_g2,c5990_g1,c8425_g2,c9381_g1,c428_g1,c5238_g1,c2904_g1,c8795_g2,c7841_g1,c2514_g1,c8399_g1,c9082_g2,c6675_g1,c16071_g1,c12499_g1,c7767_g1,c9436_g1,c776_g1,c2915_g1,c9470_g2,c15002_g1,c3348_g…
GO:0008150	Biological Process	GO:0009987	cellular process	GO:0051716	cellular response to stimulus	GO:0031668	cellular response to extracellular stimulus	14	c7235_g1,c6684_g1,c9436_g1,c8236_g1,c6909_g1,c4349_g1,c8453_g1,c7617_g1,c2818_g1,c5230_g1,c8242_g1,c16622_g1,c4795_g1,c8582_g1
GO:0008150	Biological Process	GO:0009987	cellular process	GO:0051716	cellular response to stimulus	GO:0070887	cellular response to chemical stimulus	41	c9124_g1,c7563_g1,c5650_g1,c2962_g1,c15391_g1,c4773_g1,c15450_g1,c886_g1,c1118_g1,c4478_g1,c1633_g1,c1919_g1,c9054_g1,c114_g1,c3244_g1,c14189_g1,c189_g1,c13104_g1,c6367_g1,c11358_g1,c13810_g1,c4470_g1,c5758_g1,c9559_g2,c6683_g1,c8222_g1,c2735_g1,c8825_g1,c6097_g1,c9354_g1,c930_g1,c14145_g1,c12916_g1,c12628_g1,c7329_g1,c7337_g1,c13508_g1,c11472_g1,c4166_g1,c9580_g7,c16787_g1
GO:0008150	Biological Process	GO:0023052	signaling	GO:0023056	positive regulation of signaling	GO:0009967	positive regulation of signal transduction	14	c2514_g1,c7697_g1,c8969_g1,c6526_g1,c5230_g1,c7907_g1,c9434_g1,c7563_g1,c9169_g1,c4879_g1,c8453_g1,c8187_g1,c7295_g1,c4704_g1
GO:0008150	Biological Process	GO:0023052	signaling	GO:0023051	regulation of signaling	GO:0001881	receptor recycling	1	c7563_g1
GO:0008150	Biological Process	GO:0023052	signaling	GO:0023051	regulation of signaling	GO:0023056	positive regulation of signaling	14	c8969_g1,c2514_g1,c7697_g1,c9169_g1,c9434_g1,c7563_g1,c6526_g1,c5230_g1,c7907_g1,c8453_g1,c8187_g1,c4879_g1,c7295_g1,c4704_g1
GO:0008150	Biological Process	GO:0023052	signaling	GO:0023051	regulation of signaling	GO:0023057	negative regulation of signaling	4	c527_g1,c13629_g1,c3310_g1,c7465_g1
GO:0008150	Biological Process	GO:0023052	signaling	GO:0023051	regulation of signaling	GO:0009966	regulation of signal transduction	54	c8050_g1,c8854_g1,c5230_g1,c1008_g1,c9657_g1,c5314_g1,c4704_g1,c4145_g1,c6838_g2,c5273_g1,c8228_g1,c8983_g3,c4879_g1,c9421_g1,c8815_g1,c2292_g1,c9548_g2,c12628_g1,c5220_g1,c8453_g1,c3310_g1,c9169_g1,c7314_g1,c7563_g1,c8071_g1,c16516_g1,c8937_g1,c7532_g2,c9477_g1,c2514_g1,c7697_g1,c7295_g1,c153_g1,c3889_g1,c5662_g1,c8187_g1,c7290_g1,c9434_g1,c6611_g2,c527_g1,c6800_g1,c6526_g1,c7907_g1,c9267_g1,c89…
GO:0008150	Biological Process	GO:0023052	signaling	GO:0023057	negative regulation of signaling	GO:0009968	negative regulation of signal transduction	3	c7465_g1,c3310_g1,c527_g1
GO:0008150	Biological Process	GO:0023052	signaling	GO:0044700	single organism signaling	GO:0023057	negative regulation of signaling	4	c527_g1,c13629_g1,c3310_g1,c7465_g1
GO:0008150	Biological Process	GO:0023052	signaling	GO:0044700	single organism signaling	GO:0023056	positive regulation of signaling	14	c8969_g1,c2514_g1,c7697_g1,c9169_g1,c9434_g1,c7563_g1,c6526_g1,c5230_g1,c7907_g1,c8453_g1,c8187_g1,c4879_g1,c7295_g1,c4704_g1
GO:0008150	Biological Process	GO:0023052	signaling	GO:0044700	single organism signaling	GO:0007267	cell-cell signaling	14	c16044_g1,c5079_g1,c8643_g1,c460_g1,c9101_g1,c210_g1,c9255_g2,c10434_g1,c9807_g1,c2118_g1,c9265_g1,c10589_g1,c8920_g1,c5330_g2
GO:0008150	Biological Process	GO:0023052	signaling	GO:0044700	single organism signaling	GO:0007165	signal transduction	282	c3347_g1,c15559_g1,c168_g1,c11472_g1,c5340_g1,c7337_g1,c15721_g1,c7282_g1,c8369_g1,c7745_g1,c2288_g1,c12974_g1,c5188_g2,c13867_g1,c10875_g1,c6289_g1,c8050_g1,c4574_g1,c9747_g2,c5184_g1,c289_g1,c4945_g1,c5077_g2,c5990_g1,c8425_g2,c9381_g1,c428_g1,c5238_g1,c2904_g1,c8795_g2,c7841_g1,c2514_g1,c8399_g1,c9082_g2,c6675_g1,c16071_g1,c12499_g1,c7767_g1,c9436_g1,c776_g1,c2915_g1,c9470_g2,c15002_g1,c3348_g…
GO:0008150	Biological Process	GO:0040011	locomotion	GO:0048870	cell motility	GO:0001539	cilium or flagellum-dependent cell motility	10	c8148_g1,c5839_g1,c17259_g1,c9876_g2,c4756_g1,c6334_g1,c751_g1,c9438_g1,c9614_g1,c6978_g1
GO:0008150	Biological Process	GO:0040011	locomotion	GO:0048870	cell motility	GO:0016477	cell migration	2	c991_g1,c1017_g1
GO:0008150	Biological Process	GO:0040011	locomotion	GO:0048870	cell motility	GO:2000145	regulation of cell motility	2	c1017_g1,c991_g1
GO:0008150	Biological Process	GO:0040011	locomotion	GO:0052192	movement in environment of other organism involved in symbiotic interaction	GO:0051828	entry into other organism involved in symbiotic interaction	8	c991_g1,c9144_g2,c7991_g1,c4376_g1,c13624_g1,c69_g1,c10468_g1,c10645_g1
GO:0008150	Biological Process	GO:0040011	locomotion	GO:0052192	movement in environment of other organism involved in symbiotic interaction	GO:0052126	movement in host environment	13	c10645_g1,c9649_g1,c10468_g1,c69_g1,c4376_g1,c13624_g1,c3376_g1,c12781_g1,c7352_g1,c7991_g1,c9719_g2,c991_g1,c9144_g2
GO:0008150	Biological Process	GO:0040011	locomotion	GO:0052192	movement in environment of other organism involved in symbiotic interaction	GO:0051814	movement in other organism involved in symbiotic interaction	5	c9649_g1,c3376_g1,c7352_g1,c12781_g1,c9719_g2
GO:0008150	Biological Process	GO:0040011	locomotion	GO:0042330	taxis	GO:0006935	chemotaxis	2	c8672_g1,c4371_g1
GO:0008150	Biological Process	GO:0040011	locomotion	GO:0040012	regulation of locomotion	GO:2000145	regulation of cell motility	2	c1017_g1,c991_g1
GO:0008150	Biological Process	GO:0008152	metabolic process	GO:0044238	primary metabolic process	GO:0005975	carbohydrate metabolic process	212	c425_g1,c16925_g1,c8442_g1,c6734_g1,c6501_g1,c5286_g1,c14307_g1,c2756_g1,c9017_g2,c7171_g1,c972_g1,c5686_g1,c15534_g1,c4351_g1,c3684_g1,c15622_g1,c7779_g2,c6002_g1,c2142_g1,c2108_g1,c9083_g1,c8154_g1,c8531_g1,c3049_g1,c8850_g1,c7650_g1,c5522_g2,c1118_g1,c12524_g1,c3285_g1,c14108_g1,c11264_g1,c8692_g1,c9656_g1,c7404_g1,c6130_g1,c4881_g1,c5591_g1,c5703_g1,c15391_g1,c4114_g1,c7952_g1,c12709_g1,c6617…
GO:0008150	Biological Process	GO:0008152	metabolic process	GO:0044238	primary metabolic process	GO:0006629	lipid metabolic process	238	c7728_g1,c1845_g1,c9118_g1,c6147_g1,c6623_g1,c2165_g1,c14339_g1,c8795_g2,c10814_g1,c1729_g1,c8476_g1,c2383_g1,c5991_g1,c8761_g1,c7059_g1,c9360_g4,c948_g1,c5226_g1,c4643_g1,c3017_g1,c1077_g1,c9439_g1,c4794_g1,c9669_g1,c16665_g1,c6652_g1,c8559_g1,c4666_g1,c7582_g1,c7606_g1,c7984_g1,c8893_g1,c7958_g1,c13505_g1,c11188_g1,c6103_g1,c9794_g1,c8795_g1,c8678_g1,c767_g1,c5895_g1,c5188_g2,c15833_g1,c5636_g1…
GO:0008150	Biological Process	GO:0008152	metabolic process	GO:0044238	primary metabolic process	GO:0080090	regulation of primary metabolic process	667	c11806_g1,c7321_g1,c908_g1,c105_g1,c15488_g1,c1586_g1,c5492_g1,c7801_g1,c1100_g1,c6448_g2,c16537_g1,c6724_g1,c7188_g1,c7119_g1,c15015_g1,c11178_g1,c181_g1,c4108_g1,c7709_g1,c4720_g1,c6388_g1,c9587_g1,c10445_g1,c9365_g4,c5319_g1,c10359_g1,c3086_g1,c2383_g1,c7213_g1,c1842_g1,c5599_g1,c3664_g1,c12623_g1,c4476_g1,c15623_g1,c6459_g1,c10759_g1,c6390_g1,c7723_g1,c6652_g1,c6566_g1,c7527_g1,c5933_g1,c9007…
GO:0008150	Biological Process	GO:0008152	metabolic process	GO:0044238	primary metabolic process	GO:0019538	protein metabolic process	1252	c5927_g1,c2432_g1,c6957_g1,c7103_g1,c14568_g1,c3348_g1,c4456_g1,c16626_g1,c10550_g1,c4075_g1,c6823_g1,c5005_g1,c6212_g1,c7979_g1,c8827_g1,c13825_g1,c2832_g1,c8702_g1,c8823_g1,c5984_g1,c6796_g1,c15696_g1,c8119_g1,c13632_g1,c8179_g2,c12897_g1,c7464_g1,c12144_g1,c17204_g1,c3687_g1,c5705_g1,c9150_g1,c2880_g1,c11610_g1,c15067_g1,c7696_g1,c10026_g1,c11396_g1,c6868_g1,c16940_g1,c7658_g1,c15272_g1,c7078_…
GO:0008150	Biological Process	GO:0008152	metabolic process	GO:0044238	primary metabolic process	GO:0006520	cellular amino acid metabolic process	420	c3415_g1,c5475_g1,c9355_g2,c6529_g1,c2501_g1,c9207_g1,c3887_g1,c6312_g1,c6622_g2,c7576_g1,c9486_g1,c11350_g1,c9197_g1,c9941_g1,c8811_g2,c8441_g1,c8325_g1,c326_g1,c9269_g2,c8299_g1,c4531_g1,c9485_g1,c15015_g1,c8501_g1,c8918_g1,c13189_g1,c6724_g1,c11221_g1,c16787_g1,c8705_g1,c4026_g1,c2674_g1,c6276_g1,c4233_g1,c6623_g1,c6147_g1,c4551_g1,c16704_g1,c1497_g1,c2755_g2,c1027_g1,c6146_g1,c6538_g1,c948_g1…
GO:0008150	Biological Process	GO:0008152	metabolic process	GO:0044238	primary metabolic process	GO:0006099	tricarboxylic acid cycle	13	c9880_g1,c8302_g1,c10058_g1,c11107_g1,c16505_g1,c8386_g1,c16554_g1,c5692_g1,c7189_g1,c8747_g1,c7997_g1,c2701_g1,c3593_g1
GO:0008150	Biological Process	GO:0008152	metabolic process	GO:0044238	primary metabolic process	GO:0006139	nucleobase-containing compound metabolic process	1670	c7106_g2,c5140_g1,c11616_g1,c7740_g1,c8363_g1,c4815_g1,c7617_g1,c8118_g1,c9198_g2,c9531_g1,c476_g1,c9445_g1,c4383_g1,c2820_g2,c767_g1,c9550_g1,c9202_g2,c13532_g1,c4776_g1,c8543_g1,c9018_g1,c7254_g3,c9592_g1,c9271_g1,c2804_g1,c15579_g1,c749_g1,c4569_g1,c7418_g1,c8443_g1,c3463_g1,c3675_g1,c3459_g1,c7711_g1,c27_g1,c9731_g1,c1188_g1,c7841_g1,c11132_g1,c647_g1,c16132_g1,c10651_g1,c17293_g1,c6506_g1,c1…
GO:0008150	Biological Process	GO:0008152	metabolic process	GO:0019222	regulation of metabolic process	GO:0080090	regulation of primary metabolic process	667	c11806_g1,c7321_g1,c908_g1,c105_g1,c15488_g1,c1586_g1,c5492_g1,c7801_g1,c1100_g1,c6448_g2,c16537_g1,c6724_g1,c7188_g1,c7119_g1,c15015_g1,c11178_g1,c181_g1,c4108_g1,c7709_g1,c4720_g1,c6388_g1,c9587_g1,c10445_g1,c9365_g4,c5319_g1,c10359_g1,c3086_g1,c2383_g1,c7213_g1,c1842_g1,c5599_g1,c3664_g1,c12623_g1,c4476_g1,c15623_g1,c6459_g1,c10759_g1,c6390_g1,c7723_g1,c6652_g1,c6566_g1,c7527_g1,c5933_g1,c9007…
GO:0008150	Biological Process	GO:0008152	metabolic process	GO:0019222	regulation of metabolic process	GO:0060255	regulation of macromolecule metabolic process	670	c885_g1,c4494_g1,c4413_g1,c8696_g1,c6787_g2,c2036_g1,c11107_g1,c232_g1,c16397_g1,c15123_g1,c7576_g1,c9731_g6,c2074_g1,c13970_g1,c6850_g1,c9485_g1,c15148_g1,c6124_g1,c9304_g1,c7978_g2,c13928_g1,c11890_g1,c1105_g1,c9670_g2,c7394_g1,c6766_g1,c3367_g1,c9976_g1,c9250_g2,c4829_g1,c12600_g1,c11494_g1,c9296_g5,c4253_g1,c2396_g1,c3804_g2,c5508_g1,c5033_g1,c9902_g1,c7315_g1,c2101_g1,c766_g1,c2976_g1,c5158_…
GO:0008150	Biological Process	GO:0008152	metabolic process	GO:0019222	regulation of metabolic process	GO:0009894	regulation of catabolic process	31	c9633_g1,c7049_g1,c4523_g1,c8015_g1,c9446_g1,c7252_g1,c12516_g1,c7211_g1,c8001_g1,c4821_g2,c2213_g1,c9680_g1,c6790_g1,c1132_g1,c10480_g1,c2676_g1,c4996_g1,c15257_g1,c9247_g2,c2950_g1,c4494_g1,c5508_g1,c15647_g1,c12469_g1,c8753_g2,c4253_g2,c2163_g1,c1606_g1,c12897_g1,c16594_g1,c7881_g1
GO:0008150	Biological Process	GO:0008152	metabolic process	GO:0019222	regulation of metabolic process	GO:0009893	positive regulation of metabolic process	70	c1606_g1,c11219_g1,c3454_g1,c7801_g1,c7960_g2,c1586_g1,c7188_g1,c4021_g1,c10480_g1,c718_g1,c1132_g1,c7252_g1,c7211_g1,c7049_g1,c9266_g2,c4072_g1,c6764_g1,c4253_g2,c3285_g1,c8753_g2,c7563_g1,c6383_g1,c9507_g1,c8443_g1,c11494_g1,c9592_g1,c14166_g1,c6800_g1,c9458_g3,c4829_g1,c7881_g1,c9327_g1,c2432_g1,c2163_g1,c5230_g1,c15968_g1,c766_g1,c12829_g1,c8972_g2,c2832_g1,c2375_g1,c11371_g1,c6790_g1,c8453_g…
GO:0008150	Biological Process	GO:0008152	metabolic process	GO:0019222	regulation of metabolic process	GO:0051171	regulation of nitrogen compound metabolic process	608	c6388_g1,c4720_g1,c7709_g1,c9587_g1,c9365_g4,c5319_g1,c3086_g1,c10359_g1,c2383_g1,c7213_g1,c1842_g1,c3664_g1,c5599_g1,c12623_g1,c4476_g1,c10759_g1,c6459_g1,c15623_g1,c6390_g1,c7723_g1,c6566_g1,c6652_g1,c7527_g1,c7321_g1,c11806_g1,c908_g1,c105_g1,c15488_g1,c5492_g1,c1100_g1,c7801_g1,c16537_g1,c6448_g2,c6724_g1,c15015_g1,c7119_g1,c181_g1,c11178_g1,c4108_g1,c5304_g1,c8585_g1,c704_g1,c4413_g2,c9481_g…
GO:0008150	Biological Process	GO:0008152	metabolic process	GO:0019222	regulation of metabolic process	GO:0009892	negative regulation of metabolic process	57	c6850_g1,c15449_g1,c2074_g1,c9720_g1,c5161_g1,c1986_g1,c5655_g1,c981_g1,c11606_g1,c11129_g1,c9286_g1,c14528_g1,c4108_g1,c1598_g1,c7403_g1,c7056_g1,c4056_g1,c8225_g1,c6787_g2,c2579_g1,c4494_g1,c7507_g1,c15331_g1,c8160_g1,c11252_g1,c6289_g1,c8542_g1,c2828_g1,c16880_g1,c3842_g1,c5606_g1,c4599_g1,c14317_g1,c16109_g1,c7350_g1,c12503_g1,c8015_g1,c6917_g2,c7943_g1,c10457_g1,c2231_g1,c12516_g1,c202_g1,c9…
GO:0008150	Biological Process	GO:0008152	metabolic process	GO:0019222	regulation of metabolic process	GO:0031323	regulation of cellular metabolic process	677	c2036_g1,c11107_g1,c232_g1,c15123_g1,c16397_g1,c7576_g1,c9731_g6,c885_g1,c4413_g1,c4494_g1,c8696_g1,c6787_g2,c6124_g1,c15148_g1,c9304_g1,c7978_g2,c13928_g1,c11890_g1,c2074_g1,c13970_g1,c6850_g1,c9485_g1,c7394_g1,c6766_g1,c3367_g1,c9976_g1,c1105_g1,c9670_g2,c4253_g1,c2396_g1,c9250_g2,c12600_g1,c4829_g1,c11494_g1,c9296_g5,c5158_g1,c7914_g2,c6172_g1,c8652_g2,c5837_g1,c14613_g1,c12463_g1,c5457_g1,c38…
GO:0008150	Biological Process	GO:0008152	metabolic process	GO:0019222	regulation of metabolic process	GO:0050790	regulation of catalytic activity	114	c16880_g1,c9657_g1,c5230_g1,c8854_g1,c15331_g1,c11371_g1,c2579_g1,c8313_g1,c7200_g1,c11573_g1,c8983_g3,c5273_g1,c7201_g3,c11606_g1,c7237_g1,c9612_g1,c8064_g1,c12492_g1,c9470_g2,c8815_g1,c9421_g1,c16873_g1,c9571_g1,c5220_g1,c8227_g1,c16386_g1,c8453_g1,c5434_g1,c7314_g1,c7517_g1,c4232_g2,c5388_g1,c9477_g1,c9152_g1,c8937_g1,c5849_g1,c153_g1,c7290_g1,c5662_g1,c202_g1,c11282_g1,c12516_g1,c6611_g2,c104…
GO:0008150	Biological Process	GO:0008152	metabolic process	GO:0019222	regulation of metabolic process	GO:0009889	regulation of biosynthetic process	562	c885_g1,c4413_g1,c8696_g1,c6787_g2,c2036_g1,c11107_g1,c232_g1,c15123_g1,c7576_g1,c9731_g6,c2074_g1,c13970_g1,c6850_g1,c9485_g1,c6124_g1,c15148_g1,c9304_g1,c13928_g1,c7978_g2,c11890_g1,c1105_g1,c9670_g2,c6766_g1,c3367_g1,c9976_g1,c9250_g2,c11494_g1,c9296_g5,c4253_g1,c2396_g1,c3804_g2,c5033_g1,c9902_g1,c7315_g1,c2101_g1,c766_g1,c2976_g1,c5158_g1,c6172_g1,c7914_g2,c5837_g1,c12463_g1,c14613_g1,c5457_…
GO:0008150	Biological Process	GO:0008152	metabolic process	GO:0044237	cellular metabolic process	GO:0051186	cofactor metabolic process	232	c10970_g1,c4741_g1,c16526_g2,c5668_g2,c11458_g1,c8258_g1,c2701_g1,c5045_g2,c9355_g1,c3413_g1,c8129_g1,c8685_g1,c476_g1,c3436_g1,c13695_g1,c767_g1,c2501_g1,c5882_g1,c6529_g1,c16718_g1,c1109_g1,c8896_g1,c11107_g1,c8785_g1,c12071_g1,c4978_g1,c7667_g1,c2237_g1,c9486_g1,c8543_g1,c15195_g1,c6210_g1,c10858_g1,c13467_g1,c4187_g1,c8443_g1,c6440_g1,c8893_g1,c7958_g1,c3675_g1,c6623_g1,c7231_g1,c9719_g1,c159…
GO:0008150	Biological Process	GO:0008152	metabolic process	GO:0044237	cellular metabolic process	GO:0006790	sulfur compound metabolic process	91	c1811_g1,c4670_g1,c8311_g1,c7769_g1,c8155_g1,c5692_g1,c3530_g1,c9648_g3,c6573_g1,c4778_g1,c2885_g1,c9159_g1,c8745_g1,c5724_g1,c8480_g1,c16743_g1,c7318_g1,c9879_g1,c5339_g1,c4176_g2,c2877_g1,c15368_g1,c9957_g1,c7391_g1,c14290_g1,c9486_g2,c8698_g1,c3724_g1,c9179_g1,c9731_g5,c16524_g1,c8666_g2,c4478_g1,c8613_g2,c5228_g1,c8802_g1,c17136_g1,c633_g1,c4043_g1,c8883_g1,c12448_g1,c8312_g1,c3271_g1,c8757_g…
GO:0008150	Biological Process	GO:0008152	metabolic process	GO:0044237	cellular metabolic process	GO:0042180	cellular ketone metabolic process	35	c5319_g1,c2583_g1,c1246_g1,c678_g1,c9766_g1,c1188_g1,c8161_g1,c13910_g1,c12659_g1,c7958_g1,c5194_g1,c7328_g1,c11326_g1,c12631_g1,c332_g1,c11182_g1,c6820_g1,c8543_g1,c15350_g1,c12497_g1,c5520_g1,c9657_g1,c9989_g1,c8804_g3,c13695_g1,c4681_g1,c4855_g1,c7908_g1,c10019_g1,c3135_g1,c4726_g1,c5668_g2,c2148_g1,c16526_g2,c9547_g2
GO:0008150	Biological Process	GO:0008152	metabolic process	GO:0044237	cellular metabolic process	GO:0044262	cellular carbohydrate metabolic process	103	c2108_g1,c9083_g1,c8531_g1,c6585_g1,c8850_g1,c1118_g1,c14108_g1,c8692_g1,c15980_g1,c15036_g1,c11264_g1,c12181_g1,c5997_g1,c9656_g1,c7404_g1,c1729_g1,c8166_g1,c15827_g1,c6962_g1,c7952_g1,c12709_g1,c8893_g1,c14027_g1,c13171_g1,c7539_g2,c351_g1,c12480_g1,c425_g1,c2569_g1,c9513_g1,c8785_g1,c11661_g1,c8442_g1,c6289_g1,c14307_g1,c9017_g2,c7171_g1,c17075_g1,c5116_g1,c5686_g1,c7848_g1,c3581_g1,c7779_g2,c…
GO:0008150	Biological Process	GO:0008152	metabolic process	GO:0044237	cellular metabolic process	GO:0017144	drug metabolic process	6	c1415_g1,c7649_g1,c17003_g1,c9875_g1,c6908_g1,c5975_g1
GO:0008150	Biological Process	GO:0008152	metabolic process	GO:0044237	cellular metabolic process	GO:0006082	organic acid metabolic process	567	c7735_g1,c13964_g1,c10656_g1,c7952_g1,c7966_g1,c4633_g1,c9610_g1,c4646_g1,c3593_g1,c3227_g1,c11835_g1,c9395_g1,c14108_g1,c8681_g1,c13677_g1,c8850_g1,c7792_g1,c3049_g1,c5656_g1,c8977_g2,c6581_g1,c11129_g1,c10058_g1,c9067_g1,c972_g1,c5420_g1,c165_g1,c5062_g1,c5460_g1,c12662_g1,c9486_g2,c8133_g1,c6323_g1,c3325_g1,c9570_g1,c5393_g1,c10167_g1,c4176_g2,c5530_g1,c7243_g1,c5628_g1,c2997_g1,c5544_g1,c7569…
GO:0008150	Biological Process	GO:0008152	metabolic process	GO:0044237	cellular metabolic process	GO:0006413	translational initiation	50	c6823_g1,c5569_g1,c9097_g1,c16682_g1,c2210_g1,c8407_g1,c13524_g1,c3454_g1,c4644_g1,c2432_g1,c7461_g1,c14613_g1,c4919_g1,c232_g1,c9485_g1,c7002_g1,c15449_g1,c5587_g1,c11178_g1,c6506_g1,c6214_g1,c4166_g1,c5984_g1,c2847_g1,c13928_g1,c13508_g1,c17453_g1,c7123_g1,c118_g1,c6806_g1,c4925_g1,c16539_g1,c17232_g1,c11096_g1,c4720_g1,c4253_g2,c15869_g1,c4548_g1,c16607_g1,c15392_g1,c15252_g1,c2383_g1,c442_g1,…
GO:0008150	Biological Process	GO:0008152	metabolic process	GO:0044237	cellular metabolic process	GO:0034641	cellular nitrogen compound metabolic process	2230	c476_g1,c6214_g1,c7617_g1,c9198_g2,c8363_g1,c7106_g2,c12071_g1,c767_g1,c4383_g1,c7351_g1,c749_g1,c2804_g1,c9669_g1,c9271_g1,c11505_g1,c12076_g1,c8008_g1,c6014_g1,c17293_g1,c6726_g2,c647_g1,c11132_g1,c7841_g1,c27_g1,c3459_g1,c14406_g1,c2508_g1,c17294_g1,c673_g1,c7410_g1,c6506_g1,c1745_g1,c4202_g1,c5863_g1,c7339_g1,c1809_g1,c12666_g1,c5339_g1,c9944_g1,c3981_g1,c8480_g1,c8623_g2,c2475_g1,c5195_g1,c1…
GO:0008150	Biological Process	GO:0008152	metabolic process	GO:0044237	cellular metabolic process	GO:0006805	xenobiotic metabolic process	16	c189_g1,c14189_g1,c16787_g1,c1633_g1,c14145_g1,c7329_g1,c8825_g1,c15450_g1,c9354_g1,c6367_g1,c9124_g1,c4470_g1,c5758_g1,c9559_g2,c2962_g1,c15391_g1
GO:0008150	Biological Process	GO:0008152	metabolic process	GO:0044237	cellular metabolic process	GO:0006725	cellular aromatic compound metabolic process	1826	c13964_g1,c9515_g1,c4886_g1,c9525_g1,c9458_g3,c8875_g1,c13803_g1,c5488_g1,c9202_g1,c8577_g1,c9458_g2,c9503_g1,c10656_g1,c8067_g1,c113_g1,c1495_g1,c7911_g1,c8161_g1,c2605_g1,c3578_g1,c6095_g1,c5537_g1,c3560_g1,c6562_g1,c9491_g1,c14108_g1,c9598_g2,c15251_g1,c7476_g1,c6581_g1,c10098_g1,c16434_g1,c8863_g1,c4157_g1,c9943_g1,c5132_g1,c8404_g1,c8469_g1,c972_g1,c10482_g1,c10480_g1,c9505_g1,c6380_g1,c5430…
GO:0008150	Biological Process	GO:0008152	metabolic process	GO:0044237	cellular metabolic process	GO:0046950	cellular ketone body metabolic process	1	c4156_g1
GO:0008150	Biological Process	GO:0008152	metabolic process	GO:0044237	cellular metabolic process	GO:0072593	reactive oxygen species metabolic process	14	c9350_g1,c7532_g2,c13810_g1,c6060_g1,c326_g1,c3474_g1,c12524_g1,c7079_g1,c13643_g1,c10239_g1,c93_g1,c5664_g1,c10043_g1,c14661_g1
GO:0008150	Biological Process	GO:0008152	metabolic process	GO:0044237	cellular metabolic process	GO:0031324	negative regulation of cellular metabolic process	50	c5655_g1,c1986_g1,c5161_g1,c9720_g1,c11129_g1,c9286_g1,c14528_g1,c4108_g1,c981_g1,c15449_g1,c6850_g1,c2074_g1,c7056_g1,c4056_g1,c7403_g1,c6289_g1,c8160_g1,c16880_g1,c3842_g1,c2828_g1,c8542_g1,c2579_g1,c6787_g2,c8225_g1,c15331_g1,c4494_g1,c7507_g1,c4599_g1,c5606_g1,c12516_g1,c202_g1,c7350_g1,c16109_g1,c2231_g1,c7943_g1,c6917_g2,c8015_g1,c12503_g1,c7288_g1,c4996_g1,c6409_g1,c9247_g2,c9931_g1,c6459_…
GO:0008150	Biological Process	GO:0008152	metabolic process	GO:0044237	cellular metabolic process	GO:0097354	prenylation	9	c5148_g1,c4599_g1,c6796_g1,c7945_g1,c8743_g1,c7909_g2,c6212_g1,c8336_g1,c7588_g1
GO:0008150	Biological Process	GO:0008152	metabolic process	GO:0044237	cellular metabolic process	GO:0006730	one-carbon metabolic process	3	c9486_g1,c9486_g2,c6573_g1
GO:0008150	Biological Process	GO:0008152	metabolic process	GO:0044237	cellular metabolic process	GO:0031323	regulation of cellular metabolic process	677	c2036_g1,c11107_g1,c232_g1,c15123_g1,c16397_g1,c7576_g1,c9731_g6,c885_g1,c4413_g1,c4494_g1,c8696_g1,c6787_g2,c6124_g1,c15148_g1,c9304_g1,c7978_g2,c13928_g1,c11890_g1,c2074_g1,c13970_g1,c6850_g1,c9485_g1,c7394_g1,c6766_g1,c3367_g1,c9976_g1,c1105_g1,c9670_g2,c4253_g1,c2396_g1,c9250_g2,c12600_g1,c4829_g1,c11494_g1,c9296_g5,c5158_g1,c7914_g2,c6172_g1,c8652_g2,c5837_g1,c14613_g1,c12463_g1,c5457_g1,c38…
GO:0008150	Biological Process	GO:0008152	metabolic process	GO:0044237	cellular metabolic process	GO:0006793	phosphorus metabolic process	694	c9077_g1,c7403_g1,c3483_g1,c16465_g1,c16030_g1,c5172_g1,c7669_g1,c5623_g1,c964_g1,c9518_g1,c4191_g1,c4158_g1,c5644_g1,c7649_g1,c8652_g2,c4567_g1,c5508_g1,c15096_g1,c2298_g1,c5520_g1,c6339_g1,c1882_g1,c14801_g1,c9935_g1,c9178_g1,c16483_g1,c6844_g1,c7197_g1,c1539_g1,c9830_g1,c16246_g1,c1150_g1,c8722_g1,c8256_g1,c4485_g1,c7570_g1,c7290_g1,c13658_g1,c6153_g1,c7048_g2,c11418_g1,c3720_g1,c4188_g1,c8852…
GO:0008150	Biological Process	GO:0008152	metabolic process	GO:0044237	cellular metabolic process	GO:0006081	cellular aldehyde metabolic process	64	c8685_g1,c17075_g1,c5116_g1,c2701_g1,c11458_g1,c8386_g1,c2237_g1,c8785_g1,c4978_g1,c12071_g1,c1109_g1,c14307_g1,c6615_g1,c8893_g1,c13171_g1,c8850_g1,c948_g1,c6163_g1,c1118_g1,c6726_g2,c14108_g1,c2108_g1,c7482_g1,c8166_g1,c4881_g1,c4556_g1,c4985_g1,c15036_g1,c15980_g1,c16505_g1,c238_g1,c17244_g1,c16392_g1,c7010_g1,c7660_g1,c13766_g1,c14464_g1,c4567_g1,c5508_g1,c12408_g1,c13195_g1,c4910_g1,c15063_g…
GO:0008150	Biological Process	GO:0008152	metabolic process	GO:0044237	cellular metabolic process	GO:0042810	pheromone metabolic process	1	c6610_g1
GO:0008150	Biological Process	GO:0008152	metabolic process	GO:0044237	cellular metabolic process	GO:0031325	positive regulation of cellular metabolic process	58	c1335_g1,c6920_g1,c7252_g1,c7211_g1,c5655_g1,c9633_g1,c7049_g1,c4021_g1,c7188_g1,c718_g1,c10480_g1,c6790_g1,c1132_g1,c8453_g1,c15968_g1,c766_g1,c5230_g1,c12829_g1,c7801_g1,c8972_g2,c2832_g1,c2375_g1,c1586_g1,c7960_g2,c7881_g1,c9327_g1,c1606_g1,c2432_g1,c11219_g1,c3454_g1,c2163_g1,c11494_g1,c14166_g1,c4417_g1,c4523_g1,c9458_g3,c4829_g1,c2676_g1,c3667_g1,c13550_g1,c8253_g3,c2213_g1,c9680_g1,c8443_g…
GO:0008150	Biological Process	GO:0008152	metabolic process	GO:0044237	cellular metabolic process	GO:0044248	cellular catabolic process	301	c9178_g1,c1645_g1,c9907_g1,c7028_g1,c1236_g1,c15591_g1,c9498_g2,c12516_g1,c6959_g1,c6809_g1,c1150_g1,c6684_g1,c5025_g1,c6372_g1,c15064_g1,c12964_g1,c8585_g1,c461_g1,c13239_g1,c9481_g2,c3483_g1,c6363_g1,c6077_g1,c7160_g1,c9580_g7,c14322_g1,c8462_g1,c4195_g1,c4913_g1,c4567_g1,c6569_g2,c4778_g1,c1733_g1,c13713_g1,c16743_g1,c7731_g1,c1368_g1,c13050_g1,c8720_g1,c17431_g1,c9579_g1,c8893_g1,c1633_g1,c75…
GO:0008150	Biological Process	GO:0008152	metabolic process	GO:0044237	cellular metabolic process	GO:0009404	toxin metabolic process	5	c6655_g1,c10970_g1,c8228_g1,c3418_g1,c4367_g1
GO:0008150	Biological Process	GO:0008152	metabolic process	GO:0044237	cellular metabolic process	GO:0044255	cellular lipid metabolic process	210	c9063_g2,c6567_g1,c7454_g1,c7243_g1,c6347_g1,c11693_g1,c7997_g1,c8993_g1,c9704_g1,c4478_g1,c6750_g1,c8476_g2,c4686_g1,c15531_g1,c13620_g1,c9466_g1,c8712_g1,c6079_g1,c7696_g2,c9359_g1,c991_g1,c13300_g1,c8719_g1,c9570_g1,c3210_g1,c8213_g1,c9569_g5,c9259_g1,c7502_g1,c6395_g1,c4355_g1,c9354_g1,c5724_g1,c8745_g1,c6909_g1,c1124_g1,c7253_g1,c2909_g1,c4906_g1,c6215_g1,c8481_g1,c14049_g1,c5495_g1,c7293_g1…
GO:0008150	Biological Process	GO:0008152	metabolic process	GO:0044237	cellular metabolic process	GO:0043446	cellular alkane metabolic process	13	c1729_g1,c1119_g1,c7010_g1,c14610_g1,c326_g1,c9565_g1,c7849_g1,c2885_g1,c5846_g1,c3724_g1,c13189_g1,c10034_g1,c10167_g1
GO:0008150	Biological Process	GO:0008152	metabolic process	GO:0044237	cellular metabolic process	GO:0044260	cellular macromolecule metabolic process	2268	c118_g1,c15902_g1,c4381_g1,c7762_g1,c12367_g1,c14322_g1,c12840_g1,c8252_g1,c17236_g1,c8216_g1,c4726_g1,c12815_g1,c3212_g1,c5933_g1,c2885_g1,c9240_g1,c7599_g1,c5282_g1,c1804_g1,c9005_g1,c16261_g1,c8489_g1,c8778_g1,c15054_g1,c4748_g1,c1481_g1,c4500_g1,c9931_g1,c15046_g1,c808_g1,c9481_g1,c9371_g3,c5764_g1,c8585_g1,c5304_g1,c8242_g1,c16899_g1,c8883_g1,c9481_g2,c2489_g1,c15015_g1,c6724_g1,c9619_g1,c35…
GO:0008150	Biological Process	GO:0008152	metabolic process	GO:0044237	cellular metabolic process	GO:0006091	generation of precursor metabolites and energy	196	c13791_g1,c12709_g1,c5194_g1,c6678_g1,c351_g1,c13964_g1,c14108_g1,c4695_g1,c12524_g1,c1778_g1,c15251_g1,c9766_g1,c3049_g1,c8154_g1,c8161_g1,c13926_g1,c9182_g1,c3309_g1,c3593_g1,c6130_g1,c12659_g1,c6763_g1,c13910_g1,c8804_g3,c3294_g1,c10034_g1,c10058_g1,c15679_g1,c972_g1,c10691_g1,c15762_g1,c2142_g1,c2284_g1,c761_g1,c1802_g1,c16487_g1,c14267_g1,c2725_g1,c9855_g1,c11895_g1,c5420_g1,c10110_g1,c14307…
GO:0008150	Biological Process	GO:0008152	metabolic process	GO:0044237	cellular metabolic process	GO:0006575	cellular modified amino acid metabolic process	93	c4670_g1,c2658_g1,c8311_g1,c7849_g1,c7656_g1,c1648_g1,c7660_g1,c11670_g1,c7769_g1,c8990_g1,c7010_g1,c5837_g1,c2909_g1,c6573_g1,c8745_g1,c9354_g1,c2670_g1,c16743_g1,c13810_g1,c2474_g1,c7318_g1,c5339_g1,c15368_g1,c3325_g1,c9359_g1,c9565_g1,c8698_g1,c9486_g2,c3724_g1,c5528_g1,c8712_g1,c9466_g1,c13620_g1,c2602_g1,c4478_g1,c6391_g1,c4686_g1,c8666_g2,c9408_g1,c5544_g1,c8802_g1,c4768_g1,c8883_g1,c8757_g…
GO:0008150	Biological Process	GO:0008152	metabolic process	GO:0044237	cellular metabolic process	GO:0034754	cellular hormone metabolic process	16	c2701_g1,c1216_g1,c3017_g1,c16574_g1,c7984_g1,c7561_g1,c16505_g1,c318_g1,c12219_g1,c6908_g1,c9877_g1,c7059_g1,c3793_g1,c11066_g1,c1438_g1,c3212_g1
GO:0008150	Biological Process	GO:0008152	metabolic process	GO:0044237	cellular metabolic process	GO:0046483	heterocycle metabolic process	1846	c9485_g1,c4572_g1,c13970_g1,c11342_g1,c16734_g1,c15148_g1,c14115_g1,c12059_g1,c9304_g1,c7858_g2,c1572_g2,c8918_g1,c6529_g1,c4413_g1,c5317_g1,c9898_g1,c885_g1,c640_g1,c6787_g2,c2501_g1,c900_g1,c9486_g1,c8195_g1,c2036_g1,c11350_g1,c8896_g1,c6312_g1,c7092_g1,c6966_g2,c9731_g6,c9800_g1,c12600_g1,c9514_g1,c4829_g1,c7539_g2,c8231_g2,c9296_g5,c7958_g1,c8157_g1,c3557_g1,c3486_g1,c4253_g1,c12331_g1,c9691_…
GO:0008150	Biological Process	GO:0008152	metabolic process	GO:0044237	cellular metabolic process	GO:0015979	photosynthesis	4	c15679_g1,c13003_g1,c6663_g1,c201_g1
GO:0008150	Biological Process	GO:0008152	metabolic process	GO:0044237	cellular metabolic process	GO:0044107	cellular alcohol metabolic process	4	c14058_g1,c6623_g1,c12683_g1,c2141_g1
GO:0008150	Biological Process	GO:0008152	metabolic process	GO:0044237	cellular metabolic process	GO:0044249	cellular biosynthetic process	1765	c3367_g1,c785_g1,c9976_g1,c15298_g1,c14573_g1,c6766_g1,c1453_g1,c1105_g1,c1424_g1,c14339_g1,c6623_g1,c13917_g1,c9670_g2,c15827_g1,c16704_g1,c17387_g1,c11209_g1,c8559_g1,c5937_g1,c4187_g1,c5024_g3,c7884_g1,c4524_g1,c11494_g1,c11395_g1,c9080_g1,c9250_g2,c8391_g1,c11107_g1,c15123_g1,c13903_g1,c7576_g1,c663_g1,c3415_g1,c8795_g1,c12574_g1,c15768_g1,c271_g1,c8783_g1,c8696_g1,c11318_g1,c7978_g2,c6266_g1…
GO:0008150	Biological Process	GO:0008152	metabolic process	GO:0044710	single-organism metabolic process	GO:0043570	maintenance of DNA repeat elements	1	c8169_g1
GO:0008150	Biological Process	GO:0008152	metabolic process	GO:0044710	single-organism metabolic process	GO:0016570	histone modification	17	c12516_g1,c5692_g1,c8121_g2,c6133_g1,c9593_g1,c718_g1,c8809_g1,c3842_g1,c9481_g2,c8162_g1,c6420_g1,c4773_g1,c9481_g1,c9345_g1,c8158_g1,c8832_g1,c7349_g1
GO:0008150	Biological Process	GO:0008152	metabolic process	GO:0044710	single-organism metabolic process	GO:0042197	halogenated hydrocarbon metabolic process	14	c5758_g1,c4470_g1,c9559_g2,c14145_g1,c2962_g1,c7329_g1,c15391_g1,c1633_g1,c6367_g1,c9124_g1,c9354_g1,c15450_g1,c14189_g1,c189_g1
GO:0008150	Biological Process	GO:0008152	metabolic process	GO:0044710	single-organism metabolic process	GO:0044723	single-organism carbohydrate metabolic process	198	c5694_g1,c4176_g2,c17357_g1,c318_g1,c17468_g1,c13300_g1,c6094_g1,c1850_g1,c8937_g2,c8203_g1,c5377_g1,c7696_g2,c6897_g1,c5081_g1,c7218_g1,c9466_g1,c15840_g1,c9704_g1,c6750_g1,c4478_g1,c15531_g1,c8052_g1,c13620_g1,c13587_g1,c13733_g1,c7454_g1,c15412_g1,c11135_g1,c6908_g1,c6712_g1,c16392_g1,c14712_g1,c238_g1,c9571_g1,c16106_g1,c4995_g1,c4166_g1,c13780_g1,c13766_g1,c14464_g1,c11066_g1,c6215_g1,c16504…
GO:0008150	Biological Process	GO:0008152	metabolic process	GO:0044710	single-organism metabolic process	GO:0044712	single-organism catabolic process	163	c6683_g1,c4494_g1,c7667_g1,c7576_g1,c5188_g2,c15833_g1,c11458_g1,c7910_g1,c8325_g1,c326_g1,c10970_g1,c9198_g2,c16787_g1,c8918_g1,c9593_g1,c11880_g1,c10814_g1,c1729_g1,c6623_g1,c6147_g1,c4233_g1,c7059_g1,c5226_g1,c1027_g1,c9514_g1,c16665_g1,c4795_g1,c4156_g1,c7539_g2,c1633_g1,c4207_g1,c13505_g1,c8893_g1,c4910_g1,c2298_g1,c5508_g1,c1368_g1,c16622_g1,c16743_g1,c13713_g1,c7649_g1,c6777_g1,c4778_g1,c6…
GO:0008150	Biological Process	GO:0008152	metabolic process	GO:0044710	single-organism metabolic process	GO:0000963	mitochondrial RNA processing	2	c9045_g2,c4046_g1
GO:0008150	Biological Process	GO:0008152	metabolic process	GO:0044710	single-organism metabolic process	GO:0006629	lipid metabolic process	238	c7728_g1,c1845_g1,c9118_g1,c6147_g1,c6623_g1,c2165_g1,c14339_g1,c8795_g2,c10814_g1,c1729_g1,c8476_g1,c2383_g1,c5991_g1,c8761_g1,c7059_g1,c9360_g4,c948_g1,c5226_g1,c4643_g1,c3017_g1,c1077_g1,c9439_g1,c4794_g1,c9669_g1,c16665_g1,c6652_g1,c8559_g1,c4666_g1,c7582_g1,c7606_g1,c7984_g1,c8893_g1,c7958_g1,c13505_g1,c11188_g1,c6103_g1,c9794_g1,c8795_g1,c8678_g1,c767_g1,c5895_g1,c5188_g2,c15833_g1,c5636_g1…
GO:0008150	Biological Process	GO:0008152	metabolic process	GO:0044710	single-organism metabolic process	GO:0007131	reciprocal meiotic recombination	1	c12500_g1
GO:0008150	Biological Process	GO:0008152	metabolic process	GO:0044710	single-organism metabolic process	GO:0042440	pigment metabolic process	38	c843_g1,c7997_g1,c148_g1,c4768_g1,c9466_g1,c6131_g1,c5081_g1,c4686_g1,c12524_g1,c4478_g1,c13620_g1,c1996_g1,c6661_g1,c1403_g1,c8443_g1,c9570_g1,c5393_g1,c13810_g1,c6348_g1,c5882_g1,c2909_g1,c5495_g1,c4444_g1,c8896_g1,c7667_g1,c7969_g1,c6241_g1,c5633_g1,c4729_g1,c8494_g1,c7569_g1,c1811_g1,c9730_g1,c12536_g1,c1501_g1,c5545_g1,c5667_g1,c8129_g1
GO:0008150	Biological Process	GO:0008152	metabolic process	GO:0044710	single-organism metabolic process	GO:0007533	mating type switching	1	c7288_g1
GO:0008150	Biological Process	GO:0008152	metabolic process	GO:0044710	single-organism metabolic process	GO:0055114	oxidation-reduction process	144	c706_g1,c7112_g1,c12727_g1,c12598_g1,c19_g1,c5554_g1,c3486_g1,c7958_g1,c15036_g1,c5778_g1,c8166_g1,c4556_g1,c1188_g1,c535_g1,c1729_g1,c5059_g1,c678_g1,c5319_g1,c2701_g1,c5140_g1,c17150_g1,c4118_g1,c17075_g1,c5116_g1,c13695_g1,c6289_g1,c7685_g1,c11107_g1,c13003_g1,c8543_g1,c8386_g1,c4307_g1,c12516_g1,c4485_g1,c332_g1,c9935_g1,c8302_g1,c7328_g1,c5398_g1,c11161_g1,c1227_g1,c15610_g1,c9408_g1,c633_g1…
GO:0008150	Biological Process	GO:0008152	metabolic process	GO:0044710	single-organism metabolic process	GO:1901657	glycosyl compound metabolic process	243	c11458_g1,c8258_g1,c10970_g1,c4741_g1,c448_g1,c476_g1,c4991_g1,c13695_g1,c5248_g1,c4118_g1,c7685_g1,c4760_g1,c11188_g1,c767_g1,c7764_g1,c8543_g1,c16718_g1,c10744_g1,c9080_g1,c14032_g1,c7112_g1,c12727_g1,c706_g1,c2758_g1,c12710_g1,c14608_g1,c9834_g1,c3486_g1,c7958_g1,c11209_g1,c4569_g1,c12598_g1,c19_g1,c3206_g1,c830_g1,c5059_g1,c1188_g1,c535_g1,c8399_g1,c16704_g1,c1729_g1,c5778_g1,c5599_g1,c5319_g…
GO:0008150	Biological Process	GO:0008152	metabolic process	GO:0044710	single-organism metabolic process	GO:0044281	small molecule metabolic process	1001	c7044_g1,c8158_g1,c4142_g1,c6444_g1,c7059_g1,c14612_g1,c8530_g1,c15980_g1,c9126_g1,c8399_g1,c7687_g1,c15470_g1,c1729_g1,c16533_g1,c17423_g1,c10494_g1,c4346_g1,c2751_g1,c4207_g1,c10235_g1,c14608_g1,c11023_g1,c12710_g1,c6298_g1,c4156_g1,c4896_g1,c631_g1,c3401_g1,c8820_g1,c2237_g1,c2569_g1,c4978_g1,c7764_g1,c14058_g1,c8678_g1,c9144_g1,c5285_g1,c5706_g1,c1561_g1,c11188_g1,c15626_g1,c7685_g1,c5045_g2,…
GO:0008150	Biological Process	GO:0008152	metabolic process	GO:0044710	single-organism metabolic process	GO:0019748	secondary metabolic process	16	c6655_g1,c10970_g1,c12657_g1,c9667_g2,c1415_g1,c5156_g1,c8093_g1,c9667_g3,c3418_g1,c6908_g1,c8226_g1,c3127_g1,c6610_g1,c6940_g1,c4367_g1,c8228_g1
GO:0008150	Biological Process	GO:0008152	metabolic process	GO:0044710	single-organism metabolic process	GO:0044711	single-organism biosynthetic process	630	c7916_g1,c14108_g1,c3285_g1,c8973_g1,c15251_g1,c3049_g1,c5656_g1,c8161_g1,c9610_g1,c13841_g1,c11835_g1,c9656_g1,c10656_g1,c113_g1,c7952_g1,c13964_g1,c15546_g1,c16925_g1,c5062_g1,c17241_g1,c9017_g2,c5286_g1,c15245_g1,c10212_g1,c9067_g1,c972_g1,c8977_g2,c11129_g1,c8476_g2,c1246_g1,c15531_g1,c13620_g1,c6801_g1,c8919_g3,c13733_g1,c6567_g1,c6712_g1,c2997_g1,c5628_g1,c7611_g1,c12917_g1,c5544_g1,c7997_g…
GO:0008150	Biological Process	GO:0008152	metabolic process	GO:0044710	single-organism metabolic process	GO:0006081	cellular aldehyde metabolic process	64	c8685_g1,c17075_g1,c5116_g1,c2701_g1,c11458_g1,c8386_g1,c2237_g1,c8785_g1,c4978_g1,c12071_g1,c1109_g1,c14307_g1,c6615_g1,c8893_g1,c13171_g1,c8850_g1,c948_g1,c6163_g1,c1118_g1,c6726_g2,c14108_g1,c2108_g1,c7482_g1,c8166_g1,c4881_g1,c4556_g1,c4985_g1,c15036_g1,c15980_g1,c16505_g1,c238_g1,c17244_g1,c16392_g1,c7010_g1,c7660_g1,c13766_g1,c14464_g1,c4567_g1,c5508_g1,c12408_g1,c13195_g1,c4910_g1,c15063_g…
GO:0008150	Biological Process	GO:0008152	metabolic process	GO:0044710	single-organism metabolic process	GO:0023014	signal transduction by protein phosphorylation	5	c5230_g1,c5548_g2,c7563_g1,c5888_g1,c8453_g1
GO:0008150	Biological Process	GO:0008152	metabolic process	GO:0044710	single-organism metabolic process	GO:0006281	DNA repair	57	c6400_g1,c8901_g1,c8424_g1,c9541_g1,c9361_g1,c5278_g1,c7288_g1,c7829_g1,c7352_g1,c12490_g1,c9652_g1,c17160_g1,c12952_g1,c13088_g1,c7859_g1,c3771_g1,c14036_g1,c27_g1,c4110_g1,c3519_g1,c15070_g1,c5060_g1,c5726_g1,c15072_g1,c10779_g1,c9626_g1,c9467_g1,c715_g1,c183_g1,c9371_g3,c5655_g1,c3759_g1,c6850_g1,c5172_g1,c9415_g1,c8742_g1,c4782_g1,c8651_g1,c4264_g1,c9621_g1,c5356_g1,c6076_g1,c7086_g1,c2828_g1…
GO:0008150	Biological Process	GO:0008152	metabolic process	GO:0044710	single-organism metabolic process	GO:1901568	fatty acid derivative metabolic process	5	c1077_g1,c4666_g1,c948_g1,c8745_g1,c9849_g1
GO:0008150	Biological Process	GO:0008152	metabolic process	GO:0044710	single-organism metabolic process	GO:0015977	carbon fixation	13	c3593_g1,c2701_g1,c7189_g1,c5692_g1,c8747_g1,c7997_g1,c16505_g1,c8386_g1,c16554_g1,c9880_g1,c8302_g1,c10058_g1,c11107_g1
GO:0008150	Biological Process	GO:0008152	metabolic process	GO:0044710	single-organism metabolic process	GO:0043446	cellular alkane metabolic process	13	c1729_g1,c1119_g1,c7010_g1,c14610_g1,c326_g1,c9565_g1,c7849_g1,c2885_g1,c5846_g1,c3724_g1,c13189_g1,c10034_g1,c10167_g1
GO:0008150	Biological Process	GO:0008152	metabolic process	GO:0071704	organic substance metabolic process	GO:1901135	carbohydrate derivative metabolic process	431	c4760_g1,c7685_g1,c5552_g1,c767_g1,c8678_g1,c11188_g1,c6289_g1,c6103_g1,c2237_g1,c8543_g1,c16367_g1,c8785_g1,c7764_g1,c4978_g1,c5636_g1,c16718_g1,c5188_g2,c5402_g1,c16113_g1,c1070_g1,c5140_g1,c8258_g1,c11458_g1,c5461_g1,c4642_g1,c4741_g1,c10970_g1,c13695_g1,c7938_g2,c17103_g1,c476_g1,c4991_g1,c448_g1,c369_g1,c4118_g1,c1729_g1,c8399_g1,c9900_g1,c1188_g1,c15980_g1,c678_g1,c5991_g1,c9782_g1,c3447_g1…
GO:0008150	Biological Process	GO:0008152	metabolic process	GO:0071704	organic substance metabolic process	GO:1901440	poly(hydroxyalkanoate) metabolic process	2	c11591_g1,c5860_g1
GO:0008150	Biological Process	GO:0008152	metabolic process	GO:0071704	organic substance metabolic process	GO:1901575	organic substance catabolic process	300	c13050_g1,c8720_g1,c1368_g1,c16743_g1,c7731_g1,c13713_g1,c2298_g1,c5508_g1,c6569_g2,c4567_g1,c7649_g1,c5266_g1,c1733_g1,c6777_g1,c4778_g1,c4195_g1,c8462_g1,c10115_g1,c15456_g1,c6363_g1,c3483_g1,c14322_g1,c9580_g7,c7160_g1,c6077_g1,c13239_g1,c9481_g2,c6153_g1,c6372_g1,c8585_g1,c461_g1,c15064_g1,c704_g1,c12516_g1,c15591_g1,c1150_g1,c6959_g1,c7197_g1,c9907_g1,c9178_g1,c7028_g1,c6683_g1,c4494_g1,c757…
GO:0008150	Biological Process	GO:0008152	metabolic process	GO:0071704	organic substance metabolic process	GO:0006629	lipid metabolic process	238	c7728_g1,c1845_g1,c9118_g1,c6147_g1,c6623_g1,c2165_g1,c14339_g1,c8795_g2,c10814_g1,c1729_g1,c8476_g1,c2383_g1,c5991_g1,c8761_g1,c7059_g1,c9360_g4,c948_g1,c5226_g1,c4643_g1,c3017_g1,c1077_g1,c9439_g1,c4794_g1,c9669_g1,c16665_g1,c6652_g1,c8559_g1,c4666_g1,c7582_g1,c7606_g1,c7984_g1,c8893_g1,c7958_g1,c13505_g1,c11188_g1,c6103_g1,c9794_g1,c8795_g1,c8678_g1,c767_g1,c5895_g1,c5188_g2,c15833_g1,c5636_g1…
GO:0008150	Biological Process	GO:0008152	metabolic process	GO:0071704	organic substance metabolic process	GO:0043170	macromolecule metabolic process	2465	c16696_g1,c7519_g1,c3009_g1,c5202_g1,c1464_g1,c7547_g1,c8680_g1,c15459_g1,c2164_g1,c5919_g1,c2108_g1,c7909_g2,c8015_g1,c8336_g1,c7803_g1,c9909_g1,c9555_g1,c15845_g1,c9521_g2,c7228_g2,c250_g1,c9068_g1,c15362_g1,c7845_g1,c15859_g1,c6640_g1,c14544_g1,c8407_g1,c9710_g1,c5298_g1,c12510_g1,c9652_g2,c6076_g1,c15727_g1,c8182_g1,c7851_g2,c7689_g1,c8764_g1,c15762_g1,c14677_g1,c7810_g1,c16365_g1,c10232_g1,c…
GO:0008150	Biological Process	GO:0008152	metabolic process	GO:0071704	organic substance metabolic process	GO:0043446	cellular alkane metabolic process	13	c1729_g1,c1119_g1,c7010_g1,c14610_g1,c326_g1,c9565_g1,c7849_g1,c2885_g1,c5846_g1,c3724_g1,c13189_g1,c10034_g1,c10167_g1
GO:0008150	Biological Process	GO:0008152	metabolic process	GO:0071704	organic substance metabolic process	GO:0015977	carbon fixation	13	c3593_g1,c2701_g1,c7189_g1,c5692_g1,c8747_g1,c7997_g1,c16505_g1,c8386_g1,c16554_g1,c9880_g1,c8302_g1,c10058_g1,c11107_g1
GO:0008150	Biological Process	GO:0008152	metabolic process	GO:0071704	organic substance metabolic process	GO:1902224	ketone body metabolic process	1	c4156_g1
GO:0008150	Biological Process	GO:0008152	metabolic process	GO:0071704	organic substance metabolic process	GO:1901568	fatty acid derivative metabolic process	5	c1077_g1,c4666_g1,c948_g1,c8745_g1,c9849_g1
GO:0008150	Biological Process	GO:0008152	metabolic process	GO:0071704	organic substance metabolic process	GO:1901564	organonitrogen compound metabolic process	1378	c6622_g2,c1914_g1,c1033_g1,c8896_g1,c232_g1,c6312_g1,c2134_g1,c11350_g1,c9486_g1,c10710_g1,c5475_g1,c2501_g1,c6529_g1,c1572_g2,c8501_g1,c8918_g1,c13928_g1,c14115_g1,c9485_g1,c13970_g1,c2615_g1,c3194_g2,c16677_g1,c9492_g1,c10051_g1,c2755_g2,c13900_g1,c948_g1,c4525_g1,c4551_g1,c2918_g1,c7223_g1,c535_g1,c9691_g1,c9386_g1,c4253_g1,c8157_g1,c7958_g1,c3486_g1,c7539_g2,c7384_g1,c13681_g1,c9514_g1,c14158…
GO:0008150	Biological Process	GO:0008152	metabolic process	GO:0071704	organic substance metabolic process	GO:1901576	organic substance biosynthetic process	1823	c9490_g2,c12728_g1,c12604_g1,c3911_g1,c12772_g1,c14725_g1,c7837_g1,c13820_g1,c909_g1,c10280_g1,c4244_g1,c13623_g1,c13932_g1,c3679_g1,c5713_g1,c9705_g1,c9448_g1,c13253_g1,c6362_g1,c169_g1,c943_g1,c9190_g1,c12708_g1,c6927_g1,c3646_g1,c47_g1,c3667_g1,c15765_g1,c11202_g1,c7159_g1,c8823_g4,c17172_g1,c7739_g1,c3842_g1,c1858_g1,c9215_g1,c2375_g1,c9159_g1,c8226_g1,c11118_g1,c16500_g1,c7751_g1,c6555_g1,c7…
GO:0008150	Biological Process	GO:0008152	metabolic process	GO:0071704	organic substance metabolic process	GO:1901360	organic cyclic compound metabolic process	1895	c6633_g1,c10531_g1,c13900_g1,c7579_g2,c948_g1,c3194_g2,c16677_g1,c9492_g1,c9139_g1,c4213_g1,c10051_g1,c2755_g2,c535_g1,c4551_g1,c7098_g1,c4253_g1,c12331_g1,c3557_g1,c8157_g1,c7958_g1,c3486_g1,c2396_g1,c9691_g1,c9101_g1,c12600_g1,c9514_g1,c4829_g1,c9800_g1,c7539_g2,c8231_g2,c3017_g1,c9296_g5,c11350_g1,c9486_g1,c8195_g1,c2036_g1,c9731_g6,c6622_g2,c7092_g1,c8896_g1,c6966_g2,c6312_g1,c640_g1,c6787_g2…
GO:0008150	Biological Process	GO:0008152	metabolic process	GO:0071704	organic substance metabolic process	GO:0006081	cellular aldehyde metabolic process	64	c8685_g1,c17075_g1,c5116_g1,c2701_g1,c11458_g1,c8386_g1,c2237_g1,c8785_g1,c4978_g1,c12071_g1,c1109_g1,c14307_g1,c6615_g1,c8893_g1,c13171_g1,c8850_g1,c948_g1,c6163_g1,c1118_g1,c6726_g2,c14108_g1,c2108_g1,c7482_g1,c8166_g1,c4881_g1,c4556_g1,c4985_g1,c15036_g1,c15980_g1,c16505_g1,c238_g1,c17244_g1,c16392_g1,c7010_g1,c7660_g1,c13766_g1,c14464_g1,c4567_g1,c5508_g1,c12408_g1,c13195_g1,c4910_g1,c15063_g…
GO:0008150	Biological Process	GO:0008152	metabolic process	GO:0071704	organic substance metabolic process	GO:1901615	organic hydroxy compound metabolic process	47	c17244_g1,c16106_g1,c2141_g1,c14464_g1,c5496_g1,c14145_g1,c1415_g1,c3197_g1,c425_g1,c2569_g1,c2237_g1,c14058_g1,c7649_g1,c5177_g1,c14307_g1,c13195_g1,c7351_g1,c3496_g1,c9830_g1,c2475_g1,c5554_g1,c9570_g1,c7696_g1,c3679_g1,c1633_g1,c7696_g2,c12683_g1,c9669_g1,c9464_g2,c9083_g1,c9409_g2,c5081_g1,c10769_g1,c4144_g1,c15531_g1,c6163_g1,c5975_g1,c13058_g1,c14108_g1,c3154_g1,c13204_g1,c6623_g1,c16353_g1…
GO:0008150	Biological Process	GO:0008152	metabolic process	GO:0071704	organic substance metabolic process	GO:0019637	organophosphate metabolic process	412	c13658_g1,c1714_g1,c5631_g1,c6153_g1,c2583_g1,c460_g1,c9528_g1,c15064_g1,c461_g1,c134_g1,c1594_g1,c9408_g1,c15640_g1,c10099_g1,c4188_g1,c8127_g2,c11418_g1,c8852_g3,c8819_g1,c16483_g1,c9935_g1,c9830_g1,c7197_g1,c15368_g1,c16492_g1,c9479_g1,c8722_g1,c8256_g1,c4485_g1,c17355_g1,c16246_g1,c1150_g1,c7388_g1,c9638_g1,c6065_g1,c4567_g1,c6569_g2,c4158_g1,c7649_g1,c4856_g1,c14801_g1,c1882_g1,c5508_g1,c503…
GO:0008150	Biological Process	GO:0008152	metabolic process	GO:0071704	organic substance metabolic process	GO:0042197	halogenated hydrocarbon metabolic process	14	c5758_g1,c4470_g1,c9559_g2,c14145_g1,c2962_g1,c7329_g1,c15391_g1,c1633_g1,c6367_g1,c9124_g1,c9354_g1,c15450_g1,c14189_g1,c189_g1
GO:0008150	Biological Process	GO:0008152	metabolic process	GO:0071704	organic substance metabolic process	GO:0018904	ether metabolic process	3	c16814_g1,c6200_g1,c958_g1
GO:0008150	Biological Process	GO:0008152	metabolic process	GO:0071704	organic substance metabolic process	GO:0035383	thioester metabolic process	9	c14610_g1,c5692_g1,c15923_g1,c6623_g1,c633_g1,c4556_g1,c11107_g1,c4778_g1,c5724_g1
GO:0008150	Biological Process	GO:0008152	metabolic process	GO:0071704	organic substance metabolic process	GO:1900673	olefin metabolic process	1	c16787_g1
GO:0008150	Biological Process	GO:0008152	metabolic process	GO:0071704	organic substance metabolic process	GO:0006082	organic acid metabolic process	567	c7735_g1,c13964_g1,c10656_g1,c7952_g1,c7966_g1,c4633_g1,c9610_g1,c4646_g1,c3593_g1,c3227_g1,c11835_g1,c9395_g1,c14108_g1,c8681_g1,c13677_g1,c8850_g1,c7792_g1,c3049_g1,c5656_g1,c8977_g2,c6581_g1,c11129_g1,c10058_g1,c9067_g1,c972_g1,c5420_g1,c165_g1,c5062_g1,c5460_g1,c12662_g1,c9486_g2,c8133_g1,c6323_g1,c3325_g1,c9570_g1,c5393_g1,c10167_g1,c4176_g2,c5530_g1,c7243_g1,c5628_g1,c2997_g1,c5544_g1,c7569…
GO:0008150	Biological Process	GO:0008152	metabolic process	GO:0071704	organic substance metabolic process	GO:0042180	cellular ketone metabolic process	35	c5319_g1,c2583_g1,c1246_g1,c678_g1,c9766_g1,c1188_g1,c8161_g1,c13910_g1,c12659_g1,c7958_g1,c5194_g1,c7328_g1,c11326_g1,c12631_g1,c332_g1,c11182_g1,c6820_g1,c8543_g1,c15350_g1,c12497_g1,c5520_g1,c9657_g1,c9989_g1,c8804_g3,c13695_g1,c4681_g1,c4855_g1,c7908_g1,c10019_g1,c3135_g1,c4726_g1,c5668_g2,c2148_g1,c16526_g2,c9547_g2
GO:0008150	Biological Process	GO:0008152	metabolic process	GO:0071704	organic substance metabolic process	GO:0005975	carbohydrate metabolic process	212	c425_g1,c16925_g1,c8442_g1,c6734_g1,c6501_g1,c5286_g1,c14307_g1,c2756_g1,c9017_g2,c7171_g1,c972_g1,c5686_g1,c15534_g1,c4351_g1,c3684_g1,c15622_g1,c7779_g2,c6002_g1,c2142_g1,c2108_g1,c9083_g1,c8154_g1,c8531_g1,c3049_g1,c8850_g1,c7650_g1,c5522_g2,c1118_g1,c12524_g1,c3285_g1,c14108_g1,c11264_g1,c8692_g1,c9656_g1,c7404_g1,c6130_g1,c4881_g1,c5591_g1,c5703_g1,c15391_g1,c4114_g1,c7952_g1,c12709_g1,c6617…
GO:0008150	Biological Process	GO:0008152	metabolic process	GO:0071704	organic substance metabolic process	GO:0030638	polyketide metabolic process	4	c8093_g1,c6908_g1,c5156_g1,c1415_g1
GO:0008150	Biological Process	GO:0008152	metabolic process	GO:0044033	multi-organism metabolic process	GO:0019080	viral gene expression	6	c13753_g1,c10819_g1,c16688_g1,c12661_g1,c8707_g1,c7696_g1
GO:0008150	Biological Process	GO:0008152	metabolic process	GO:0044033	multi-organism metabolic process	GO:0044034	multi-organism biosynthetic process	1	c4614_g1
GO:0008150	Biological Process	GO:0008152	metabolic process	GO:0032259	methylation	GO:0043414	macromolecule methylation	62	c3162_g1,c16718_g1,c7771_g2,c6616_g1,c5927_g1,c14058_g1,c10196_g1,c16743_g1,c7127_g1,c5405_g1,c7011_g1,c5339_g1,c8012_g3,c5859_g1,c9700_g1,c9593_g1,c4670_g1,c8591_g2,c8311_g1,c7305_g1,c4166_g1,c476_g1,c13006_g1,c6727_g1,c8591_g1,c8863_g1,c14960_g1,c4741_g1,c6290_g1,c8258_g1,c7910_g1,c6899_g1,c771_g1,c10051_g1,c9481_g1,c8158_g1,c7130_g1,c8681_g1,c11385_g1,c5228_g1,c12003_g1,c1696_g1,c3227_g1,c1550…
GO:0008150	Biological Process	GO:0008152	metabolic process	GO:0006807	nitrogen compound metabolic process	GO:1901564	organonitrogen compound metabolic process	1378	c6622_g2,c1914_g1,c1033_g1,c8896_g1,c232_g1,c6312_g1,c2134_g1,c11350_g1,c9486_g1,c10710_g1,c5475_g1,c2501_g1,c6529_g1,c1572_g2,c8501_g1,c8918_g1,c13928_g1,c14115_g1,c9485_g1,c13970_g1,c2615_g1,c3194_g2,c16677_g1,c9492_g1,c10051_g1,c2755_g2,c13900_g1,c948_g1,c4525_g1,c4551_g1,c2918_g1,c7223_g1,c535_g1,c9691_g1,c9386_g1,c4253_g1,c8157_g1,c7958_g1,c3486_g1,c7539_g2,c7384_g1,c13681_g1,c9514_g1,c14158…
GO:0008150	Biological Process	GO:0008152	metabolic process	GO:0006807	nitrogen compound metabolic process	GO:0051172	negative regulation of nitrogen compound metabolic process	35	c10328_g1,c3519_g1,c12682_g1,c6409_g1,c7288_g1,c778_g1,c9931_g1,c6917_g2,c7943_g1,c2231_g1,c16109_g1,c7350_g1,c4599_g1,c5606_g1,c8542_g1,c2828_g1,c3842_g1,c8160_g1,c7507_g1,c8225_g1,c6787_g2,c4056_g1,c7403_g1,c981_g1,c11129_g1,c14528_g1,c9286_g1,c4108_g1,c5161_g1,c9720_g1,c5655_g1,c1986_g1,c2074_g1,c6850_g1,c15449_g1
GO:0008150	Biological Process	GO:0008152	metabolic process	GO:0006807	nitrogen compound metabolic process	GO:0097164	ammonium ion metabolic process	6	c9669_g1,c1323_g1,c4144_g1,c6837_g1,c4524_g1,c11248_g1
GO:0008150	Biological Process	GO:0008152	metabolic process	GO:0006807	nitrogen compound metabolic process	GO:0051173	positive regulation of nitrogen compound metabolic process	26	c3667_g1,c718_g1,c8253_g3,c8443_g1,c1335_g1,c11494_g1,c14166_g1,c5655_g1,c4417_g1,c9458_g3,c9327_g1,c6764_g1,c2432_g1,c16607_g1,c11219_g1,c3454_g1,c766_g1,c15968_g1,c12829_g1,c2435_g1,c7801_g1,c15111_g1,c2375_g1,c2832_g1,c7960_g2,c2489_g1
GO:0008150	Biological Process	GO:0008152	metabolic process	GO:0006807	nitrogen compound metabolic process	GO:2001057	reactive nitrogen species metabolic process	1	c9395_g1
GO:0008150	Biological Process	GO:0008152	metabolic process	GO:0006807	nitrogen compound metabolic process	GO:0071941	nitrogen cycle metabolic process	4	c8497_g1,c9395_g1,c15455_g1,c8825_g1
GO:0008150	Biological Process	GO:0008152	metabolic process	GO:0006807	nitrogen compound metabolic process	GO:0034641	cellular nitrogen compound metabolic process	2230	c476_g1,c6214_g1,c7617_g1,c9198_g2,c8363_g1,c7106_g2,c12071_g1,c767_g1,c4383_g1,c7351_g1,c749_g1,c2804_g1,c9669_g1,c9271_g1,c11505_g1,c12076_g1,c8008_g1,c6014_g1,c17293_g1,c6726_g2,c647_g1,c11132_g1,c7841_g1,c27_g1,c3459_g1,c14406_g1,c2508_g1,c17294_g1,c673_g1,c7410_g1,c6506_g1,c1745_g1,c4202_g1,c5863_g1,c7339_g1,c1809_g1,c12666_g1,c5339_g1,c9944_g1,c3981_g1,c8480_g1,c8623_g2,c2475_g1,c5195_g1,c1…
GO:0008150	Biological Process	GO:0008152	metabolic process	GO:0006807	nitrogen compound metabolic process	GO:0051171	regulation of nitrogen compound metabolic process	608	c6388_g1,c4720_g1,c7709_g1,c9587_g1,c9365_g4,c5319_g1,c3086_g1,c10359_g1,c2383_g1,c7213_g1,c1842_g1,c3664_g1,c5599_g1,c12623_g1,c4476_g1,c10759_g1,c6459_g1,c15623_g1,c6390_g1,c7723_g1,c6566_g1,c6652_g1,c7527_g1,c7321_g1,c11806_g1,c908_g1,c105_g1,c15488_g1,c5492_g1,c1100_g1,c7801_g1,c16537_g1,c6448_g2,c6724_g1,c15015_g1,c7119_g1,c181_g1,c11178_g1,c4108_g1,c5304_g1,c8585_g1,c704_g1,c4413_g2,c9481_g…
GO:0008150	Biological Process	GO:0008152	metabolic process	GO:0042445	hormone metabolic process	GO:0034754	cellular hormone metabolic process	16	c2701_g1,c1216_g1,c3017_g1,c16574_g1,c7984_g1,c7561_g1,c16505_g1,c318_g1,c12219_g1,c6908_g1,c9877_g1,c7059_g1,c3793_g1,c11066_g1,c1438_g1,c3212_g1
GO:0008150	Biological Process	GO:0008152	metabolic process	GO:0042445	hormone metabolic process	GO:0042810	pheromone metabolic process	1	c6610_g1
GO:0008150	Biological Process	GO:0008152	metabolic process	GO:0042445	hormone metabolic process	GO:0042446	hormone biosynthetic process	1	c6610_g1
GO:0008150	Biological Process	GO:0008152	metabolic process	GO:0009056	catabolic process	GO:1901575	organic substance catabolic process	300	c13050_g1,c8720_g1,c1368_g1,c16743_g1,c7731_g1,c13713_g1,c2298_g1,c5508_g1,c6569_g2,c4567_g1,c7649_g1,c5266_g1,c1733_g1,c6777_g1,c4778_g1,c4195_g1,c8462_g1,c10115_g1,c15456_g1,c6363_g1,c3483_g1,c14322_g1,c9580_g7,c7160_g1,c6077_g1,c13239_g1,c9481_g2,c6153_g1,c6372_g1,c8585_g1,c461_g1,c15064_g1,c704_g1,c12516_g1,c15591_g1,c1150_g1,c6959_g1,c7197_g1,c9907_g1,c9178_g1,c7028_g1,c6683_g1,c4494_g1,c757…
GO:0008150	Biological Process	GO:0008152	metabolic process	GO:0009056	catabolic process	GO:0009895	negative regulation of catabolic process	5	c12516_g1,c4996_g1,c9247_g2,c8015_g1,c4494_g1
GO:0008150	Biological Process	GO:0008152	metabolic process	GO:0009056	catabolic process	GO:0009896	positive regulation of catabolic process	17	c7881_g1,c1606_g1,c8753_g2,c4253_g2,c2163_g1,c15647_g1,c2676_g1,c1132_g1,c6790_g1,c10480_g1,c2213_g1,c9680_g1,c7252_g1,c7211_g1,c7049_g1,c9633_g1,c4523_g1
GO:0008150	Biological Process	GO:0008152	metabolic process	GO:0009056	catabolic process	GO:0009894	regulation of catabolic process	31	c9633_g1,c7049_g1,c4523_g1,c8015_g1,c9446_g1,c7252_g1,c12516_g1,c7211_g1,c8001_g1,c4821_g2,c2213_g1,c9680_g1,c6790_g1,c1132_g1,c10480_g1,c2676_g1,c4996_g1,c15257_g1,c9247_g2,c2950_g1,c4494_g1,c5508_g1,c15647_g1,c12469_g1,c8753_g2,c4253_g2,c2163_g1,c1606_g1,c12897_g1,c16594_g1,c7881_g1
GO:0008150	Biological Process	GO:0008152	metabolic process	GO:0009056	catabolic process	GO:0044712	single-organism catabolic process	163	c6683_g1,c4494_g1,c7667_g1,c7576_g1,c5188_g2,c15833_g1,c11458_g1,c7910_g1,c8325_g1,c326_g1,c10970_g1,c9198_g2,c16787_g1,c8918_g1,c9593_g1,c11880_g1,c10814_g1,c1729_g1,c6623_g1,c6147_g1,c4233_g1,c7059_g1,c5226_g1,c1027_g1,c9514_g1,c16665_g1,c4795_g1,c4156_g1,c7539_g2,c1633_g1,c4207_g1,c13505_g1,c8893_g1,c4910_g1,c2298_g1,c5508_g1,c1368_g1,c16622_g1,c16743_g1,c13713_g1,c7649_g1,c6777_g1,c4778_g1,c6…
GO:0008150	Biological Process	GO:0008152	metabolic process	GO:0009056	catabolic process	GO:0044248	cellular catabolic process	301	c9178_g1,c1645_g1,c9907_g1,c7028_g1,c1236_g1,c15591_g1,c9498_g2,c12516_g1,c6959_g1,c6809_g1,c1150_g1,c6684_g1,c5025_g1,c6372_g1,c15064_g1,c12964_g1,c8585_g1,c461_g1,c13239_g1,c9481_g2,c3483_g1,c6363_g1,c6077_g1,c7160_g1,c9580_g7,c14322_g1,c8462_g1,c4195_g1,c4913_g1,c4567_g1,c6569_g2,c4778_g1,c1733_g1,c13713_g1,c16743_g1,c7731_g1,c1368_g1,c13050_g1,c8720_g1,c17431_g1,c9579_g1,c8893_g1,c1633_g1,c75…
GO:0008150	Biological Process	GO:0008152	metabolic process	GO:0009892	negative regulation of metabolic process	GO:0031324	negative regulation of cellular metabolic process	50	c5655_g1,c1986_g1,c5161_g1,c9720_g1,c11129_g1,c9286_g1,c14528_g1,c4108_g1,c981_g1,c15449_g1,c6850_g1,c2074_g1,c7056_g1,c4056_g1,c7403_g1,c6289_g1,c8160_g1,c16880_g1,c3842_g1,c2828_g1,c8542_g1,c2579_g1,c6787_g2,c8225_g1,c15331_g1,c4494_g1,c7507_g1,c4599_g1,c5606_g1,c12516_g1,c202_g1,c7350_g1,c16109_g1,c2231_g1,c7943_g1,c6917_g2,c8015_g1,c12503_g1,c7288_g1,c4996_g1,c6409_g1,c9247_g2,c9931_g1,c6459_…
GO:0008150	Biological Process	GO:0008152	metabolic process	GO:0009892	negative regulation of metabolic process	GO:0051172	negative regulation of nitrogen compound metabolic process	35	c10328_g1,c3519_g1,c12682_g1,c6409_g1,c7288_g1,c778_g1,c9931_g1,c6917_g2,c7943_g1,c2231_g1,c16109_g1,c7350_g1,c4599_g1,c5606_g1,c8542_g1,c2828_g1,c3842_g1,c8160_g1,c7507_g1,c8225_g1,c6787_g2,c4056_g1,c7403_g1,c981_g1,c11129_g1,c14528_g1,c9286_g1,c4108_g1,c5161_g1,c9720_g1,c5655_g1,c1986_g1,c2074_g1,c6850_g1,c15449_g1
GO:0008150	Biological Process	GO:0008152	metabolic process	GO:0009892	negative regulation of metabolic process	GO:0009895	negative regulation of catabolic process	5	c12516_g1,c4996_g1,c9247_g2,c8015_g1,c4494_g1
GO:0008150	Biological Process	GO:0008152	metabolic process	GO:0009892	negative regulation of metabolic process	GO:0009890	negative regulation of biosynthetic process	35	c5606_g1,c4599_g1,c6787_g2,c8225_g1,c7507_g1,c8160_g1,c3842_g1,c2828_g1,c8542_g1,c7403_g1,c4056_g1,c15449_g1,c6850_g1,c2074_g1,c1986_g1,c5655_g1,c9720_g1,c5161_g1,c14528_g1,c9286_g1,c11129_g1,c4108_g1,c981_g1,c10328_g1,c12682_g1,c3519_g1,c9931_g1,c778_g1,c7288_g1,c6409_g1,c7350_g1,c16109_g1,c7943_g1,c2231_g1,c6917_g2
GO:0008150	Biological Process	GO:0008152	metabolic process	GO:0009892	negative regulation of metabolic process	GO:0043086	negative regulation of catalytic activity	19	c6459_g1,c5398_g1,c9247_g2,c4062_g1,c7056_g1,c4996_g1,c10457_g1,c8015_g1,c12503_g1,c202_g1,c11606_g1,c12516_g1,c10445_g1,c14317_g1,c15331_g1,c4494_g1,c2579_g1,c16880_g1,c6289_g1
GO:0008150	Biological Process	GO:0008152	metabolic process	GO:0009892	negative regulation of metabolic process	GO:0010605	negative regulation of macromolecule metabolic process	52	c2074_g1,c15449_g1,c6850_g1,c14528_g1,c9286_g1,c11129_g1,c4108_g1,c981_g1,c5655_g1,c1986_g1,c5161_g1,c9720_g1,c7403_g1,c1598_g1,c4056_g1,c7056_g1,c15331_g1,c7507_g1,c4494_g1,c2579_g1,c6787_g2,c8225_g1,c16880_g1,c2828_g1,c3842_g1,c8542_g1,c6289_g1,c11252_g1,c8160_g1,c5606_g1,c4599_g1,c2231_g1,c7943_g1,c8015_g1,c6917_g2,c12503_g1,c7350_g1,c16109_g1,c202_g1,c12516_g1,c6459_g1,c778_g1,c5398_g1,c9931_…
GO:0008150	Biological Process	GO:0008152	metabolic process	GO:0009058	biosynthetic process	GO:0042446	hormone biosynthetic process	1	c6610_g1
GO:0008150	Biological Process	GO:0008152	metabolic process	GO:0009058	biosynthetic process	GO:0044711	single-organism biosynthetic process	630	c7916_g1,c14108_g1,c3285_g1,c8973_g1,c15251_g1,c3049_g1,c5656_g1,c8161_g1,c9610_g1,c13841_g1,c11835_g1,c9656_g1,c10656_g1,c113_g1,c7952_g1,c13964_g1,c15546_g1,c16925_g1,c5062_g1,c17241_g1,c9017_g2,c5286_g1,c15245_g1,c10212_g1,c9067_g1,c972_g1,c8977_g2,c11129_g1,c8476_g2,c1246_g1,c15531_g1,c13620_g1,c6801_g1,c8919_g3,c13733_g1,c6567_g1,c6712_g1,c2997_g1,c5628_g1,c7611_g1,c12917_g1,c5544_g1,c7997_g…
GO:0008150	Biological Process	GO:0008152	metabolic process	GO:0009058	biosynthetic process	GO:0044034	multi-organism biosynthetic process	1	c4614_g1
GO:0008150	Biological Process	GO:0008152	metabolic process	GO:0009058	biosynthetic process	GO:0009891	positive regulation of biosynthetic process	27	c2435_g1,c7801_g1,c766_g1,c15968_g1,c12829_g1,c2832_g1,c2375_g1,c15111_g1,c7960_g2,c2489_g1,c9327_g1,c11219_g1,c6764_g1,c2432_g1,c16607_g1,c3285_g1,c3454_g1,c1335_g1,c11494_g1,c4417_g1,c5655_g1,c14166_g1,c9458_g3,c3667_g1,c8253_g3,c718_g1,c8443_g1
GO:0008150	Biological Process	GO:0008152	metabolic process	GO:0009058	biosynthetic process	GO:0009890	negative regulation of biosynthetic process	35	c5606_g1,c4599_g1,c6787_g2,c8225_g1,c7507_g1,c8160_g1,c3842_g1,c2828_g1,c8542_g1,c7403_g1,c4056_g1,c15449_g1,c6850_g1,c2074_g1,c1986_g1,c5655_g1,c9720_g1,c5161_g1,c14528_g1,c9286_g1,c11129_g1,c4108_g1,c981_g1,c10328_g1,c12682_g1,c3519_g1,c9931_g1,c778_g1,c7288_g1,c6409_g1,c7350_g1,c16109_g1,c7943_g1,c2231_g1,c6917_g2
GO:0008150	Biological Process	GO:0008152	metabolic process	GO:0009058	biosynthetic process	GO:0044249	cellular biosynthetic process	1765	c3367_g1,c785_g1,c9976_g1,c15298_g1,c14573_g1,c6766_g1,c1453_g1,c1105_g1,c1424_g1,c14339_g1,c6623_g1,c13917_g1,c9670_g2,c15827_g1,c16704_g1,c17387_g1,c11209_g1,c8559_g1,c5937_g1,c4187_g1,c5024_g3,c7884_g1,c4524_g1,c11494_g1,c11395_g1,c9080_g1,c9250_g2,c8391_g1,c11107_g1,c15123_g1,c13903_g1,c7576_g1,c663_g1,c3415_g1,c8795_g1,c12574_g1,c15768_g1,c271_g1,c8783_g1,c8696_g1,c11318_g1,c7978_g2,c6266_g1…
GO:0008150	Biological Process	GO:0008152	metabolic process	GO:0009058	biosynthetic process	GO:0009889	regulation of biosynthetic process	562	c885_g1,c4413_g1,c8696_g1,c6787_g2,c2036_g1,c11107_g1,c232_g1,c15123_g1,c7576_g1,c9731_g6,c2074_g1,c13970_g1,c6850_g1,c9485_g1,c6124_g1,c15148_g1,c9304_g1,c13928_g1,c7978_g2,c11890_g1,c1105_g1,c9670_g2,c6766_g1,c3367_g1,c9976_g1,c9250_g2,c11494_g1,c9296_g5,c4253_g1,c2396_g1,c3804_g2,c5033_g1,c9902_g1,c7315_g1,c2101_g1,c766_g1,c2976_g1,c5158_g1,c6172_g1,c7914_g2,c5837_g1,c12463_g1,c14613_g1,c5457_…
GO:0008150	Biological Process	GO:0008152	metabolic process	GO:0009058	biosynthetic process	GO:1901576	organic substance biosynthetic process	1823	c9490_g2,c12728_g1,c12604_g1,c3911_g1,c12772_g1,c14725_g1,c7837_g1,c13820_g1,c909_g1,c10280_g1,c4244_g1,c13623_g1,c13932_g1,c3679_g1,c5713_g1,c9705_g1,c9448_g1,c13253_g1,c6362_g1,c169_g1,c943_g1,c9190_g1,c12708_g1,c6927_g1,c3646_g1,c47_g1,c3667_g1,c15765_g1,c11202_g1,c7159_g1,c8823_g4,c17172_g1,c7739_g1,c3842_g1,c1858_g1,c9215_g1,c2375_g1,c9159_g1,c8226_g1,c11118_g1,c16500_g1,c7751_g1,c6555_g1,c7…
GO:0008150	Biological Process	GO:0008152	metabolic process	GO:0098754	detoxification	GO:0061687	detoxification of inorganic compound	1	c12900_g1
GO:0008150	Biological Process	GO:0008152	metabolic process	GO:0098754	detoxification	GO:1990748	cellular detoxification	1	c13810_g1
GO:0008150	Biological Process	GO:0008152	metabolic process	GO:0009893	positive regulation of metabolic process	GO:0051173	positive regulation of nitrogen compound metabolic process	26	c3667_g1,c718_g1,c8253_g3,c8443_g1,c1335_g1,c11494_g1,c14166_g1,c5655_g1,c4417_g1,c9458_g3,c9327_g1,c6764_g1,c2432_g1,c16607_g1,c11219_g1,c3454_g1,c766_g1,c15968_g1,c12829_g1,c2435_g1,c7801_g1,c15111_g1,c2375_g1,c2832_g1,c7960_g2,c2489_g1
GO:0008150	Biological Process	GO:0008152	metabolic process	GO:0009893	positive regulation of metabolic process	GO:0010604	positive regulation of macromolecule metabolic process	39	c7801_g1,c8972_g2,c12829_g1,c766_g1,c15968_g1,c5230_g1,c2832_g1,c2375_g1,c7960_g2,c1586_g1,c9327_g1,c11219_g1,c2432_g1,c3454_g1,c1335_g1,c5655_g1,c6920_g1,c7188_g1,c4021_g1,c718_g1,c8453_g1,c2435_g1,c1877_g1,c15111_g1,c7563_g1,c6383_g1,c2489_g1,c4072_g1,c6764_g1,c16607_g1,c11494_g1,c4417_g1,c14166_g1,c4829_g1,c9458_g3,c3667_g1,c8253_g3,c13550_g1,c8443_g1
GO:0008150	Biological Process	GO:0008152	metabolic process	GO:0009893	positive regulation of metabolic process	GO:0045834	positive regulation of lipid metabolic process	1	c3285_g1
GO:0008150	Biological Process	GO:0008152	metabolic process	GO:0009893	positive regulation of metabolic process	GO:0009891	positive regulation of biosynthetic process	27	c2435_g1,c7801_g1,c766_g1,c15968_g1,c12829_g1,c2832_g1,c2375_g1,c15111_g1,c7960_g2,c2489_g1,c9327_g1,c11219_g1,c6764_g1,c2432_g1,c16607_g1,c3285_g1,c3454_g1,c1335_g1,c11494_g1,c4417_g1,c5655_g1,c14166_g1,c9458_g3,c3667_g1,c8253_g3,c718_g1,c8443_g1
GO:0008150	Biological Process	GO:0008152	metabolic process	GO:0009893	positive regulation of metabolic process	GO:0043085	positive regulation of catalytic activity	16	c9592_g1,c6800_g1,c8406_g2,c4829_g1,c9507_g1,c4021_g1,c7188_g1,c13550_g1,c8937_g2,c8453_g1,c5434_g1,c6689_g1,c5230_g1,c1586_g1,c8937_g1,c4072_g1
GO:0008150	Biological Process	GO:0008152	metabolic process	GO:0009893	positive regulation of metabolic process	GO:0009896	positive regulation of catabolic process	17	c7881_g1,c1606_g1,c8753_g2,c4253_g2,c2163_g1,c15647_g1,c2676_g1,c1132_g1,c6790_g1,c10480_g1,c2213_g1,c9680_g1,c7252_g1,c7211_g1,c7049_g1,c9633_g1,c4523_g1
GO:0008150	Biological Process	GO:0008152	metabolic process	GO:0009893	positive regulation of metabolic process	GO:0031325	positive regulation of cellular metabolic process	58	c1335_g1,c6920_g1,c7252_g1,c7211_g1,c5655_g1,c9633_g1,c7049_g1,c4021_g1,c7188_g1,c718_g1,c10480_g1,c6790_g1,c1132_g1,c8453_g1,c15968_g1,c766_g1,c5230_g1,c12829_g1,c7801_g1,c8972_g2,c2832_g1,c2375_g1,c1586_g1,c7960_g2,c7881_g1,c9327_g1,c1606_g1,c2432_g1,c11219_g1,c3454_g1,c2163_g1,c11494_g1,c14166_g1,c4417_g1,c4523_g1,c9458_g3,c4829_g1,c2676_g1,c3667_g1,c13550_g1,c8253_g3,c2213_g1,c9680_g1,c8443_g…
GO:0008150	Biological Process	GO:0007610	behavior	GO:0007622	rhythmic behavior	GO:0048512	circadian behavior	2	c1690_g2,c6443_g1
GO:0008150	Biological Process	GO:0007610	behavior	GO:0051705	multi-organism behavior	GO:0044705	multi-organism reproductive behavior	7	c3929_g1,c8413_g1,c12793_g1,c7890_g1,c879_g1,c3490_g1,c559_g1
GO:0008150	Biological Process	GO:0007610	behavior	GO:0051705	multi-organism behavior	GO:0035737	injection of substance in to other organism	1	c10083_g1
GO:0008150	Biological Process	GO:0007610	behavior	GO:0019098	reproductive behavior	GO:0044705	multi-organism reproductive behavior	7	c3929_g1,c8413_g1,c12793_g1,c7890_g1,c879_g1,c3490_g1,c559_g1
GO:0008150	Biological Process	GO:0007610	behavior	GO:0044708	single-organism behavior	GO:0030534	adult behavior	2	c5230_g1,c8453_g1
GO:0008150	Biological Process	GO:0051704	multi-organism process	GO:0044419	interspecies interaction between organisms	GO:0051701	interaction with host	40	c9702_g1,c1701_g1,c4026_g1,c4152_g1,c9649_g1,c6002_g1,c8148_g1,c12781_g1,c3376_g1,c9826_g1,c14975_g1,c9153_g1,c9513_g1,c17338_g1,c9719_g2,c7793_g1,c6863_g1,c10645_g1,c5282_g1,c69_g1,c10426_g1,c7352_g1,c7101_g1,c4666_g1,c13624_g1,c15018_g1,c1622_g1,c9144_g2,c991_g1,c7489_g1,c4303_g1,c9268_g1,c7037_g1,c4376_g1,c5469_g1,c1017_g1,c7991_g1,c8647_g1,c10679_g1,c10468_g1
GO:0008150	Biological Process	GO:0051704	multi-organism process	GO:0044419	interspecies interaction between organisms	GO:0044403	symbiosis, encompassing mutualism through parasitism	156	c105_g1,c3376_g1,c9153_g1,c9513_g1,c14975_g1,c9399_g1,c69_g1,c10426_g1,c11624_g1,c9564_g1,c5865_g1,c8910_g1,c1701_g1,c4026_g1,c14696_g1,c11100_g1,c8684_g1,c13933_g1,c6299_g2,c6319_g1,c11147_g1,c2951_g1,c13753_g1,c1721_g1,c7352_g1,c8960_g4,c9691_g1,c15018_g1,c8814_g1,c4116_g1,c1930_g1,c1622_g1,c4666_g1,c8157_g1,c9292_g2,c13025_g1,c4858_g1,c4303_g1,c16500_g1,c9826_g1,c9028_g2,c8516_g1,c5753_g1,c167…
GO:0008150	Biological Process	GO:0051704	multi-organism process	GO:1902579	multi-organism localization	GO:0044766	multi-organism transport	5	c9719_g2,c3376_g1,c9649_g1,c12781_g1,c7352_g1
GO:0008150	Biological Process	GO:0051704	multi-organism process	GO:0044406	adhesion of symbiont to host	GO:0044650	adhesion of symbiont to host cell	3	c11678_g1,c6669_g1,c1721_g1
GO:0008150	Biological Process	GO:0051704	multi-organism process	GO:0044764	multi-organism cellular process	GO:0048874	homeostasis of number of cells in a free-living population	5	c12423_g1,c2350_g1,c4108_g1,c7239_g1,c16311_g1
GO:0008150	Biological Process	GO:0051704	multi-organism process	GO:0044764	multi-organism cellular process	GO:1902590	multi-organism organelle organization	1	c1333_g1
GO:0008150	Biological Process	GO:0051704	multi-organism process	GO:0044764	multi-organism cellular process	GO:0044803	multi-organism membrane organization	6	c4376_g1,c7991_g1,c10468_g1,c69_g1,c991_g1,c9144_g2
GO:0008150	Biological Process	GO:0051704	multi-organism process	GO:0044764	multi-organism cellular process	GO:0016032	viral process	109	c4376_g1,c4640_g1,c11678_g1,c9059_g1,c7037_g1,c10328_g1,c8707_g1,c5469_g1,c8762_g1,c4860_g1,c10468_g1,c6567_g1,c8183_g1,c5470_g1,c13624_g1,c7333_g1,c7101_g1,c6927_g1,c8812_g1,c16675_g1,c8370_g1,c16483_g1,c7696_g1,c1333_g1,c991_g1,c9009_g1,c9184_g3,c7350_g1,c7465_g1,c7489_g1,c16500_g1,c9826_g1,c16688_g1,c9719_g2,c17338_g1,c10645_g1,c2832_g1,c5282_g1,c3144_g1,c4416_g1,c6863_g1,c7793_g1,c7159_g1,c25…
GO:0008150	Biological Process	GO:0051704	multi-organism process	GO:0044764	multi-organism cellular process	GO:0009292	genetic transfer	1	c1154_g1
GO:0008150	Biological Process	GO:0051704	multi-organism process	GO:0044764	multi-organism cellular process	GO:0051715	cytolysis in other organism	2	c10679_g1,c4152_g1
GO:0008150	Biological Process	GO:0051704	multi-organism process	GO:0044764	multi-organism cellular process	GO:0000746	conjugation	6	c996_g1,c12628_g1,c13713_g1,c17263_g1,c1154_g1,c11472_g1
GO:0008150	Biological Process	GO:0051704	multi-organism process	GO:0044764	multi-organism cellular process	GO:1902586	multi-organism intercellular transport	5	c9719_g2,c9649_g1,c3376_g1,c7352_g1,c12781_g1
GO:0008150	Biological Process	GO:0051704	multi-organism process	GO:0044764	multi-organism cellular process	GO:0098630	aggregation of unicellular organisms	1	c5778_g1
GO:0008150	Biological Process	GO:0051704	multi-organism process	GO:0051707	response to other organism	GO:0075136	response to host	9	c9268_g1,c1622_g1,c15018_g1,c17338_g1,c9513_g1,c5469_g1,c7793_g1,c10426_g1,c4303_g1
GO:0008150	Biological Process	GO:0051704	multi-organism process	GO:0051707	response to other organism	GO:0009615	response to virus	16	c9304_g1,c12059_g1,c9503_g1,c7252_g1,c4303_g1,c11283_g1,c9268_g1,c8859_g2,c11100_g1,c17293_g1,c5192_g1,c5469_g1,c17338_g1,c2697_g1,c2633_g2,c7793_g1
GO:0008150	Biological Process	GO:0051704	multi-organism process	GO:0051707	response to other organism	GO:0098542	defense response to other organism	37	c4675_g1,c7793_g1,c7959_g1,c8464_g1,c8486_g1,c5182_g1,c1824_g1,c16904_g1,c7300_g2,c2697_g1,c17338_g1,c14451_g1,c9263_g2,c2395_g1,c15543_g1,c7252_g1,c12654_g1,c6431_g1,c9304_g1,c12059_g1,c8688_g1,c8987_g2,c15254_g1,c2633_g2,c15073_g1,c9268_g1,c10610_g1,c5635_g1,c559_g1,c5469_g1,c3946_g1,c12442_g1,c11444_g1,c2718_g1,c4303_g1,c4588_g1,c12984_g1
GO:0008150	Biological Process	GO:0051704	multi-organism process	GO:0051707	response to other organism	GO:0009617	response to bacterium	24	c4675_g1,c8464_g1,c7959_g1,c5182_g1,c15073_g1,c1824_g1,c16904_g1,c5635_g1,c7300_g2,c10610_g1,c14451_g1,c12442_g1,c2395_g1,c3946_g1,c11444_g1,c15543_g1,c12654_g1,c2718_g1,c6431_g1,c8688_g1,c4588_g1,c8987_g2,c12984_g1,c15254_g1
GO:0008150	Biological Process	GO:0051704	multi-organism process	GO:0051707	response to other organism	GO:0052173	response to defenses of other organism involved in symbiotic interaction	9	c9268_g1,c15018_g1,c1622_g1,c9513_g1,c17338_g1,c5469_g1,c7793_g1,c10426_g1,c4303_g1
GO:0008150	Biological Process	GO:0051704	multi-organism process	GO:0051707	response to other organism	GO:0009620	response to fungus	12	c2395_g1,c4675_g1,c11444_g1,c15543_g1,c7959_g1,c15073_g1,c1824_g1,c559_g1,c5635_g1,c4588_g1,c8987_g2,c9263_g2
GO:0008150	Biological Process	GO:0051704	multi-organism process	GO:0043900	regulation of multi-organism process	GO:0050688	regulation of defense response to virus	5	c9268_g1,c7793_g1,c5469_g1,c17338_g1,c4303_g1
GO:0008150	Biological Process	GO:0051704	multi-organism process	GO:0043900	regulation of multi-organism process	GO:0043901	negative regulation of multi-organism process	5	c7793_g1,c9268_g1,c4303_g1,c5469_g1,c17338_g1
GO:0008150	Biological Process	GO:0051704	multi-organism process	GO:0044706	multi-multicellular organism process	GO:0033057	multicellular organismal reproductive behavior	6	c7890_g1,c8413_g1,c12793_g1,c559_g1,c3490_g1,c879_g1
GO:0008150	Biological Process	GO:0051704	multi-organism process	GO:0051705	multi-organism behavior	GO:0035737	injection of substance in to other organism	1	c10083_g1
GO:0008150	Biological Process	GO:0051704	multi-organism process	GO:0051705	multi-organism behavior	GO:0044705	multi-organism reproductive behavior	7	c3929_g1,c8413_g1,c12793_g1,c7890_g1,c879_g1,c3490_g1,c559_g1
GO:0008150	Biological Process	GO:0051704	multi-organism process	GO:0044703	multi-organism reproductive process	GO:0007618	mating	7	c879_g1,c3490_g1,c559_g1,c3929_g1,c12793_g1,c8413_g1,c7890_g1
GO:0008150	Biological Process	GO:0051704	multi-organism process	GO:0044703	multi-organism reproductive process	GO:0044705	multi-organism reproductive behavior	7	c3929_g1,c8413_g1,c12793_g1,c7890_g1,c879_g1,c3490_g1,c559_g1
GO:0008150	Biological Process	GO:0051704	multi-organism process	GO:0044703	multi-organism reproductive process	GO:0019953	sexual reproduction	50	c12944_g1,c6027_g1,c1701_g1,c15559_g1,c15291_g1,c11472_g1,c879_g1,c9702_g1,c6915_g1,c12628_g1,c3135_g1,c6584_g1,c1415_g1,c9534_g2,c7669_g1,c8413_g1,c4265_g1,c11862_g1,c2735_g1,c3490_g1,c17263_g1,c4235_g1,c6800_g2,c9764_g1,c11956_g1,c6289_g1,c13713_g1,c5398_g1,c5233_g1,c9854_g1,c5649_g1,c7890_g1,c9158_g1,c8859_g1,c6298_g1,c12516_g1,c10843_g1,c8199_g1,c4274_g1,c9355_g3,c14063_g1,c2466_g1,c559_g1,c5…
GO:0008150	Biological Process	GO:0051704	multi-organism process	GO:0044033	multi-organism metabolic process	GO:0044034	multi-organism biosynthetic process	1	c4614_g1
GO:0008150	Biological Process	GO:0051704	multi-organism process	GO:0044033	multi-organism metabolic process	GO:0019080	viral gene expression	6	c13753_g1,c10819_g1,c16688_g1,c12661_g1,c8707_g1,c7696_g1
GO:0008150	Biological Process	GO:0051704	multi-organism process	GO:0043901	negative regulation of multi-organism process	GO:0050687	negative regulation of defense response to virus	5	c7793_g1,c9268_g1,c4303_g1,c5469_g1,c17338_g1
GO:0008150	Biological Process	GO:0051704	multi-organism process	GO:0035821	modification of morphology or physiology of other organism	GO:0044364	disruption of cells of other organism	2	c10679_g1,c4152_g1
GO:0008150	Biological Process	GO:0051704	multi-organism process	GO:0035821	modification of morphology or physiology of other organism	GO:0051817	modification of morphology or physiology of other organism involved in symbiotic interaction	26	c4152_g1,c4026_g1,c1701_g1,c9702_g1,c15018_g1,c7101_g1,c4666_g1,c6002_g1,c4303_g1,c8148_g1,c7489_g1,c9513_g1,c9153_g1,c17338_g1,c5469_g1,c14975_g1,c1017_g1,c7037_g1,c9268_g1,c9826_g1,c10426_g1,c10679_g1,c6863_g1,c7793_g1,c5282_g1,c8647_g1
GO:0008150	Biological Process	GO:0001906	cell killing	GO:0031640	killing of cells of other organism	GO:0051715	cytolysis in other organism	2	c10679_g1,c4152_g1
GO:0008150	Biological Process	GO:0001906	cell killing	GO:0031640	killing of cells of other organism	GO:0051883	killing of cells in other organism involved in symbiotic interaction	2	c4152_g1,c10679_g1
GO:0008150	Biological Process	GO:0040007	growth	GO:0048589	developmental growth	GO:0060560	developmental growth involved in morphogenesis	1	c6225_g1
GO:0008150	Biological Process	GO:0040007	growth	GO:0030447	filamentous growth	GO:0044182	filamentous growth of a population of unicellular organisms	3	c5398_g1,c6289_g1,c2735_g1
GO:0008150	Biological Process	GO:0044699	single-organism process	GO:0044702	single organism reproductive process	GO:0030707	ovarian follicle cell development	16	c5233_g1,c15291_g1,c1701_g1,c7669_g1,c9534_g2,c9158_g1,c6584_g1,c1415_g1,c5649_g1,c5635_g1,c14063_g1,c11862_g1,c9355_g3,c4274_g1,c5326_g1,c4235_g1
GO:0008150	Biological Process	GO:0044699	single-organism process	GO:0044702	single organism reproductive process	GO:0030703	eggshell formation	16	c1701_g1,c5233_g1,c15291_g1,c7669_g1,c9534_g2,c1415_g1,c6584_g1,c9158_g1,c5649_g1,c14063_g1,c11862_g1,c9355_g3,c4274_g1,c5635_g1,c4235_g1,c5326_g1
GO:0008150	Biological Process	GO:0044699	single-organism process	GO:0044702	single organism reproductive process	GO:0007281	germ cell development	16	c9534_g2,c7669_g1,c5649_g1,c1415_g1,c9158_g1,c6584_g1,c1701_g1,c15291_g1,c5233_g1,c4235_g1,c5326_g1,c11862_g1,c14063_g1,c4274_g1,c9355_g3,c5635_g1
GO:0008150	Biological Process	GO:0044699	single-organism process	GO:0044702	single organism reproductive process	GO:0007276	gamete generation	27	c2466_g1,c4265_g1,c14063_g1,c11862_g1,c9355_g3,c4274_g1,c8199_g1,c6157_g1,c5635_g1,c11956_g1,c10940_g1,c9764_g1,c4235_g1,c5326_g1,c1701_g1,c12944_g1,c9854_g1,c5233_g1,c15291_g1,c7669_g1,c9534_g2,c9158_g1,c6584_g1,c1415_g1,c5649_g1,c10843_g1,c6298_g1
GO:0008150	Biological Process	GO:0044699	single-organism process	GO:0044702	single organism reproductive process	GO:0007531	mating type determination	1	c7288_g1
GO:0008150	Biological Process	GO:0044699	single-organism process	GO:0044702	single organism reproductive process	GO:0034293	sexual sporulation	7	c5398_g1,c15559_g1,c6800_g2,c4773_g1,c2735_g1,c6289_g1,c12516_g1
GO:0008150	Biological Process	GO:0044699	single-organism process	GO:0044702	single organism reproductive process	GO:0009566	fertilization	4	c6915_g1,c9702_g1,c8859_g1,c12628_g1
GO:0008150	Biological Process	GO:0044699	single-organism process	GO:0030447	filamentous growth	GO:0044182	filamentous growth of a population of unicellular organisms	3	c5398_g1,c6289_g1,c2735_g1
GO:0008150	Biological Process	GO:0044699	single-organism process	GO:0016265	death	GO:0008219	cell death	18	c13550_g1,c14209_g1,c6730_g1,c4021_g1,c13618_g1,c12600_g1,c4829_g1,c6438_g2,c9692_g2,c9659_g1,c13997_g1,c4610_g1,c7295_g1,c15331_g1,c11903_g1,c2579_g1,c4965_g1,c5907_g1
GO:0008150	Biological Process	GO:0044699	single-organism process	GO:0044710	single-organism metabolic process	GO:0006081	cellular aldehyde metabolic process	64	c8685_g1,c17075_g1,c5116_g1,c2701_g1,c11458_g1,c8386_g1,c2237_g1,c8785_g1,c4978_g1,c12071_g1,c1109_g1,c14307_g1,c6615_g1,c8893_g1,c13171_g1,c8850_g1,c948_g1,c6163_g1,c1118_g1,c6726_g2,c14108_g1,c2108_g1,c7482_g1,c8166_g1,c4881_g1,c4556_g1,c4985_g1,c15036_g1,c15980_g1,c16505_g1,c238_g1,c17244_g1,c16392_g1,c7010_g1,c7660_g1,c13766_g1,c14464_g1,c4567_g1,c5508_g1,c12408_g1,c13195_g1,c4910_g1,c15063_g…
GO:0008150	Biological Process	GO:0044699	single-organism process	GO:0044710	single-organism metabolic process	GO:0043446	cellular alkane metabolic process	13	c1729_g1,c1119_g1,c7010_g1,c14610_g1,c326_g1,c9565_g1,c7849_g1,c2885_g1,c5846_g1,c3724_g1,c13189_g1,c10034_g1,c10167_g1
GO:0008150	Biological Process	GO:0044699	single-organism process	GO:0044710	single-organism metabolic process	GO:0015977	carbon fixation	13	c3593_g1,c2701_g1,c7189_g1,c5692_g1,c8747_g1,c7997_g1,c16505_g1,c8386_g1,c16554_g1,c9880_g1,c8302_g1,c10058_g1,c11107_g1
GO:0008150	Biological Process	GO:0044699	single-organism process	GO:0044710	single-organism metabolic process	GO:1901568	fatty acid derivative metabolic process	5	c1077_g1,c4666_g1,c948_g1,c8745_g1,c9849_g1
GO:0008150	Biological Process	GO:0044699	single-organism process	GO:0044710	single-organism metabolic process	GO:0006281	DNA repair	57	c6400_g1,c8901_g1,c8424_g1,c9541_g1,c9361_g1,c5278_g1,c7288_g1,c7829_g1,c7352_g1,c12490_g1,c9652_g1,c17160_g1,c12952_g1,c13088_g1,c7859_g1,c3771_g1,c14036_g1,c27_g1,c4110_g1,c3519_g1,c15070_g1,c5060_g1,c5726_g1,c15072_g1,c10779_g1,c9626_g1,c9467_g1,c715_g1,c183_g1,c9371_g3,c5655_g1,c3759_g1,c6850_g1,c5172_g1,c9415_g1,c8742_g1,c4782_g1,c8651_g1,c4264_g1,c9621_g1,c5356_g1,c6076_g1,c7086_g1,c2828_g1…
GO:0008150	Biological Process	GO:0044699	single-organism process	GO:0044710	single-organism metabolic process	GO:0023014	signal transduction by protein phosphorylation	5	c5230_g1,c5548_g2,c7563_g1,c5888_g1,c8453_g1
GO:0008150	Biological Process	GO:0044699	single-organism process	GO:0044710	single-organism metabolic process	GO:0044281	small molecule metabolic process	1001	c7044_g1,c8158_g1,c4142_g1,c6444_g1,c7059_g1,c14612_g1,c8530_g1,c15980_g1,c9126_g1,c8399_g1,c7687_g1,c15470_g1,c1729_g1,c16533_g1,c17423_g1,c10494_g1,c4346_g1,c2751_g1,c4207_g1,c10235_g1,c14608_g1,c11023_g1,c12710_g1,c6298_g1,c4156_g1,c4896_g1,c631_g1,c3401_g1,c8820_g1,c2237_g1,c2569_g1,c4978_g1,c7764_g1,c14058_g1,c8678_g1,c9144_g1,c5285_g1,c5706_g1,c1561_g1,c11188_g1,c15626_g1,c7685_g1,c5045_g2,…
GO:0008150	Biological Process	GO:0044699	single-organism process	GO:0044710	single-organism metabolic process	GO:1901657	glycosyl compound metabolic process	243	c11458_g1,c8258_g1,c10970_g1,c4741_g1,c448_g1,c476_g1,c4991_g1,c13695_g1,c5248_g1,c4118_g1,c7685_g1,c4760_g1,c11188_g1,c767_g1,c7764_g1,c8543_g1,c16718_g1,c10744_g1,c9080_g1,c14032_g1,c7112_g1,c12727_g1,c706_g1,c2758_g1,c12710_g1,c14608_g1,c9834_g1,c3486_g1,c7958_g1,c11209_g1,c4569_g1,c12598_g1,c19_g1,c3206_g1,c830_g1,c5059_g1,c1188_g1,c535_g1,c8399_g1,c16704_g1,c1729_g1,c5778_g1,c5599_g1,c5319_g…
GO:0008150	Biological Process	GO:0044699	single-organism process	GO:0044710	single-organism metabolic process	GO:0055114	oxidation-reduction process	144	c706_g1,c7112_g1,c12727_g1,c12598_g1,c19_g1,c5554_g1,c3486_g1,c7958_g1,c15036_g1,c5778_g1,c8166_g1,c4556_g1,c1188_g1,c535_g1,c1729_g1,c5059_g1,c678_g1,c5319_g1,c2701_g1,c5140_g1,c17150_g1,c4118_g1,c17075_g1,c5116_g1,c13695_g1,c6289_g1,c7685_g1,c11107_g1,c13003_g1,c8543_g1,c8386_g1,c4307_g1,c12516_g1,c4485_g1,c332_g1,c9935_g1,c8302_g1,c7328_g1,c5398_g1,c11161_g1,c1227_g1,c15610_g1,c9408_g1,c633_g1…
GO:0008150	Biological Process	GO:0044699	single-organism process	GO:0044710	single-organism metabolic process	GO:0007533	mating type switching	1	c7288_g1
GO:0008150	Biological Process	GO:0044699	single-organism process	GO:0044710	single-organism metabolic process	GO:0044711	single-organism biosynthetic process	630	c7916_g1,c14108_g1,c3285_g1,c8973_g1,c15251_g1,c3049_g1,c5656_g1,c8161_g1,c9610_g1,c13841_g1,c11835_g1,c9656_g1,c10656_g1,c113_g1,c7952_g1,c13964_g1,c15546_g1,c16925_g1,c5062_g1,c17241_g1,c9017_g2,c5286_g1,c15245_g1,c10212_g1,c9067_g1,c972_g1,c8977_g2,c11129_g1,c8476_g2,c1246_g1,c15531_g1,c13620_g1,c6801_g1,c8919_g3,c13733_g1,c6567_g1,c6712_g1,c2997_g1,c5628_g1,c7611_g1,c12917_g1,c5544_g1,c7997_g…
GO:0008150	Biological Process	GO:0044699	single-organism process	GO:0044710	single-organism metabolic process	GO:0019748	secondary metabolic process	16	c6655_g1,c10970_g1,c12657_g1,c9667_g2,c1415_g1,c5156_g1,c8093_g1,c9667_g3,c3418_g1,c6908_g1,c8226_g1,c3127_g1,c6610_g1,c6940_g1,c4367_g1,c8228_g1
GO:0008150	Biological Process	GO:0044699	single-organism process	GO:0044710	single-organism metabolic process	GO:0000963	mitochondrial RNA processing	2	c9045_g2,c4046_g1
GO:0008150	Biological Process	GO:0044699	single-organism process	GO:0044710	single-organism metabolic process	GO:0042440	pigment metabolic process	38	c843_g1,c7997_g1,c148_g1,c4768_g1,c9466_g1,c6131_g1,c5081_g1,c4686_g1,c12524_g1,c4478_g1,c13620_g1,c1996_g1,c6661_g1,c1403_g1,c8443_g1,c9570_g1,c5393_g1,c13810_g1,c6348_g1,c5882_g1,c2909_g1,c5495_g1,c4444_g1,c8896_g1,c7667_g1,c7969_g1,c6241_g1,c5633_g1,c4729_g1,c8494_g1,c7569_g1,c1811_g1,c9730_g1,c12536_g1,c1501_g1,c5545_g1,c5667_g1,c8129_g1
GO:0008150	Biological Process	GO:0044699	single-organism process	GO:0044710	single-organism metabolic process	GO:0007131	reciprocal meiotic recombination	1	c12500_g1
GO:0008150	Biological Process	GO:0044699	single-organism process	GO:0044710	single-organism metabolic process	GO:0006629	lipid metabolic process	238	c7728_g1,c1845_g1,c9118_g1,c6147_g1,c6623_g1,c2165_g1,c14339_g1,c8795_g2,c10814_g1,c1729_g1,c8476_g1,c2383_g1,c5991_g1,c8761_g1,c7059_g1,c9360_g4,c948_g1,c5226_g1,c4643_g1,c3017_g1,c1077_g1,c9439_g1,c4794_g1,c9669_g1,c16665_g1,c6652_g1,c8559_g1,c4666_g1,c7582_g1,c7606_g1,c7984_g1,c8893_g1,c7958_g1,c13505_g1,c11188_g1,c6103_g1,c9794_g1,c8795_g1,c8678_g1,c767_g1,c5895_g1,c5188_g2,c15833_g1,c5636_g1…
GO:0008150	Biological Process	GO:0044699	single-organism process	GO:0044710	single-organism metabolic process	GO:0043570	maintenance of DNA repeat elements	1	c8169_g1
GO:0008150	Biological Process	GO:0044699	single-organism process	GO:0044710	single-organism metabolic process	GO:0016570	histone modification	17	c12516_g1,c5692_g1,c8121_g2,c6133_g1,c9593_g1,c718_g1,c8809_g1,c3842_g1,c9481_g2,c8162_g1,c6420_g1,c4773_g1,c9481_g1,c9345_g1,c8158_g1,c8832_g1,c7349_g1
GO:0008150	Biological Process	GO:0044699	single-organism process	GO:0044710	single-organism metabolic process	GO:0044712	single-organism catabolic process	163	c6683_g1,c4494_g1,c7667_g1,c7576_g1,c5188_g2,c15833_g1,c11458_g1,c7910_g1,c8325_g1,c326_g1,c10970_g1,c9198_g2,c16787_g1,c8918_g1,c9593_g1,c11880_g1,c10814_g1,c1729_g1,c6623_g1,c6147_g1,c4233_g1,c7059_g1,c5226_g1,c1027_g1,c9514_g1,c16665_g1,c4795_g1,c4156_g1,c7539_g2,c1633_g1,c4207_g1,c13505_g1,c8893_g1,c4910_g1,c2298_g1,c5508_g1,c1368_g1,c16622_g1,c16743_g1,c13713_g1,c7649_g1,c6777_g1,c4778_g1,c6…
GO:0008150	Biological Process	GO:0044699	single-organism process	GO:0044710	single-organism metabolic process	GO:0042197	halogenated hydrocarbon metabolic process	14	c5758_g1,c4470_g1,c9559_g2,c14145_g1,c2962_g1,c7329_g1,c15391_g1,c1633_g1,c6367_g1,c9124_g1,c9354_g1,c15450_g1,c14189_g1,c189_g1
GO:0008150	Biological Process	GO:0044699	single-organism process	GO:0044710	single-organism metabolic process	GO:0044723	single-organism carbohydrate metabolic process	198	c5694_g1,c4176_g2,c17357_g1,c318_g1,c17468_g1,c13300_g1,c6094_g1,c1850_g1,c8937_g2,c8203_g1,c5377_g1,c7696_g2,c6897_g1,c5081_g1,c7218_g1,c9466_g1,c15840_g1,c9704_g1,c6750_g1,c4478_g1,c15531_g1,c8052_g1,c13620_g1,c13587_g1,c13733_g1,c7454_g1,c15412_g1,c11135_g1,c6908_g1,c6712_g1,c16392_g1,c14712_g1,c238_g1,c9571_g1,c16106_g1,c4995_g1,c4166_g1,c13780_g1,c13766_g1,c14464_g1,c11066_g1,c6215_g1,c16504…
GO:0008150	Biological Process	GO:0044699	single-organism process	GO:0044767	single-organism developmental process	GO:0048514	blood vessel morphogenesis	2	c9447_g2,c6131_g1
GO:0008150	Biological Process	GO:0044699	single-organism process	GO:0044767	single-organism developmental process	GO:0007420	brain development	1	c5257_g1
GO:0008150	Biological Process	GO:0044699	single-organism process	GO:0044767	single-organism developmental process	GO:0048534	hematopoietic or lymphoid organ development	1	c13829_g1
GO:0008150	Biological Process	GO:0044699	single-organism process	GO:0044767	single-organism developmental process	GO:0009790	embryo development	2	c991_g1,c1017_g1
GO:0008150	Biological Process	GO:0044699	single-organism process	GO:0044767	single-organism developmental process	GO:0061061	muscle structure development	1	c943_g1
GO:0008150	Biological Process	GO:0044699	single-organism process	GO:0044767	single-organism developmental process	GO:0048589	developmental growth	4	c6225_g1,c8609_g1,c715_g1,c9530_g1
GO:0008150	Biological Process	GO:0044699	single-organism process	GO:0044767	single-organism developmental process	GO:0001568	blood vessel development	2	c6131_g1,c9447_g2
GO:0008150	Biological Process	GO:0044699	single-organism process	GO:0044767	single-organism developmental process	GO:0043934	sporulation	13	c6800_g2,c8679_g2,c6289_g1,c12516_g1,c9249_g2,c10754_g1,c14375_g1,c12442_g1,c15559_g1,c5398_g1,c7857_g1,c4773_g1,c2735_g1
GO:0008150	Biological Process	GO:0044699	single-organism process	GO:0044767	single-organism developmental process	GO:0030703	eggshell formation	16	c1701_g1,c5233_g1,c15291_g1,c7669_g1,c9534_g2,c1415_g1,c6584_g1,c9158_g1,c5649_g1,c14063_g1,c11862_g1,c9355_g3,c4274_g1,c5635_g1,c4235_g1,c5326_g1
GO:0008150	Biological Process	GO:0044699	single-organism process	GO:0044767	single-organism developmental process	GO:0007568	aging	7	c16505_g1,c8121_g2,c5692_g1,c5081_g1,c2396_g1,c4773_g1,c2735_g1
GO:0008150	Biological Process	GO:0044699	single-organism process	GO:0044767	single-organism developmental process	GO:0031099	regeneration	3	c715_g1,c8609_g1,c9530_g1
GO:0008150	Biological Process	GO:0044699	single-organism process	GO:0044767	single-organism developmental process	GO:0009791	post-embryonic development	5	c6845_g1,c5753_g1,c9399_g1,c8960_g4,c6622_g1
GO:0008150	Biological Process	GO:0044699	single-organism process	GO:0044767	single-organism developmental process	GO:0009887	organ morphogenesis	2	c10387_g1,c13215_g1
GO:0008150	Biological Process	GO:0044699	single-organism process	GO:0044767	single-organism developmental process	GO:0007275	multicellular organismal development	26	c8212_g1,c5257_g1,c6845_g1,c3495_g1,c12654_g1,c6622_g1,c8960_g4,c2371_g1,c3901_g1,c4371_g1,c991_g1,c943_g1,c2213_g1,c6561_g1,c8655_g2,c5753_g1,c9399_g1,c10387_g1,c9115_g1,c13215_g1,c4153_g1,c3529_g1,c6131_g1,c1017_g1,c13829_g1,c9447_g2
GO:0008150	Biological Process	GO:0044699	single-organism process	GO:0044767	single-organism developmental process	GO:0048869	cellular developmental process	59	c6225_g1,c8096_g1,c5326_g1,c9249_g2,c5599_g1,c13593_g1,c9557_g1,c9000_g2,c9355_g3,c4274_g1,c14063_g1,c5635_g1,c9782_g1,c4773_g1,c9158_g1,c5649_g1,c12516_g1,c15215_g1,c12442_g1,c9479_g1,c3440_g1,c778_g1,c5398_g1,c8567_g1,c5233_g1,c1539_g1,c7288_g1,c14887_g1,c5694_g1,c6800_g2,c6668_g1,c4235_g1,c11922_g1,c8679_g2,c2570_g1,c6289_g1,c13713_g1,c7766_g1,c8960_g2,c11862_g1,c2735_g1,c6584_g1,c1415_g1,c352…
GO:0008150	Biological Process	GO:0044699	single-organism process	GO:0044767	single-organism developmental process	GO:0030900	forebrain development	1	c5257_g1
GO:0008150	Biological Process	GO:0044699	single-organism process	GO:0044767	single-organism developmental process	GO:0001525	angiogenesis	2	c9447_g2,c6131_g1
GO:0008150	Biological Process	GO:0044699	single-organism process	GO:0044767	single-organism developmental process	GO:0060322	head development	1	c5257_g1
GO:0008150	Biological Process	GO:0044699	single-organism process	GO:0044767	single-organism developmental process	GO:0010927	cellular component assembly involved in morphogenesis	2	c6800_g2,c4773_g1
GO:0008150	Biological Process	GO:0044699	single-organism process	GO:0044708	single-organism behavior	GO:0030534	adult behavior	2	c5230_g1,c8453_g1
GO:0008150	Biological Process	GO:0044699	single-organism process	GO:0044707	single-multicellular organism process	GO:0042303	molting cycle	1	c7307_g1
GO:0008150	Biological Process	GO:0044699	single-organism process	GO:0044707	single-multicellular organism process	GO:0050878	regulation of body fluid levels	21	c12134_g1,c7313_g1,c9658_g4,c991_g1,c11243_g1,c8119_g1,c9498_g2,c202_g1,c9576_g1,c7252_g1,c6808_g1,c12729_g1,c7060_g1,c460_g1,c8174_g1,c4756_g1,c1017_g1,c2460_g1,c1681_g1,c8063_g1,c69_g1
GO:0008150	Biological Process	GO:0044699	single-organism process	GO:0044707	single-multicellular organism process	GO:0007275	multicellular organismal development	26	c8212_g1,c5257_g1,c6845_g1,c3495_g1,c12654_g1,c6622_g1,c8960_g4,c2371_g1,c3901_g1,c4371_g1,c991_g1,c943_g1,c2213_g1,c6561_g1,c8655_g2,c5753_g1,c9399_g1,c10387_g1,c9115_g1,c13215_g1,c4153_g1,c3529_g1,c6131_g1,c1017_g1,c13829_g1,c9447_g2
GO:0008150	Biological Process	GO:0044699	single-organism process	GO:0044707	single-multicellular organism process	GO:0050817	coagulation	21	c11243_g1,c991_g1,c7313_g1,c9658_g4,c12134_g1,c12729_g1,c6808_g1,c7252_g1,c9498_g2,c8119_g1,c202_g1,c9576_g1,c1017_g1,c460_g1,c8174_g1,c4756_g1,c7060_g1,c69_g1,c2460_g1,c1681_g1,c8063_g1
GO:0008150	Biological Process	GO:0044699	single-organism process	GO:0044707	single-multicellular organism process	GO:0009791	post-embryonic development	5	c6845_g1,c5753_g1,c9399_g1,c8960_g4,c6622_g1
GO:0008150	Biological Process	GO:0044699	single-organism process	GO:0044707	single-multicellular organism process	GO:0022404	molting cycle process	1	c7307_g1
GO:0008150	Biological Process	GO:0044699	single-organism process	GO:0044707	single-multicellular organism process	GO:0003008	system process	19	c4595_g1,c16744_g1,c11361_g1,c5199_g2,c6832_g1,c13311_g1,c719_g1,c5424_g1,c4265_g1,c8007_g1,c7282_g1,c6920_g1,c14235_g1,c14916_g1,c12203_g1,c9644_g1,c3347_g1,c14833_g1,c12250_g1
GO:0008150	Biological Process	GO:0044699	single-organism process	GO:0044707	single-multicellular organism process	GO:0051240	positive regulation of multicellular organismal process	4	c5939_g1,c9696_g3,c6056_g1,c7295_g1
GO:0008150	Biological Process	GO:0044699	single-organism process	GO:0044707	single-multicellular organism process	GO:0001816	cytokine production	4	c9696_g3,c6056_g1,c5939_g1,c7295_g1
GO:0008150	Biological Process	GO:0044699	single-organism process	GO:0044707	single-multicellular organism process	GO:0030534	adult behavior	2	c5230_g1,c8453_g1
GO:0008150	Biological Process	GO:0044699	single-organism process	GO:0044707	single-multicellular organism process	GO:0048771	tissue remodeling	1	c16390_g1
GO:0008150	Biological Process	GO:0044699	single-organism process	GO:0044700	single organism signaling	GO:0023056	positive regulation of signaling	14	c8969_g1,c2514_g1,c7697_g1,c9169_g1,c9434_g1,c7563_g1,c6526_g1,c5230_g1,c7907_g1,c8453_g1,c8187_g1,c4879_g1,c7295_g1,c4704_g1
GO:0008150	Biological Process	GO:0044699	single-organism process	GO:0044700	single organism signaling	GO:0023057	negative regulation of signaling	4	c527_g1,c13629_g1,c3310_g1,c7465_g1
GO:0008150	Biological Process	GO:0044699	single-organism process	GO:0044700	single organism signaling	GO:0007165	signal transduction	282	c3347_g1,c15559_g1,c168_g1,c11472_g1,c5340_g1,c7337_g1,c15721_g1,c7282_g1,c8369_g1,c7745_g1,c2288_g1,c12974_g1,c5188_g2,c13867_g1,c10875_g1,c6289_g1,c8050_g1,c4574_g1,c9747_g2,c5184_g1,c289_g1,c4945_g1,c5077_g2,c5990_g1,c8425_g2,c9381_g1,c428_g1,c5238_g1,c2904_g1,c8795_g2,c7841_g1,c2514_g1,c8399_g1,c9082_g2,c6675_g1,c16071_g1,c12499_g1,c7767_g1,c9436_g1,c776_g1,c2915_g1,c9470_g2,c15002_g1,c3348_g…
GO:0008150	Biological Process	GO:0044699	single-organism process	GO:0044700	single organism signaling	GO:0007267	cell-cell signaling	14	c16044_g1,c5079_g1,c8643_g1,c460_g1,c9101_g1,c210_g1,c9255_g2,c10434_g1,c9807_g1,c2118_g1,c9265_g1,c10589_g1,c8920_g1,c5330_g2
GO:0008150	Biological Process	GO:0044699	single-organism process	GO:0044763	single-organism cellular process	GO:0046950	cellular ketone body metabolic process	1	c4156_g1
GO:0008150	Biological Process	GO:0044699	single-organism process	GO:0044763	single-organism cellular process	GO:0055085	transmembrane transport	154	c7460_g1,c5773_g1,c5324_g3,c9086_g1,c1749_g1,c4909_g1,c1820_g1,c3704_g1,c5505_g1,c7881_g1,c8911_g1,c15912_g1,c16324_g1,c6893_g1,c5316_g1,c15079_g1,c1401_g1,c4650_g1,c1167_g1,c4166_g1,c4160_g1,c5324_g2,c1932_g1,c15254_g1,c16287_g1,c3657_g1,c10060_g1,c6801_g1,c14036_g1,c15647_g1,c7569_g2,c6774_g1,c421_g1,c991_g1,c7857_g1,c12231_g1,c9014_g1,c1127_g1,c2540_g1,c8789_g1,c5420_g1,c2851_g1,c9171_g1,c4965…
GO:0008150	Biological Process	GO:0044699	single-organism process	GO:0044763	single-organism cellular process	GO:0042180	cellular ketone metabolic process	35	c5319_g1,c2583_g1,c1246_g1,c678_g1,c9766_g1,c1188_g1,c8161_g1,c13910_g1,c12659_g1,c7958_g1,c5194_g1,c7328_g1,c11326_g1,c12631_g1,c332_g1,c11182_g1,c6820_g1,c8543_g1,c15350_g1,c12497_g1,c5520_g1,c9657_g1,c9989_g1,c8804_g3,c13695_g1,c4681_g1,c4855_g1,c7908_g1,c10019_g1,c3135_g1,c4726_g1,c5668_g2,c2148_g1,c16526_g2,c9547_g2
GO:0008150	Biological Process	GO:0044699	single-organism process	GO:0044763	single-organism cellular process	GO:0022411	cellular component disassembly	28	c5990_g1,c8065_g2,c1335_g1,c16811_g1,c11243_g1,c4476_g1,c991_g1,c8709_g1,c4045_g1,c10282_g1,c2450_g1,c16533_g1,c6596_g1,c11726_g1,c5467_g1,c7495_g1,c2375_g1,c11835_g1,c7321_g1,c3454_g1,c5606_g1,c16607_g1,c4477_g1,c8487_g2,c4656_g1,c2116_g1,c4100_g1,c7695_g1
GO:0008150	Biological Process	GO:0044699	single-organism process	GO:0044763	single-organism cellular process	GO:0010927	cellular component assembly involved in morphogenesis	2	c6800_g2,c4773_g1
GO:0008150	Biological Process	GO:0044699	single-organism process	GO:0044763	single-organism cellular process	GO:0006281	DNA repair	57	c6400_g1,c8901_g1,c8424_g1,c9541_g1,c9361_g1,c5278_g1,c7288_g1,c7829_g1,c7352_g1,c12490_g1,c9652_g1,c17160_g1,c12952_g1,c13088_g1,c7859_g1,c3771_g1,c14036_g1,c27_g1,c4110_g1,c3519_g1,c15070_g1,c5060_g1,c5726_g1,c15072_g1,c10779_g1,c9626_g1,c9467_g1,c715_g1,c183_g1,c9371_g3,c5655_g1,c3759_g1,c6850_g1,c5172_g1,c9415_g1,c8742_g1,c4782_g1,c8651_g1,c4264_g1,c9621_g1,c5356_g1,c6076_g1,c7086_g1,c2828_g1…
GO:0008150	Biological Process	GO:0044699	single-organism process	GO:0044763	single-organism cellular process	GO:0032196	transposition	19	c2108_g1,c9194_g1,c13340_g1,c3948_g1,c2570_g1,c12366_g1,c6301_g1,c8620_g2,c11407_g1,c11103_g1,c5335_g1,c9184_g3,c1236_g1,c9184_g2,c8483_g1,c9800_g1,c9781_g1,c194_g1,c7350_g1
GO:0008150	Biological Process	GO:0044699	single-organism process	GO:0044763	single-organism cellular process	GO:0006771	riboflavin metabolic process	8	c11505_g1,c9720_g1,c3677_g1,c1773_g1,c9965_g1,c10104_g1,c7916_g1,c15216_g1
GO:0008150	Biological Process	GO:0044699	single-organism process	GO:0044763	single-organism cellular process	GO:0032940	secretion by cell	35	c8859_g1,c2050_g1,c6400_g1,c17329_g1,c9501_g1,c6910_g1,c6217_g1,c14575_g1,c2633_g2,c8993_g1,c9239_g2,c9492_g1,c8873_g1,c6774_g1,c6194_g1,c12628_g1,c7293_g1,c14667_g1,c9488_g1,c4166_g1,c16541_g1,c7193_g1,c9702_g1,c9206_g1,c7596_g1,c8607_g2,c8257_g1,c8607_g1,c7534_g1,c4909_g1,c9133_g1,c9438_g1,c7060_g1,c6403_g1,c5271_g1
GO:0008150	Biological Process	GO:0044699	single-organism process	GO:0044763	single-organism cellular process	GO:0019400	alditol metabolic process	4	c7696_g2,c9083_g1,c7696_g1,c2569_g1
GO:0008150	Biological Process	GO:0044699	single-organism process	GO:0044763	single-organism cellular process	GO:0044802	single-organism membrane organization	71	c9737_g1,c5244_g1,c9702_g1,c11472_g1,c6879_g1,c4577_g1,c5014_g1,c9286_g1,c7252_g1,c8672_g1,c8413_g1,c8110_g1,c17263_g1,c6597_g1,c9332_g1,c9418_g2,c7564_g1,c5429_g1,c13214_g1,c7900_g1,c4114_g1,c7577_g1,c9579_g1,c5077_g1,c4643_g1,c1784_g1,c7125_g1,c7423_g1,c7989_g2,c12023_g1,c5410_g1,c13729_g1,c7824_g1,c9089_g1,c5721_g1,c6042_g1,c1932_g1,c6915_g1,c7554_g1,c15079_g1,c8148_g1,c9633_g1,c12628_g1,c9057…
GO:0008150	Biological Process	GO:0044699	single-organism process	GO:0044763	single-organism cellular process	GO:0006486	protein glycosylation	13	c4215_g1,c5377_g1,c6049_g1,c5591_g1,c9449_g3,c9571_g1,c6418_g1,c5353_g1,c6929_g1,c2383_g1,c5402_g1,c15534_g1,c3208_g1
GO:0008150	Biological Process	GO:0044699	single-organism process	GO:0044763	single-organism cellular process	GO:0015975	energy derivation by oxidation of reduced inorganic compounds	7	c9565_g1,c10034_g1,c3724_g1,c1119_g1,c7010_g1,c1729_g1,c7849_g1
GO:0008150	Biological Process	GO:0044699	single-organism process	GO:0044763	single-organism cellular process	GO:0007154	cell communication	469	c8309_g1,c13563_g1,c1926_g1,c970_g1,c7177_g1,c4906_g1,c12807_g1,c4704_g1,c16688_g1,c1466_g1,c6112_g1,c13229_g1,c7901_g1,c6909_g1,c4879_g1,c9354_g1,c16504_g1,c5273_g1,c6521_g1,c6473_g1,c9807_g1,c12628_g1,c9421_g1,c9096_g1,c4166_g1,c3310_g1,c9312_g1,c430_g1,c9632_g2,c2118_g1,c7517_g1,c7314_g1,c3180_g1,c15360_g1,c7235_g1,c7006_g1,c8886_g1,c5662_g1,c11263_g1,c833_g1,c7465_g1,c8969_g1,c9352_g1,c4239_g…
GO:0008150	Biological Process	GO:0044699	single-organism process	GO:0044763	single-organism cellular process	GO:0044255	cellular lipid metabolic process	210	c9063_g2,c6567_g1,c7454_g1,c7243_g1,c6347_g1,c11693_g1,c7997_g1,c8993_g1,c9704_g1,c4478_g1,c6750_g1,c8476_g2,c4686_g1,c15531_g1,c13620_g1,c9466_g1,c8712_g1,c6079_g1,c7696_g2,c9359_g1,c991_g1,c13300_g1,c8719_g1,c9570_g1,c3210_g1,c8213_g1,c9569_g5,c9259_g1,c7502_g1,c6395_g1,c4355_g1,c9354_g1,c5724_g1,c8745_g1,c6909_g1,c1124_g1,c7253_g1,c2909_g1,c4906_g1,c6215_g1,c8481_g1,c14049_g1,c5495_g1,c7293_g1…
GO:0008150	Biological Process	GO:0044699	single-organism process	GO:0044763	single-organism cellular process	GO:0042168	heme metabolic process	20	c5081_g1,c6131_g1,c9466_g1,c8896_g1,c4444_g1,c4478_g1,c12524_g1,c7969_g1,c4686_g1,c5633_g1,c13620_g1,c7997_g1,c13810_g1,c6348_g1,c5882_g1,c1811_g1,c9730_g1,c8443_g1,c8129_g1,c8494_g1
GO:0008150	Biological Process	GO:0044699	single-organism process	GO:0044763	single-organism cellular process	GO:0009235	cobalamin metabolic process	11	c4985_g1,c8919_g3,c500_g1,c4169_g3,c11830_g1,c14115_g1,c6163_g1,c5898_g1,c168_g1,c6004_g2,c4239_g1
GO:0008150	Biological Process	GO:0044699	single-organism process	GO:0044763	single-organism cellular process	GO:0048869	cellular developmental process	59	c6225_g1,c8096_g1,c5326_g1,c9249_g2,c5599_g1,c13593_g1,c9557_g1,c9000_g2,c9355_g3,c4274_g1,c14063_g1,c5635_g1,c9782_g1,c4773_g1,c9158_g1,c5649_g1,c12516_g1,c15215_g1,c12442_g1,c9479_g1,c3440_g1,c778_g1,c5398_g1,c8567_g1,c5233_g1,c1539_g1,c7288_g1,c14887_g1,c5694_g1,c6800_g2,c6668_g1,c4235_g1,c11922_g1,c8679_g2,c2570_g1,c6289_g1,c13713_g1,c7766_g1,c8960_g2,c11862_g1,c2735_g1,c6584_g1,c1415_g1,c352…
GO:0008150	Biological Process	GO:0044699	single-organism process	GO:0044763	single-organism cellular process	GO:0019725	cellular homeostasis	60	c11435_g1,c16995_g1,c3244_g1,c9295_g1,c12516_g1,c5094_g1,c6392_g1,c10759_g1,c1040_g1,c7676_g1,c15795_g1,c13920_g1,c8127_g2,c9900_g1,c214_g1,c6596_g1,c11887_g1,c8933_g1,c3014_g1,c8434_g1,c5599_g1,c7281_g1,c8730_g1,c5080_g1,c4478_g1,c6406_g1,c12524_g1,c2854_g1,c958_g1,c4692_g1,c4046_g1,c12628_g1,c16814_g1,c14667_g1,c5161_g1,c16734_g1,c5267_g1,c4166_g1,c14173_g1,c4264_g1,c15095_g1,c8453_g1,c10596_g1…
GO:0008150	Biological Process	GO:0044699	single-organism process	GO:0044763	single-organism cellular process	GO:0042810	pheromone metabolic process	1	c6610_g1
GO:0008150	Biological Process	GO:0044699	single-organism process	GO:0044763	single-organism cellular process	GO:0023014	signal transduction by protein phosphorylation	5	c5230_g1,c5548_g2,c7563_g1,c5888_g1,c8453_g1
GO:0008150	Biological Process	GO:0044699	single-organism process	GO:0044763	single-organism cellular process	GO:0005984	disaccharide metabolic process	47	c8531_g1,c15840_g1,c10575_g1,c6585_g1,c13856_g1,c8052_g1,c8692_g1,c12181_g1,c5997_g1,c6712_g1,c15827_g1,c15412_g1,c3322_g1,c6962_g1,c7952_g1,c12709_g1,c1850_g1,c14027_g1,c17468_g1,c17355_g1,c351_g1,c17448_g1,c12480_g1,c1733_g1,c9513_g1,c2697_g1,c7649_g1,c11661_g1,c8442_g1,c5508_g1,c7143_g1,c7171_g1,c16851_g1,c14712_g1,c7403_g1,c4995_g1,c4166_g1,c7848_g1,c8361_g1,c7779_g2,c13766_g1,c11996_g1,c1378…
GO:0008150	Biological Process	GO:0044699	single-organism process	GO:0044763	single-organism cellular process	GO:0007049	cell cycle	147	c15197_g1,c9537_g1,c16568_g1,c7550_g1,c4336_g1,c10065_g1,c4983_g1,c10034_g1,c3557_g2,c3395_g2,c6380_g1,c4965_g1,c7813_g1,c11219_g1,c8672_g1,c7178_g1,c6381_g1,c7225_g2,c81_g1,c7645_g1,c8121_g2,c8015_g1,c9202_g1,c6274_g1,c9562_g1,c9446_g1,c5422_g1,c12444_g1,c11938_g1,c9247_g2,c7288_g1,c4996_g1,c2605_g1,c6876_g1,c8482_g1,c5363_g1,c5907_g1,c13401_g1,c7547_g1,c8174_g1,c3285_g1,c9329_g3,c1017_g1,c4773_…
GO:0008150	Biological Process	GO:0044699	single-organism process	GO:0044763	single-organism cellular process	GO:0046937	phytochelatin metabolic process	2	c6940_g1,c12657_g1
GO:0008150	Biological Process	GO:0044699	single-organism process	GO:0044763	single-organism cellular process	GO:0007569	cell aging	7	c4773_g1,c2735_g1,c5081_g1,c2396_g1,c5692_g1,c8121_g2,c16505_g1
GO:0008150	Biological Process	GO:0044699	single-organism process	GO:0044763	single-organism cellular process	GO:0042439	ethanolamine-containing compound metabolic process	2	c9669_g1,c4144_g1
GO:0008150	Biological Process	GO:0044699	single-organism process	GO:0044763	single-organism cellular process	GO:0044396	actin cortical patch organization	1	c5445_g1
GO:0008150	Biological Process	GO:0044699	single-organism process	GO:0044763	single-organism cellular process	GO:0034637	cellular carbohydrate biosynthetic process	30	c9656_g1,c7404_g1,c6289_g1,c11264_g1,c7143_g1,c9017_g2,c13733_g1,c6712_g1,c6908_g1,c15827_g1,c6215_g1,c6585_g1,c15840_g1,c9704_g1,c5975_g1,c7638_g1,c13856_g1,c9513_g1,c17355_g1,c351_g1,c8361_g1,c5140_g1,c5686_g1,c14712_g1,c9703_g1,c1850_g1,c12709_g1,c5398_g1,c4995_g1,c4166_g1
GO:0008150	Biological Process	GO:0044699	single-organism process	GO:0044763	single-organism cellular process	GO:0044107	cellular alcohol metabolic process	4	c14058_g1,c6623_g1,c12683_g1,c2141_g1
GO:0008150	Biological Process	GO:0044699	single-organism process	GO:0044763	single-organism cellular process	GO:0022412	cellular process involved in reproduction in multicellular organism	20	c1701_g1,c5233_g1,c15291_g1,c6915_g1,c9702_g1,c9158_g1,c6584_g1,c1415_g1,c5649_g1,c12628_g1,c7669_g1,c9534_g2,c8859_g1,c9355_g3,c4274_g1,c11862_g1,c14063_g1,c5635_g1,c4235_g1,c5326_g1
GO:0008150	Biological Process	GO:0044699	single-organism process	GO:0044763	single-organism cellular process	GO:0022406	membrane docking	23	c4166_g1,c9501_g1,c7193_g1,c15803_g1,c17329_g1,c6400_g1,c4650_g1,c6194_g1,c6684_g1,c5271_g1,c6403_g1,c8873_g1,c9133_g1,c9438_g1,c8607_g2,c7596_g1,c9206_g1,c7534_g1,c2633_g2,c8607_g1,c6217_g1,c14575_g1,c8257_g1
GO:0008150	Biological Process	GO:0044699	single-organism process	GO:0044763	single-organism cellular process	GO:0051651	maintenance of location in cell	6	c16674_g1,c12395_g1,c7713_g1,c8477_g1,c7031_g1,c8099_g1
GO:0008150	Biological Process	GO:0044699	single-organism process	GO:0044763	single-organism cellular process	GO:0006082	organic acid metabolic process	567	c7735_g1,c13964_g1,c10656_g1,c7952_g1,c7966_g1,c4633_g1,c9610_g1,c4646_g1,c3593_g1,c3227_g1,c11835_g1,c9395_g1,c14108_g1,c8681_g1,c13677_g1,c8850_g1,c7792_g1,c3049_g1,c5656_g1,c8977_g2,c6581_g1,c11129_g1,c10058_g1,c9067_g1,c972_g1,c5420_g1,c165_g1,c5062_g1,c5460_g1,c12662_g1,c9486_g2,c8133_g1,c6323_g1,c3325_g1,c9570_g1,c5393_g1,c10167_g1,c4176_g2,c5530_g1,c7243_g1,c5628_g1,c2997_g1,c5544_g1,c7569…
GO:0008150	Biological Process	GO:0044699	single-organism process	GO:0044763	single-organism cellular process	GO:0009404	toxin metabolic process	5	c6655_g1,c10970_g1,c8228_g1,c3418_g1,c4367_g1
GO:0008150	Biological Process	GO:0044699	single-organism process	GO:0044763	single-organism cellular process	GO:0022402	cell cycle process	120	c3285_g1,c7813_g2,c1017_g1,c9329_g3,c8174_g1,c11702_g1,c8281_g1,c3447_g1,c4773_g1,c6425_g1,c6876_g1,c8482_g1,c2605_g1,c13401_g1,c7109_g1,c5907_g1,c12444_g1,c8839_g1,c7288_g1,c7313_g1,c4996_g1,c11938_g1,c9247_g2,c9514_g1,c6274_g1,c9562_g1,c8121_g2,c9202_g1,c8015_g1,c9446_g1,c4861_g1,c8672_g1,c11219_g1,c7225_g2,c6381_g1,c15480_g1,c7645_g1,c7178_g1,c15123_g1,c6380_g1,c6530_g1,c9202_g2,c4494_g1,c6289…
GO:0008150	Biological Process	GO:0044699	single-organism process	GO:0044763	single-organism cellular process	GO:0006081	cellular aldehyde metabolic process	64	c8685_g1,c17075_g1,c5116_g1,c2701_g1,c11458_g1,c8386_g1,c2237_g1,c8785_g1,c4978_g1,c12071_g1,c1109_g1,c14307_g1,c6615_g1,c8893_g1,c13171_g1,c8850_g1,c948_g1,c6163_g1,c1118_g1,c6726_g2,c14108_g1,c2108_g1,c7482_g1,c8166_g1,c4881_g1,c4556_g1,c4985_g1,c15036_g1,c15980_g1,c16505_g1,c238_g1,c17244_g1,c16392_g1,c7010_g1,c7660_g1,c13766_g1,c14464_g1,c4567_g1,c5508_g1,c12408_g1,c13195_g1,c4910_g1,c15063_g…
GO:0008150	Biological Process	GO:0044699	single-organism process	GO:0044763	single-organism cellular process	GO:0015980	energy derivation by oxidation of organic compounds	127	c7112_g1,c12727_g1,c706_g1,c351_g1,c3486_g1,c7958_g1,c12709_g1,c13791_g1,c12598_g1,c19_g1,c5194_g1,c8166_g1,c4556_g1,c3309_g1,c1188_g1,c1729_g1,c535_g1,c3593_g1,c8161_g1,c5059_g1,c13910_g1,c15036_g1,c6130_g1,c12659_g1,c5778_g1,c1778_g1,c5319_g1,c4695_g1,c12524_g1,c678_g1,c9766_g1,c17150_g1,c5140_g1,c2701_g1,c15762_g1,c2284_g1,c16487_g1,c8804_g3,c13695_g1,c4118_g1,c10691_g1,c17075_g1,c10058_g1,c10…
GO:0008150	Biological Process	GO:0044699	single-organism process	GO:0044763	single-organism cellular process	GO:0042816	vitamin B6 metabolic process	8	c5496_g1,c4985_g1,c7351_g1,c3496_g1,c9830_g1,c10769_g1,c2237_g1,c6163_g1
GO:0008150	Biological Process	GO:0044699	single-organism process	GO:0044763	single-organism cellular process	GO:0055086	nucleobase-containing small molecule metabolic process	454	c4368_g1,c9891_g1,c9580_g9,c17244_g1,c5984_g1,c10019_g1,c2508_g1,c673_g1,c6175_g1,c7010_g1,c13632_g1,c7660_g1,c5692_g1,c331_g1,c1231_g1,c8825_g1,c6969_g1,c7339_g1,c15765_g1,c13726_g1,c5339_g1,c12666_g1,c1809_g1,c5255_g1,c4910_g1,c8480_g1,c7325_g1,c8623_g2,c7086_g1,c2475_g1,c15610_g1,c5195_g1,c1227_g1,c6426_g1,c7328_g1,c2747_g1,c15149_g1,c9643_g3,c4510_g1,c10280_g1,c332_g1,c4307_g1,c1996_g1,c3679_…
GO:0008150	Biological Process	GO:0044699	single-organism process	GO:0044763	single-organism cellular process	GO:0007059	chromosome segregation	37	c11702_g1,c8174_g1,c9329_g3,c6425_g1,c11302_g1,c8482_g1,c15647_g1,c7109_g1,c169_g1,c12444_g1,c11243_g1,c14711_g1,c9247_g2,c7023_g1,c9854_g1,c4996_g1,c7313_g1,c8015_g1,c4861_g1,c9446_g1,c12516_g1,c5941_g1,c7178_g1,c7645_g1,c7225_g2,c6381_g1,c7774_g1,c6530_g1,c4494_g1,c5009_g1,c4821_g2,c4332_g1,c3557_g2,c10034_g1,c9537_g1,c8001_g1,c7106_g2
GO:0008150	Biological Process	GO:0044699	single-organism process	GO:0044763	single-organism cellular process	GO:0022900	electron transport chain	75	c13696_g1,c7569_g2,c2176_g1,c12652_g1,c4188_g1,c12533_g1,c11303_g1,c1246_g1,c2583_g1,c4485_g1,c4307_g1,c6820_g1,c332_g1,c11799_g1,c7328_g1,c11326_g1,c9935_g1,c15610_g1,c11161_g1,c1227_g1,c12477_g1,c5967_g1,c12535_g1,c9989_g1,c15522_g1,c1166_g1,c9657_g1,c5520_g1,c5031_g1,c13726_g1,c8086_g2,c9583_g1,c15350_g1,c2091_g1,c2148_g1,c3135_g1,c4726_g1,c11404_g1,c10019_g1,c4855_g1,c4166_g1,c5778_g1,c12659_…
GO:0008150	Biological Process	GO:0044699	single-organism process	GO:0044763	single-organism cellular process	GO:0031990	mRNA export from nucleus in response to heat stress	1	c7782_g1
GO:0008150	Biological Process	GO:0044699	single-organism process	GO:0044763	single-organism cellular process	GO:0016049	cell growth	6	c2735_g1,c6289_g1,c7188_g1,c5398_g1,c6225_g1,c9255_g2
GO:0008150	Biological Process	GO:0044699	single-organism process	GO:0044763	single-organism cellular process	GO:0001775	cell activation	19	c6808_g1,c8119_g1,c9498_g2,c9576_g1,c7252_g1,c11817_g1,c991_g1,c11243_g1,c9658_g4,c7313_g1,c69_g1,c6910_g1,c1681_g1,c8063_g1,c460_g1,c4756_g1,c8174_g1,c1017_g1,c7060_g1
GO:0008150	Biological Process	GO:0044699	single-organism process	GO:0044763	single-organism cellular process	GO:0036503	ERAD pathway	1	c13713_g1
GO:0008150	Biological Process	GO:0044699	single-organism process	GO:0044763	single-organism cellular process	GO:0009698	phenylpropanoid metabolic process	3	c9667_g2,c9667_g3,c8226_g1
GO:0008150	Biological Process	GO:0044699	single-organism process	GO:0044763	single-organism cellular process	GO:0016458	gene silencing	8	c1598_g1,c7288_g1,c3519_g1,c3842_g1,c9286_g1,c2828_g1,c5655_g1,c5161_g1
GO:0008150	Biological Process	GO:0044699	single-organism process	GO:0044763	single-organism cellular process	GO:0019627	urea metabolic process	1	c8825_g1
GO:0008150	Biological Process	GO:0044699	single-organism process	GO:0044763	single-organism cellular process	GO:0009110	vitamin biosynthetic process	89	c2602_g1,c4478_g1,c6391_g1,c4686_g1,c5528_g1,c10769_g1,c8712_g1,c9466_g1,c4768_g1,c8393_g2,c8919_g3,c9408_g1,c5544_g1,c3677_g1,c4239_g1,c3496_g1,c9830_g1,c500_g1,c9359_g1,c14290_g1,c9565_g1,c9354_g1,c5837_g1,c2909_g1,c6004_g2,c7318_g1,c2474_g1,c2670_g1,c13810_g1,c2658_g1,c7849_g1,c15216_g1,c7656_g1,c1773_g1,c5496_g1,c7010_g1,c8990_g1,c1648_g1,c7660_g1,c11670_g1,c9720_g1,c6163_g1,c4142_g1,c5556_g1…
GO:0008150	Biological Process	GO:0044699	single-organism process	GO:0044763	single-organism cellular process	GO:0006020	inositol metabolic process	1	c5975_g1
GO:0008150	Biological Process	GO:0044699	single-organism process	GO:0044763	single-organism cellular process	GO:0008219	cell death	18	c13550_g1,c14209_g1,c6730_g1,c4021_g1,c13618_g1,c12600_g1,c4829_g1,c6438_g2,c9692_g2,c9659_g1,c13997_g1,c4610_g1,c7295_g1,c15331_g1,c11903_g1,c2579_g1,c4965_g1,c5907_g1
GO:0008150	Biological Process	GO:0044699	single-organism process	GO:0044763	single-organism cellular process	GO:1902589	single-organism organelle organization	195	c6800_g2,c8935_g2,c3842_g1,c6843_g1,c12186_g1,c7031_g1,c4786_g1,c3212_g1,c1745_g1,c5941_g1,c7774_g1,c16457_g1,c7383_g1,c11197_g1,c5692_g1,c2874_g1,c6128_g1,c9232_g1,c9481_g2,c7152_g1,c3915_g1,c1874_g1,c4673_g1,c5605_g1,c12897_g1,c8730_g1,c9481_g1,c6684_g1,c13583_g1,c9219_g1,c9526_g1,c6809_g1,c9045_g2,c15803_g1,c9600_g1,c8169_g1,c5134_g1,c12516_g1,c9876_g2,c8136_g1,c8022_g2,c169_g1,c9854_g1,c6927_…
GO:0008150	Biological Process	GO:0044699	single-organism process	GO:0044763	single-organism cellular process	GO:0032535	regulation of cellular component size	14	c3915_g1,c5445_g1,c3858_g1,c2450_g1,c6800_g2,c7495_g1,c5467_g1,c2116_g1,c4656_g1,c12420_g1,c168_g1,c3383_g1,c2735_g1,c6128_g1
GO:0008150	Biological Process	GO:0044699	single-organism process	GO:0044763	single-organism cellular process	GO:0043446	cellular alkane metabolic process	13	c1729_g1,c1119_g1,c7010_g1,c14610_g1,c326_g1,c9565_g1,c7849_g1,c2885_g1,c5846_g1,c3724_g1,c13189_g1,c10034_g1,c10167_g1
GO:0008150	Biological Process	GO:0044699	single-organism process	GO:0044763	single-organism cellular process	GO:0007163	establishment or maintenance of cell polarity	8	c6225_g1,c1586_g1,c7188_g1,c5859_g1,c389_g1,c3285_g1,c10402_g1,c15559_g1
GO:0008150	Biological Process	GO:0044699	single-organism process	GO:0044763	single-organism cellular process	GO:0071804	cellular potassium ion transport	3	c7165_g1,c9014_g1,c2689_g1
GO:0008150	Biological Process	GO:0044699	single-organism process	GO:0044763	single-organism cellular process	GO:0042723	thiamine-containing compound metabolic process	11	c9288_g1,c14612_g1,c8155_g1,c15768_g1,c14418_g1,c14290_g1,c11644_g1,c1561_g1,c8393_g1,c4985_g1,c8393_g2
GO:0008150	Biological Process	GO:0044699	single-organism process	GO:0044763	single-organism cellular process	GO:0006730	one-carbon metabolic process	3	c9486_g1,c9486_g2,c6573_g1
GO:0008150	Biological Process	GO:0044699	single-organism process	GO:0044763	single-organism cellular process	GO:0042197	halogenated hydrocarbon metabolic process	14	c5758_g1,c4470_g1,c9559_g2,c14145_g1,c2962_g1,c7329_g1,c15391_g1,c1633_g1,c6367_g1,c9124_g1,c9354_g1,c15450_g1,c14189_g1,c189_g1
GO:0008150	Biological Process	GO:0044699	single-organism process	GO:0044763	single-organism cellular process	GO:0006928	movement of cell or subcellular component	54	c3459_g1,c4841_g1,c9167_g1,c6225_g1,c5839_g1,c4690_g1,c13925_g1,c1017_g1,c6792_g1,c7691_g1,c12897_g1,c9876_g2,c4582_g1,c3707_g1,c8065_g2,c16808_g1,c1556_g1,c4116_g1,c7535_g1,c583_g1,c4661_g2,c6123_g1,c6978_g1,c9680_g1,c991_g1,c8055_g1,c6716_g1,c9658_g5,c731_g1,c7085_g1,c3976_g1,c5640_g1,c4661_g1,c751_g1,c16892_g1,c9438_g1,c8516_g1,c8612_g1,c4756_g1,c17259_g1,c7252_g1,c10992_g1,c8148_g1,c16985_g1,…
GO:0008150	Biological Process	GO:0044699	single-organism process	GO:0044763	single-organism cellular process	GO:0030030	cell projection organization	13	c1556_g1,c15257_g1,c11832_g1,c8317_g1,c8022_g2,c991_g1,c8080_g1,c2874_g1,c4371_g1,c6832_g1,c13557_g1,c7801_g1,c9590_g1
GO:0008150	Biological Process	GO:0044699	single-organism process	GO:0044763	single-organism cellular process	GO:0007017	microtubule-based process	66	c9873_g1,c4332_g1,c8535_g1,c5763_g1,c16985_g1,c7774_g1,c5941_g1,c4756_g1,c8612_g1,c6843_g1,c9658_g5,c3976_g1,c8935_g2,c5009_g1,c8049_g1,c7535_g1,c10911_g1,c14711_g1,c8022_g2,c169_g1,c11243_g1,c8136_g1,c991_g1,c3707_g1,c9526_g1,c9219_g1,c13925_g1,c13583_g1,c11302_g1,c8993_g1,c1874_g1,c7152_g1,c6225_g1,c3557_g2,c9143_g1,c10034_g1,c12805_g1,c5484_g1,c7968_g1,c6543_g1,c7550_g1,c7106_g2,c10992_g1,c953…
GO:0008150	Biological Process	GO:0044699	single-organism process	GO:0044763	single-organism cellular process	GO:0051301	cell division	34	c12516_g1,c9446_g1,c8065_g2,c8015_g1,c6809_g1,c9247_g2,c8370_g1,c1539_g1,c4996_g1,c6225_g1,c4773_g1,c16594_g1,c15101_g1,c3285_g1,c8746_g1,c8001_g1,c5859_g1,c389_g1,c4983_g1,c15559_g1,c8535_g1,c4336_g1,c4821_g2,c10402_g1,c11222_g1,c4965_g1,c4383_g1,c4494_g1,c4950_g1,c16037_g1,c15480_g1,c12186_g1,c8672_g1,c5505_g1
GO:0008150	Biological Process	GO:0044699	single-organism process	GO:0044763	single-organism cellular process	GO:0030648	aminoglycoside antibiotic biosynthetic process	4	c7649_g1,c1415_g1,c6908_g1,c5975_g1
GO:0008150	Biological Process	GO:0044699	single-organism process	GO:0044763	single-organism cellular process	GO:0030029	actin filament-based process	33	c2002_g1,c7031_g1,c4656_g1,c1181_g1,c6800_g2,c5467_g1,c7495_g1,c6128_g1,c12420_g1,c7188_g1,c168_g1,c389_g1,c4045_g1,c6745_g1,c1313_g1,c3285_g1,c2116_g1,c2450_g1,c3858_g1,c9130_g1,c6225_g1,c148_g1,c13612_g1,c3915_g1,c5445_g1,c13736_g1,c6397_g1,c3383_g1,c11875_g1,c13804_g1,c9876_g2,c8169_g1,c9592_g1
GO:0008150	Biological Process	GO:0044699	single-organism process	GO:1902578	single-organism localization	GO:0044765	single-organism transport	771	c12380_g1,c8914_g1,c9910_g1,c15952_g1,c12425_g1,c8010_g2,c13726_g1,c3352_g1,c11202_g1,c5859_g1,c7492_g1,c1366_g1,c2222_g1,c9891_g1,c6864_g1,c9580_g9,c6231_g1,c994_g1,c8887_g1,c8172_g1,c5625_g1,c12271_g1,c16752_g1,c214_g1,c9255_g1,c2650_g1,c4566_g1,c12172_g1,c15188_g1,c14711_g1,c10091_g1,c7328_g1,c8373_g1,c9190_g1,c1227_g1,c4052_g1,c8022_g2,c4307_g1,c8176_g2,c11283_g1,c15578_g1,c15803_g1,c13652_g1…
GO:0008150	Biological Process	GO:0044699	single-organism process	GO:1902578	single-organism localization	GO:1902580	single-organism cellular localization	93	c5773_g1,c6823_g1,c6800_g2,c13713_g1,c7031_g1,c3348_g1,c16688_g1,c7554_g1,c5316_g1,c15079_g1,c8148_g1,c9633_g1,c1949_g1,c4650_g1,c32_g1,c4166_g1,c6042_g1,c1932_g1,c880_g1,c5859_g1,c16674_g1,c6225_g1,c3232_g1,c7847_g1,c784_g1,c6910_g1,c10060_g1,c2633_g2,c13269_g1,c7505_g1,c7307_g1,c12414_g1,c5656_g2,c8476_g2,c15047_g1,c6684_g1,c15359_g1,c6067_g1,c2231_g1,c8683_g1,c15803_g1,c1127_g1,c11490_g1,c9680…
GO:0008150	Biological Process	GO:0044699	single-organism process	GO:1902578	single-organism localization	GO:0051651	maintenance of location in cell	6	c16674_g1,c12395_g1,c7713_g1,c8477_g1,c7031_g1,c8099_g1
GO:0008150	Biological Process	GO:0044699	single-organism process	GO:1902578	single-organism localization	GO:0090151	establishment of protein localization to mitochondrial membrane	2	c1784_g1,c7125_g1
GO:0008150	Biological Process	GO:0044699	single-organism process	GO:0008283	cell proliferation	GO:0042127	regulation of cell proliferation	6	c9696_g3,c6056_g1,c5939_g1,c7295_g1,c5907_g1,c9116_g1
GO:0008150	Biological Process	GO:0048519	negative regulation of biological process	GO:0048523	negative regulation of cellular process	GO:0031324	negative regulation of cellular metabolic process	50	c5655_g1,c1986_g1,c5161_g1,c9720_g1,c11129_g1,c9286_g1,c14528_g1,c4108_g1,c981_g1,c15449_g1,c6850_g1,c2074_g1,c7056_g1,c4056_g1,c7403_g1,c6289_g1,c8160_g1,c16880_g1,c3842_g1,c2828_g1,c8542_g1,c2579_g1,c6787_g2,c8225_g1,c15331_g1,c4494_g1,c7507_g1,c4599_g1,c5606_g1,c12516_g1,c202_g1,c7350_g1,c16109_g1,c2231_g1,c7943_g1,c6917_g2,c8015_g1,c12503_g1,c7288_g1,c4996_g1,c6409_g1,c9247_g2,c9931_g1,c6459_…
GO:0008150	Biological Process	GO:0048519	negative regulation of biological process	GO:0048523	negative regulation of cellular process	GO:0051985	negative regulation of chromosome segregation	5	c8015_g1,c4494_g1,c9247_g2,c4996_g1,c12516_g1
GO:0008150	Biological Process	GO:0048519	negative regulation of biological process	GO:0048523	negative regulation of cellular process	GO:0051129	negative regulation of cellular component organization	15	c5606_g1,c12186_g1,c2874_g1,c2116_g1,c4996_g1,c4656_g1,c9247_g2,c2450_g1,c8015_g1,c4494_g1,c5467_g1,c7495_g1,c12023_g1,c5655_g1,c12516_g1
GO:0008150	Biological Process	GO:0048519	negative regulation of biological process	GO:0048523	negative regulation of cellular process	GO:0060969	negative regulation of gene silencing	1	c5655_g1
GO:0008150	Biological Process	GO:0048519	negative regulation of biological process	GO:0048523	negative regulation of cellular process	GO:0060548	negative regulation of cell death	5	c15331_g1,c2579_g1,c6438_g2,c4610_g1,c6730_g1
GO:0008150	Biological Process	GO:0048519	negative regulation of biological process	GO:0048523	negative regulation of cellular process	GO:0051782	negative regulation of cell division	6	c9247_g2,c12516_g1,c4996_g1,c12186_g1,c8015_g1,c4494_g1
GO:0008150	Biological Process	GO:0048519	negative regulation of biological process	GO:0048523	negative regulation of cellular process	GO:0010648	negative regulation of cell communication	4	c13629_g1,c3310_g1,c7465_g1,c527_g1
GO:0008150	Biological Process	GO:0048519	negative regulation of biological process	GO:0048523	negative regulation of cellular process	GO:0045786	negative regulation of cell cycle	12	c5907_g1,c12516_g1,c10347_g1,c9483_g2,c9514_g1,c4494_g1,c8015_g1,c4996_g1,c9247_g2,c10065_g1,c11938_g1,c12186_g1
GO:0008150	Biological Process	GO:0048519	negative regulation of biological process	GO:0048585	negative regulation of response to stimulus	GO:0009968	negative regulation of signal transduction	3	c7465_g1,c3310_g1,c527_g1
GO:0008150	Biological Process	GO:0048519	negative regulation of biological process	GO:0048585	negative regulation of response to stimulus	GO:0002832	negative regulation of response to biotic stimulus	5	c17338_g1,c5469_g1,c4303_g1,c9268_g1,c7793_g1
GO:0008150	Biological Process	GO:0048519	negative regulation of biological process	GO:0048585	negative regulation of response to stimulus	GO:0031348	negative regulation of defense response	5	c7793_g1,c9268_g1,c4303_g1,c5469_g1,c17338_g1
GO:0008150	Biological Process	GO:0048519	negative regulation of biological process	GO:0048585	negative regulation of response to stimulus	GO:0032102	negative regulation of response to external stimulus	7	c5469_g1,c17338_g1,c4303_g1,c8453_g1,c9268_g1,c5230_g1,c7793_g1
GO:0008150	Biological Process	GO:0048519	negative regulation of biological process	GO:0043901	negative regulation of multi-organism process	GO:0050687	negative regulation of defense response to virus	5	c7793_g1,c9268_g1,c4303_g1,c5469_g1,c17338_g1
GO:0008150	Biological Process	GO:0048519	negative regulation of biological process	GO:0002683	negative regulation of immune system process	GO:0002698	negative regulation of immune effector process	5	c5469_g1,c17338_g1,c4303_g1,c9268_g1,c7793_g1
GO:0008150	Biological Process	GO:0048519	negative regulation of biological process	GO:0051051	negative regulation of transport	GO:0032369	negative regulation of lipid transport	1	c12023_g1
GO:0008150	Biological Process	GO:0048519	negative regulation of biological process	GO:0051051	negative regulation of transport	GO:0043271	negative regulation of ion transport	1	c12023_g1
GO:0008150	Biological Process	GO:0048519	negative regulation of biological process	GO:0051051	negative regulation of transport	GO:0010829	negative regulation of glucose transport	1	c3803_g1
GO:0008150	Biological Process	GO:0048519	negative regulation of biological process	GO:0023057	negative regulation of signaling	GO:0009968	negative regulation of signal transduction	3	c7465_g1,c3310_g1,c527_g1
GO:0008150	Biological Process	GO:0048519	negative regulation of biological process	GO:0009892	negative regulation of metabolic process	GO:0009890	negative regulation of biosynthetic process	35	c5606_g1,c4599_g1,c6787_g2,c8225_g1,c7507_g1,c8160_g1,c3842_g1,c2828_g1,c8542_g1,c7403_g1,c4056_g1,c15449_g1,c6850_g1,c2074_g1,c1986_g1,c5655_g1,c9720_g1,c5161_g1,c14528_g1,c9286_g1,c11129_g1,c4108_g1,c981_g1,c10328_g1,c12682_g1,c3519_g1,c9931_g1,c778_g1,c7288_g1,c6409_g1,c7350_g1,c16109_g1,c7943_g1,c2231_g1,c6917_g2
GO:0008150	Biological Process	GO:0048519	negative regulation of biological process	GO:0009892	negative regulation of metabolic process	GO:0010605	negative regulation of macromolecule metabolic process	52	c2074_g1,c15449_g1,c6850_g1,c14528_g1,c9286_g1,c11129_g1,c4108_g1,c981_g1,c5655_g1,c1986_g1,c5161_g1,c9720_g1,c7403_g1,c1598_g1,c4056_g1,c7056_g1,c15331_g1,c7507_g1,c4494_g1,c2579_g1,c6787_g2,c8225_g1,c16880_g1,c2828_g1,c3842_g1,c8542_g1,c6289_g1,c11252_g1,c8160_g1,c5606_g1,c4599_g1,c2231_g1,c7943_g1,c8015_g1,c6917_g2,c12503_g1,c7350_g1,c16109_g1,c202_g1,c12516_g1,c6459_g1,c778_g1,c5398_g1,c9931_…
GO:0008150	Biological Process	GO:0048519	negative regulation of biological process	GO:0009892	negative regulation of metabolic process	GO:0043086	negative regulation of catalytic activity	19	c6459_g1,c5398_g1,c9247_g2,c4062_g1,c7056_g1,c4996_g1,c10457_g1,c8015_g1,c12503_g1,c202_g1,c11606_g1,c12516_g1,c10445_g1,c14317_g1,c15331_g1,c4494_g1,c2579_g1,c16880_g1,c6289_g1
GO:0008150	Biological Process	GO:0048519	negative regulation of biological process	GO:0009892	negative regulation of metabolic process	GO:0031324	negative regulation of cellular metabolic process	50	c5655_g1,c1986_g1,c5161_g1,c9720_g1,c11129_g1,c9286_g1,c14528_g1,c4108_g1,c981_g1,c15449_g1,c6850_g1,c2074_g1,c7056_g1,c4056_g1,c7403_g1,c6289_g1,c8160_g1,c16880_g1,c3842_g1,c2828_g1,c8542_g1,c2579_g1,c6787_g2,c8225_g1,c15331_g1,c4494_g1,c7507_g1,c4599_g1,c5606_g1,c12516_g1,c202_g1,c7350_g1,c16109_g1,c2231_g1,c7943_g1,c6917_g2,c8015_g1,c12503_g1,c7288_g1,c4996_g1,c6409_g1,c9247_g2,c9931_g1,c6459_…
GO:0008150	Biological Process	GO:0048519	negative regulation of biological process	GO:0009892	negative regulation of metabolic process	GO:0051172	negative regulation of nitrogen compound metabolic process	35	c10328_g1,c3519_g1,c12682_g1,c6409_g1,c7288_g1,c778_g1,c9931_g1,c6917_g2,c7943_g1,c2231_g1,c16109_g1,c7350_g1,c4599_g1,c5606_g1,c8542_g1,c2828_g1,c3842_g1,c8160_g1,c7507_g1,c8225_g1,c6787_g2,c4056_g1,c7403_g1,c981_g1,c11129_g1,c14528_g1,c9286_g1,c4108_g1,c5161_g1,c9720_g1,c5655_g1,c1986_g1,c2074_g1,c6850_g1,c15449_g1
GO:0008150	Biological Process	GO:0048519	negative regulation of biological process	GO:0009892	negative regulation of metabolic process	GO:0009895	negative regulation of catabolic process	5	c12516_g1,c4996_g1,c9247_g2,c8015_g1,c4494_g1
GO:0003674	Molecular Function	GO:0005198	structural molecule activity	GO:0005201	extracellular matrix structural constituent	GO:0030021	extracellular matrix structural constituent conferring compression resistance	2	c10387_g1,c13215_g1
GO:0003674	Molecular Function	GO:0005488	binding	GO:0033218	amide binding	GO:0042277	peptide binding	5	c8110_g1,c7900_g1,c9156_g2,c12395_g1,c5429_g1
GO:0003674	Molecular Function	GO:0005488	binding	GO:0030246	carbohydrate binding	GO:0048029	monosaccharide binding	1	c16450_g1
GO:0003674	Molecular Function	GO:0005488	binding	GO:0030246	carbohydrate binding	GO:0030247	polysaccharide binding	4	c8787_g1,c8068_g1,c271_g1,c15215_g1
GO:0003674	Molecular Function	GO:0005488	binding	GO:0036094	small molecule binding	GO:0001882	nucleoside binding	807	c9613_g3,c11800_g1,c5289_g1,c1848_g1,c7006_g1,c11932_g1,c15145_g1,c10328_g1,c9343_g1,c5754_g1,c4564_g1,c5470_g1,c9063_g2,c7614_g1,c3805_g1,c7159_g2,c8456_g1,c11478_g1,c1155_g1,c1823_g1,c4365_g1,c8435_g1,c5785_g2,c2367_g1,c10350_g1,c7530_g1,c15581_g1,c5000_g1,c9355_g4,c16504_g1,c9335_g1,c6521_g1,c6395_g1,c7318_g1,c11726_g1,c9206_g1,c389_g1,c9273_g2,c6475_g1,c9003_g2,c321_g1,c13421_g1,c930_g1,c6473…
GO:0003674	Molecular Function	GO:0005488	binding	GO:0036094	small molecule binding	GO:0043178	alcohol binding	3	c1976_g1,c8561_g1,c11117_g1
GO:0003674	Molecular Function	GO:0005488	binding	GO:0036094	small molecule binding	GO:0043177	organic acid binding	15	c5398_g1,c6077_g1,c3770_g1,c10559_g1,c6214_g1,c16450_g1,c461_g1,c2108_g1,c5045_g2,c6724_g1,c1914_g1,c5087_g1,c1150_g1,c11867_g1,c6289_g1
GO:0003674	Molecular Function	GO:0005488	binding	GO:0036094	small molecule binding	GO:0000166	nucleotide binding	942	c13874_g1,c11202_g1,c7159_g1,c8823_g4,c4177_g1,c1858_g1,c7097_g1,c7086_g1,c7383_g1,c16500_g1,c9468_g1,c13085_g1,c8990_g1,c16985_g1,c14710_g1,c5692_g1,c7660_g1,c16636_g1,c3695_g2,c9771_g1,c8542_g2,c10823_g1,c3725_g1,c1256_g1,c6730_g1,c776_g1,c9700_g1,c12728_g1,c8063_g1,c3771_g1,c11762_g1,c3520_g1,c8613_g2,c9613_g1,c9114_g1,c17138_g1,c7949_g2,c9045_g2,c9326_g1,c2972_g1,c16876_g1,c4728_g1,c9229_g1,c…
GO:0003674	Molecular Function	GO:0005488	binding	GO:0036094	small molecule binding	GO:0019842	vitamin binding	15	c16450_g1,c6391_g1,c7059_g1,c6750_g1,c5319_g1,c7377_g1,c5253_g1,c9222_g1,c2130_g1,c3580_g1,c8977_g2,c4046_g1,c15146_g1,c8155_g1,c10233_g1
GO:0003674	Molecular Function	GO:0005488	binding	GO:0044877	macromolecular complex binding	GO:0032403	protein complex binding	66	c5640_g1,c7085_g1,c8055_g1,c2288_g1,c15480_g1,c14317_g1,c7550_g1,c17259_g1,c5115_g1,c8963_g1,c13670_g1,c16054_g1,c7968_g1,c6543_g1,c9143_g1,c4045_g1,c3489_g1,c5484_g1,c6876_g1,c2904_g1,c17404_g1,c9616_g2,c3285_g1,c8816_g1,c7589_g1,c4690_g1,c15298_g1,c3273_g1,c7723_g1,c14164_g1,c6566_g1,c5077_g1,c4886_g1,c8380_g2,c5184_g1,c5456_g1,c4224_g1,c2576_g1,c4899_g1,c9808_g1,c8309_g1,c9658_g5,c16504_g1,c85…
GO:0003674	Molecular Function	GO:0005488	binding	GO:0044877	macromolecular complex binding	GO:0043021	ribonucleoprotein complex binding	14	c232_g1,c4272_g1,c15252_g1,c16607_g1,c7900_g1,c12414_g1,c12971_g1,c3454_g1,c8110_g1,c1335_g1,c2375_g1,c2231_g1,c9332_g1,c442_g1
GO:0003674	Molecular Function	GO:0005488	binding	GO:0044877	macromolecular complex binding	GO:0003682	chromatin binding	5	c6566_g1,c3273_g1,c4899_g1,c4886_g1,c4417_g1
GO:0003674	Molecular Function	GO:0005488	binding	GO:0008289	lipid binding	GO:0005496	steroid binding	3	c1976_g1,c11117_g1,c8561_g1
GO:0003674	Molecular Function	GO:0005488	binding	GO:0008289	lipid binding	GO:0005543	phospholipid binding	34	c5990_g1,c13413_g1,c8406_g2,c9909_g1,c12209_g1,c7516_g1,c6629_g1,c16602_g1,c11687_g1,c11931_g1,c8406_g1,c9182_g1,c6865_g1,c6846_g1,c4673_g1,c6198_g1,c7183_g1,c4072_g1,c1857_g1,c4458_g1,c6840_g1,c8864_g1,c3310_g1,c4691_g1,c9329_g2,c6338_g1,c1586_g1,c8864_g2,c6583_g2,c2812_g1,c6097_g1,c14292_g1,c9966_g1,c2721_g1
GO:0003674	Molecular Function	GO:0005488	binding	GO:0048037	cofactor binding	GO:0050662	coenzyme binding	157	c7421_g1,c6147_g1,c4142_g1,c5319_g1,c4013_g1,c1299_g1,c3466_g1,c9047_g1,c13915_g1,c8206_g1,c8893_g1,c14215_g1,c7351_g1,c11196_g1,c5882_g1,c11188_g1,c767_g1,c1587_g1,c8110_g1,c8785_g1,c11350_g1,c8666_g1,c4538_g1,c12303_g1,c2237_g1,c2549_g1,c5188_g2,c7248_g1,c2701_g1,c17150_g1,c4167_g1,c1830_g1,c8918_g1,c12536_g1,c4768_g1,c5973_g1,c13058_g1,c3154_g1,c8472_g2,c7434_g1,c9222_g1,c9045_g2,c3961_g1,c863…
GO:0003674	Molecular Function	GO:0005488	binding	GO:0051540	metal cluster binding	GO:0051536	iron-sulfur cluster binding	31	c8933_g1,c957_g1,c12448_g1,c5882_g1,c254_g1,c7189_g1,c9989_g1,c11610_g1,c2303_g1,c12964_g1,c9395_g1,c8386_g1,c4158_g1,c5226_g1,c5030_g1,c7447_g2,c8587_g1,c7414_g2,c11960_g1,c3114_g1,c10345_g1,c8747_g1,c6210_g1,c943_g1,c9705_g1,c18_g1,c2928_g1,c257_g1,c11326_g1,c4176_g2,c4443_g1
GO:0003674	Molecular Function	GO:0005488	binding	GO:1901363	heterocyclic compound binding	GO:1901265	nucleoside phosphate binding	1084	c9150_g1,c15067_g1,c6434_g1,c5656_g2,c9429_g1,c3562_g1,c7350_g1,c9569_g12,c9643_g3,c4510_g1,c6759_g1,c7658_g1,c9686_g3,c6823_g1,c5005_g1,c2832_g1,c7979_g1,c3348_g1,c5177_g1,c7103_g1,c6957_g1,c2432_g1,c9633_g1,c5655_g1,c8179_g2,c13632_g1,c17145_g1,c12971_g1,c5951_g1,c8091_g1,c428_g1,c3844_g1,c8795_g2,c9636_g1,c8826_g1,c5726_g1,c5077_g2,c3466_g1,c13915_g1,c4182_g1,c7999_g1,c8602_g1,c8713_g1,c5184_g…
GO:0003674	Molecular Function	GO:0005488	binding	GO:1901363	heterocyclic compound binding	GO:0046906	tetrapyrrole binding	79	c12727_g1,c6571_g1,c1870_g1,c11512_g1,c15239_g1,c17528_g1,c7257_g1,c8329_g1,c13862_g1,c14193_g1,c13791_g1,c3580_g1,c10684_g1,c9182_g1,c9125_g1,c10683_g1,c10600_g1,c936_g1,c1385_g1,c13771_g1,c9118_g1,c9522_g1,c11179_g1,c8977_g2,c4046_g1,c7297_g1,c17277_g1,c12761_g1,c326_g1,c8837_g1,c7377_g1,c14524_g1,c8566_g1,c10691_g1,c13189_g1,c15679_g1,c8845_g1,c16679_g1,c13717_g1,c1100_g1,c17068_g1,c7242_g1,c5…
GO:0003674	Molecular Function	GO:0005488	binding	GO:1901363	heterocyclic compound binding	GO:0003676	nucleic acid binding	1014	c4230_g1,c17220_g1,c8242_g1,c11236_g1,c8883_g1,c8391_g2,c1724_g1,c15663_g1,c14543_g1,c9481_g2,c2489_g1,c1504_g1,c9481_g1,c8986_g2,c5464_g1,c4149_g1,c4413_g2,c704_g1,c5901_g1,c9371_g3,c8585_g1,c11663_g1,c1236_g1,c16348_g1,c12785_g1,c2231_g1,c15377_g1,c6672_g2,c750_g1,c3961_g1,c1890_g1,c4597_g1,c7341_g1,c7370_g2,c5398_g1,c4500_g1,c4772_g1,c9957_g1,c8193_g1,c6454_g1,c9544_g1,c8720_g1,c1804_g1,c902_g…
GO:0003674	Molecular Function	GO:0005488	binding	GO:1901363	heterocyclic compound binding	GO:0001882	nucleoside binding	807	c9613_g3,c11800_g1,c5289_g1,c1848_g1,c7006_g1,c11932_g1,c15145_g1,c10328_g1,c9343_g1,c5754_g1,c4564_g1,c5470_g1,c9063_g2,c7614_g1,c3805_g1,c7159_g2,c8456_g1,c11478_g1,c1155_g1,c1823_g1,c4365_g1,c8435_g1,c5785_g2,c2367_g1,c10350_g1,c7530_g1,c15581_g1,c5000_g1,c9355_g4,c16504_g1,c9335_g1,c6521_g1,c6395_g1,c7318_g1,c11726_g1,c9206_g1,c389_g1,c9273_g2,c6475_g1,c9003_g2,c321_g1,c13421_g1,c930_g1,c6473…
GO:0003674	Molecular Function	GO:0005488	binding	GO:0097367	carbohydrate derivative binding	GO:0001882	nucleoside binding	807	c9613_g3,c11800_g1,c5289_g1,c1848_g1,c7006_g1,c11932_g1,c15145_g1,c10328_g1,c9343_g1,c5754_g1,c4564_g1,c5470_g1,c9063_g2,c7614_g1,c3805_g1,c7159_g2,c8456_g1,c11478_g1,c1155_g1,c1823_g1,c4365_g1,c8435_g1,c5785_g2,c2367_g1,c10350_g1,c7530_g1,c15581_g1,c5000_g1,c9355_g4,c16504_g1,c9335_g1,c6521_g1,c6395_g1,c7318_g1,c11726_g1,c9206_g1,c389_g1,c9273_g2,c6475_g1,c9003_g2,c321_g1,c13421_g1,c930_g1,c6473…
GO:0003674	Molecular Function	GO:0005488	binding	GO:0097367	carbohydrate derivative binding	GO:0032553	ribonucleotide binding	819	c15298_g1,c2882_g1,c16677_g1,c3367_g1,c6814_g1,c8756_g1,c7579_g2,c1793_g1,c7394_g1,c4551_g1,c13323_g1,c4110_g1,c16704_g1,c8438_g1,c11798_g1,c9292_g1,c2396_g1,c7259_g1,c3695_g1,c4602_g1,c8157_g1,c5937_g1,c5554_g1,c7384_g1,c7539_g2,c9439_g1,c7884_g1,c16088_g1,c9080_g1,c9092_g1,c3699_g1,c14351_g1,c8339_g1,c15123_g1,c14989_g1,c8896_g1,c9762_g1,c4265_g1,c8795_g1,c4081_g1,c4848_g1,c3415_g1,c9332_g1,c16…
GO:0003674	Molecular Function	GO:0005488	binding	GO:0097367	carbohydrate derivative binding	GO:0001948	glycoprotein binding	1	c3619_g1
GO:0003674	Molecular Function	GO:0005488	binding	GO:0097367	carbohydrate derivative binding	GO:0005539	glycosaminoglycan binding	2	c7507_g1,c17343_g1
GO:0003674	Molecular Function	GO:0005488	binding	GO:0042562	hormone binding	GO:0017046	peptide hormone binding	1	c9156_g2
GO:0003674	Molecular Function	GO:0005488	binding	GO:0005515	protein binding	GO:0008092	cytoskeletal protein binding	92	c13612_g1,c9846_g1,c4813_g1,c6876_g1,c9130_g1,c4690_g1,c9616_g2,c8816_g1,c7770_g1,c1870_g1,c6253_g1,c8425_g2,c1530_g1,c8982_g2,c6895_g1,c8380_g2,c8055_g1,c1008_g1,c7085_g1,c5640_g1,c10023_g1,c13762_g1,c15480_g1,c9661_g2,c1181_g1,c14317_g1,c8280_g2,c2002_g1,c6375_g1,c12173_g1,c9153_g1,c1313_g1,c7550_g1,c17259_g1,c8963_g1,c7075_g1,c5115_g1,c6808_g1,c12420_g1,c9143_g1,c5484_g1,c9702_g1,c4045_g1,c654…
GO:0003674	Molecular Function	GO:0005488	binding	GO:0005515	protein binding	GO:0000149	SNARE binding	1	c8469_g1
GO:0003674	Molecular Function	GO:0005488	binding	GO:0005515	protein binding	GO:0001948	glycoprotein binding	1	c3619_g1
GO:0003674	Molecular Function	GO:0005488	binding	GO:0005515	protein binding	GO:0019838	growth factor binding	2	c7444_g1,c3893_g1
GO:0003674	Molecular Function	GO:0005488	binding	GO:0005515	protein binding	GO:0042802	identical protein binding	28	c5457_g1,c16594_g1,c9429_g1,c12897_g1,c8886_g1,c3459_g1,c11188_g1,c9270_g1,c8309_g1,c6716_g1,c2633_g2,c4841_g1,c3262_g1,c8480_g1,c6225_g1,c6324_g1,c13789_g1,c2396_g1,c9096_g1,c9614_g1,c6123_g1,c1645_g1,c9680_g1,c10098_g1,c8963_g1,c9485_g1,c9092_g1,c2266_g1
GO:0003674	Molecular Function	GO:0005488	binding	GO:0005515	protein binding	GO:0032182	ubiquitin-like protein binding	7	c6732_g1,c8761_g1,c6865_g1,c7001_g1,c7113_g1,c8960_g4,c7053_g1
GO:0003674	Molecular Function	GO:0005488	binding	GO:0005515	protein binding	GO:0046983	protein dimerization activity	57	c3395_g1,c16532_g1,c2674_g1,c9614_g1,c9096_g1,c3265_g1,c13789_g1,c2266_g1,c5515_g1,c9485_g1,c8963_g1,c3359_g1,c4250_g1,c331_g1,c6569_g1,c5254_g1,c10098_g1,c1938_g1,c5457_g1,c8489_g1,c3395_g2,c7758_g3,c8190_g1,c8309_g1,c3262_g1,c6716_g1,c8480_g1,c1724_g2,c11188_g1,c15522_g1,c3270_g1,c9680_g1,c6123_g1,c1645_g1,c2396_g1,c749_g1,c2804_g1,c6917_g2,c6274_g1,c6672_g2,c9092_g1,c5422_g1,c12897_g1,c9429_g1…
GO:0003674	Molecular Function	GO:0005488	binding	GO:0005515	protein binding	GO:0042393	histone binding	2	c9584_g1,c718_g1
GO:0003674	Molecular Function	GO:0005488	binding	GO:0005515	protein binding	GO:0031369	translation initiation factor binding	2	c15449_g1,c6917_g2
GO:0003674	Molecular Function	GO:0005488	binding	GO:0005515	protein binding	GO:0051219	phosphoprotein binding	2	c6289_g1,c5398_g1
GO:0003674	Molecular Function	GO:0005488	binding	GO:0005515	protein binding	GO:0005102	receptor binding	84	c9569_g8,c559_g1,c5403_g1,c8080_g1,c9082_g2,c6468_g1,c5604_g1,c9452_g2,c9247_g2,c12250_g1,c9747_g2,c391_g1,c15717_g1,c9422_g1,c8353_g1,c9144_g2,c7633_g1,c2022_g1,c8105_g2,c9597_g1,c9255_g2,c9333_g1,c9250_g2,c5636_g1,c8682_g1,c8413_g1,c2920_g1,c15506_g1,c8459_g2,c6501_g1,c640_g1,c7443_g1,c69_g1,c8125_g1,c15481_g1,c10405_g1,c16264_g1,c6840_g1,c8089_g1,c12654_g1,c12093_g1,c9602_g2,c4376_g1,c9880_g1,…
GO:0003674	Molecular Function	GO:0005488	binding	GO:0005515	protein binding	GO:0032403	protein complex binding	66	c5640_g1,c7085_g1,c8055_g1,c2288_g1,c15480_g1,c14317_g1,c7550_g1,c17259_g1,c5115_g1,c8963_g1,c13670_g1,c16054_g1,c7968_g1,c6543_g1,c9143_g1,c4045_g1,c3489_g1,c5484_g1,c6876_g1,c2904_g1,c17404_g1,c9616_g2,c3285_g1,c8816_g1,c7589_g1,c4690_g1,c15298_g1,c3273_g1,c7723_g1,c14164_g1,c6566_g1,c5077_g1,c4886_g1,c8380_g2,c5184_g1,c5456_g1,c4224_g1,c2576_g1,c4899_g1,c9808_g1,c8309_g1,c9658_g5,c16504_g1,c85…
GO:0003674	Molecular Function	GO:0005488	binding	GO:0005515	protein binding	GO:0019899	enzyme binding	50	c4309_g1,c9152_g1,c4473_g1,c5363_g1,c13612_g1,c8601_g1,c9186_g1,c7517_g1,c8998_g1,c1104_g1,c7547_g1,c6444_g1,c8571_g1,c6067_g1,c8201_g1,c8807_g1,c8866_g1,c8169_g1,c563_g1,c7527_g1,c6400_g1,c5024_g3,c8716_g1,c13736_g1,c9448_g1,c8240_g1,c8313_g1,c10875_g1,c8160_g1,c766_g1,c7201_g3,c7718_g1,c8974_g1,c7901_g1,c7296_g1,c81_g1,c1181_g1,c16341_g1,c16873_g1,c8064_g1,c4496_g1,c10432_g1,c1313_g1,c9152_g2,c…
GO:0003674	Molecular Function	GO:0005488	binding	GO:0005515	protein binding	GO:0008134	transcription factor binding	6	c1666_g1,c7960_g2,c8778_g1,c7547_g1,c7517_g1,c16485_g1
GO:0003674	Molecular Function	GO:0005488	binding	GO:0001871	pattern binding	GO:0030247	polysaccharide binding	4	c8787_g1,c8068_g1,c271_g1,c15215_g1
GO:0003674	Molecular Function	GO:0005488	binding	GO:0097159	organic cyclic compound binding	GO:1901265	nucleoside phosphate binding	1084	c9150_g1,c15067_g1,c6434_g1,c5656_g2,c9429_g1,c3562_g1,c7350_g1,c9569_g12,c9643_g3,c4510_g1,c6759_g1,c7658_g1,c9686_g3,c6823_g1,c5005_g1,c2832_g1,c7979_g1,c3348_g1,c5177_g1,c7103_g1,c6957_g1,c2432_g1,c9633_g1,c5655_g1,c8179_g2,c13632_g1,c17145_g1,c12971_g1,c5951_g1,c8091_g1,c428_g1,c3844_g1,c8795_g2,c9636_g1,c8826_g1,c5726_g1,c5077_g2,c3466_g1,c13915_g1,c4182_g1,c7999_g1,c8602_g1,c8713_g1,c5184_g…
GO:0003674	Molecular Function	GO:0005488	binding	GO:0097159	organic cyclic compound binding	GO:0003676	nucleic acid binding	1014	c4230_g1,c17220_g1,c8242_g1,c11236_g1,c8883_g1,c8391_g2,c1724_g1,c15663_g1,c14543_g1,c9481_g2,c2489_g1,c1504_g1,c9481_g1,c8986_g2,c5464_g1,c4149_g1,c4413_g2,c704_g1,c5901_g1,c9371_g3,c8585_g1,c11663_g1,c1236_g1,c16348_g1,c12785_g1,c2231_g1,c15377_g1,c6672_g2,c750_g1,c3961_g1,c1890_g1,c4597_g1,c7341_g1,c7370_g2,c5398_g1,c4500_g1,c4772_g1,c9957_g1,c8193_g1,c6454_g1,c9544_g1,c8720_g1,c1804_g1,c902_g…
GO:0003674	Molecular Function	GO:0005488	binding	GO:0097159	organic cyclic compound binding	GO:0005496	steroid binding	3	c1976_g1,c11117_g1,c8561_g1
GO:0003674	Molecular Function	GO:0005488	binding	GO:0097159	organic cyclic compound binding	GO:0046906	tetrapyrrole binding	79	c12727_g1,c6571_g1,c1870_g1,c11512_g1,c15239_g1,c17528_g1,c7257_g1,c8329_g1,c13862_g1,c14193_g1,c13791_g1,c3580_g1,c10684_g1,c9182_g1,c9125_g1,c10683_g1,c10600_g1,c936_g1,c1385_g1,c13771_g1,c9118_g1,c9522_g1,c11179_g1,c8977_g2,c4046_g1,c7297_g1,c17277_g1,c12761_g1,c326_g1,c8837_g1,c7377_g1,c14524_g1,c8566_g1,c10691_g1,c13189_g1,c15679_g1,c8845_g1,c16679_g1,c13717_g1,c1100_g1,c17068_g1,c7242_g1,c5…
GO:0003674	Molecular Function	GO:0005488	binding	GO:0097159	organic cyclic compound binding	GO:0001882	nucleoside binding	807	c9613_g3,c11800_g1,c5289_g1,c1848_g1,c7006_g1,c11932_g1,c15145_g1,c10328_g1,c9343_g1,c5754_g1,c4564_g1,c5470_g1,c9063_g2,c7614_g1,c3805_g1,c7159_g2,c8456_g1,c11478_g1,c1155_g1,c1823_g1,c4365_g1,c8435_g1,c5785_g2,c2367_g1,c10350_g1,c7530_g1,c15581_g1,c5000_g1,c9355_g4,c16504_g1,c9335_g1,c6521_g1,c6395_g1,c7318_g1,c11726_g1,c9206_g1,c389_g1,c9273_g2,c6475_g1,c9003_g2,c321_g1,c13421_g1,c930_g1,c6473…
GO:0003674	Molecular Function	GO:0005488	binding	GO:0043167	ion binding	GO:0043168	anion binding	1006	c5694_g1,c4357_g1,c7535_g1,c14128_g1,c6094_g1,c17160_g1,c8426_g1,c6255_g2,c119_g1,c7977_g1,c11381_g1,c11263_g1,c8861_g1,c6667_g1,c16882_g1,c9569_g3,c4461_g1,c6303_g1,c3770_g1,c8133_g2,c6750_g1,c4478_g1,c6391_g1,c10530_g1,c8885_g1,c14036_g1,c6846_g1,c7232_g1,c6225_g1,c12787_g1,c3271_g1,c8617_g1,c880_g1,c7586_g1,c7553_g1,c2422_g1,c8847_g1,c7124_g1,c3310_g1,c12558_g1,c6549_g1,c9682_g1,c9471_g1,c6160…
GO:0003674	Molecular Function	GO:0005488	binding	GO:0043167	ion binding	GO:0043169	cation binding	829	c8695_g1,c2847_g1,c4348_g2,c168_g1,c6517_g1,c8633_g1,c13973_g1,c5268_g1,c5994_g1,c7912_g1,c12695_g1,c9133_g1,c6271_g1,c14009_g1,c6940_g1,c7526_g1,c2348_g1,c11358_g1,c7499_g1,c4807_g1,c8233_g1,c5640_g1,c8190_g1,c5882_g1,c4346_g1,c8353_g1,c9047_g1,c12710_g1,c8578_g1,c5584_g1,c4420_g1,c17329_g1,c15035_g1,c13451_g1,c5637_g1,c9381_g1,c7713_g1,c5278_g1,c13090_g1,c7044_g1,c4509_g1,c9247_g3,c12451_g1,c64…
GO:0003674	Molecular Function	GO:0003824	catalytic activity	GO:0016740	transferase activity	GO:0016744	transferase activity, transferring aldehyde or ketonic groups	7	c6391_g1,c6750_g1,c4567_g1,c15012_g1,c1882_g1,c10233_g1,c5045_g2
GO:0003674	Molecular Function	GO:0003824	catalytic activity	GO:0016740	transferase activity	GO:0016757	transferase activity, transferring glycosyl groups	98	c3549_g1,c4858_g1,c9449_g3,c4215_g1,c351_g1,c12709_g1,c8118_g2,c6418_g1,c4346_g1,c16556_g1,c13435_g1,c5591_g1,c6876_g1,c7688_g1,c4985_g1,c936_g1,c5997_g1,c11264_g1,c13841_g1,c9656_g1,c11002_g1,c9782_g1,c3581_g1,c15622_g1,c15534_g1,c9760_g1,c3208_g1,c7740_g1,c4021_g1,c5686_g1,c6049_g1,c13762_g1,c5286_g1,c9017_g2,c5552_g1,c7590_g1,c6103_g1,c8805_g1,c5749_g1,c7391_g1,c8722_g1,c8256_g1,c7748_g1,c9217…
GO:0003674	Molecular Function	GO:0003824	catalytic activity	GO:0016740	transferase activity	GO:0016769	transferase activity, transferring nitrogenous groups	12	c7576_g1,c8780_g1,c6312_g1,c5896_g1,c9238_g1,c9862_g1,c8920_g2,c4019_g1,c4540_g1,c7837_g1,c6169_g1,c13733_g1
GO:0003674	Molecular Function	GO:0003824	catalytic activity	GO:0016740	transferase activity	GO:0016741	transferase activity, transferring one-carbon groups	167	c6889_g1,c9747_g2,c8814_g1,c5674_g2,c15717_g1,c9021_g1,c7957_g1,c4794_g1,c6988_g1,c7723_g1,c9669_g1,c771_g1,c10051_g1,c9587_g1,c1453_g1,c1105_g1,c2951_g1,c1729_g1,c2084_g1,c9237_g1,c6694_g1,c9593_g1,c4225_g1,c8941_g1,c7305_g1,c476_g1,c4026_g1,c8591_g1,c5244_g1,c4741_g1,c779_g1,c8258_g1,c7910_g1,c8299_g1,c16718_g1,c7576_g1,c4306_g1,c1914_g1,c6940_g1,c7771_g2,c13829_g1,c14058_g1,c4081_g1,c8708_g1,c…
GO:0003674	Molecular Function	GO:0003824	catalytic activity	GO:0016740	transferase activity	GO:0016765	transferase activity, transferring alkyl or aryl (other than methyl) groups	38	c9645_g2,c8743_g1,c11618_g1,c3724_g1,c5148_g1,c10640_g1,c8133_g2,c9063_g2,c4985_g1,c8393_g2,c6567_g1,c7648_g1,c8133_g1,c11505_g1,c9529_g2,c8336_g1,c7909_g2,c9529_g1,c4893_g1,c7945_g1,c8481_g1,c9067_g2,c9288_g1,c9336_g1,c5111_g1,c6212_g1,c973_g1,c8393_g1,c6796_g1,c9067_g1,c9730_g1,c9091_g2,c4681_g1,c4160_g1,c9771_g1,c7588_g1,c16526_g2,c17159_g1
GO:0003674	Molecular Function	GO:0003824	catalytic activity	GO:0016740	transferase activity	GO:0016782	transferase activity, transferring sulfur-containing groups	8	c8756_g1,c5556_g1,c4156_g1,c633_g1,c4307_g1,c7941_g2,c12448_g1,c4046_g1
GO:0003674	Molecular Function	GO:0003824	catalytic activity	GO:0016740	transferase activity	GO:0019787	ubiquitin-like protein transferase activity	50	c1533_g1,c17204_g1,c5618_g1,c5828_g1,c8762_g1,c11553_g1,c9573_g2,c5845_g1,c12884_g1,c8300_g1,c9167_g1,c8177_g1,c8505_g1,c5070_g1,c8353_g1,c14175_g1,c9381_g1,c3245_g1,c119_g1,c3943_g1,c6262_g1,c17074_g1,c8177_g2,c10475_g1,c8065_g2,c2977_g1,c6725_g2,c8564_g1,c7557_g2,c9133_g1,c8104_g1,c9513_g1,c4879_g1,c4965_g1,c2348_g1,c16551_g1,c13050_g1,c4436_g1,c8190_g1,c6915_g1,c5376_g1,c3370_g1,c7736_g1,c321_…
GO:0003674	Molecular Function	GO:0003824	catalytic activity	GO:0016740	transferase activity	GO:0016746	transferase activity, transferring acyl groups	98	c4429_g1,c8040_g1,c9368_g1,c6897_g1,c8322_g2,c3548_g1,c5713_g1,c9117_g1,c1628_g1,c5833_g1,c11348_g1,c9409_g2,c15452_g1,c6481_g1,c14655_g1,c8332_g1,c14410_g1,c15508_g1,c7938_g1,c4166_g1,c6588_g1,c16554_g1,c6835_g1,c13508_g1,c7010_g1,c8216_g1,c12657_g1,c8745_g1,c14568_g1,c16457_g1,c2298_g1,c6036_g1,c17146_g1,c5324_g1,c3842_g1,c15063_g1,c7979_g1,c7739_g1,c9568_g1,c14978_g1,c7418_g1,c10759_g1,c4666_g…
GO:0003674	Molecular Function	GO:0003824	catalytic activity	GO:0016740	transferase activity	GO:0016772	transferase activity, transferring phosphorus-containing groups	532	c9376_g1,c5195_g1,c9686_g3,c8698_g1,c9529_g2,c7658_g1,c7986_g1,c16405_g1,c4315_g1,c9150_g1,c13227_g1,c9205_g2,c7152_g1,c15067_g1,c2435_g1,c102_g1,c7664_g1,c1702_g1,c5984_g1,c8250_g1,c2508_g1,c6175_g1,c5067_g1,c9633_g1,c7410_g1,c8179_g2,c8400_g1,c125_g1,c6957_g1,c4136_g1,c3348_g1,c12666_g1,c8480_g1,c13342_g1,c4224_g1,c6511_g1,c10217_g1,c9673_g1,c8425_g2,c4182_g1,c7999_g1,c10651_g1,c7653_g1,c11132_…
GO:0003674	Molecular Function	GO:0003824	catalytic activity	GO:0016874	ligase activity	GO:0016879	ligase activity, forming carbon-nitrogen bonds	69	c1150_g1,c1823_g1,c5087_g1,c3679_g1,c8719_g1,c1127_g1,c6532_g1,c12787_g1,c12448_g1,c9242_g1,c5628_g1,c843_g1,c7232_g1,c8476_g2,c5656_g2,c2602_g1,c16507_g1,c1330_g1,c8990_g1,c6171_g1,c5692_g1,c13632_g1,c7769_g1,c4264_g1,c1005_g1,c9273_g2,c3566_g1,c13508_g1,c13874_g1,c5582_g1,c9240_g1,c8327_g1,c7539_g1,c7530_g1,c7539_g2,c5853_g1,c7884_g1,c4187_g1,c5937_g1,c3675_g1,c4988_g1,c2978_g1,c391_g1,c9610_g1…
GO:0003674	Molecular Function	GO:0003824	catalytic activity	GO:0016874	ligase activity	GO:0016875	ligase activity, forming carbon-oxygen bonds	52	c9144_g1,c8542_g1,c3415_g1,c3981_g1,c13524_g1,c10943_g1,c4383_g1,c9355_g2,c3525_g1,c8811_g1,c5460_g1,c9648_g3,c9355_g4,c8182_g1,c9225_g1,c9941_g1,c7427_g1,c9073_g1,c8262_g1,c8811_g2,c8252_g1,c8299_g1,c7790_g1,c16413_g1,c5579_g1,c11221_g1,c8542_g2,c9355_g1,c6276_g1,c5202_g1,c4551_g1,c3519_g1,c2997_g1,c7243_g1,c7614_g1,c17423_g1,c6876_g1,c10662_g1,c4633_g1,c1497_g1,c6146_g1,c9098_g2,c5304_g1,c1129_…
GO:0003674	Molecular Function	GO:0003824	catalytic activity	GO:0016874	ligase activity	GO:0016877	ligase activity, forming carbon-sulfur bonds	14	c8719_g1,c16554_g1,c8129_g1,c5075_g1,c2909_g1,c9880_g1,c7530_g1,c4034_g1,c4913_g1,c11107_g1,c8494_g1,c5692_g1,c8554_g1,c8569_g1
GO:0003674	Molecular Function	GO:0003824	catalytic activity	GO:0016874	ligase activity	GO:0051002	ligase activity, forming nitrogen-metal bonds	1	c7231_g1
GO:0003674	Molecular Function	GO:0003824	catalytic activity	GO:0016874	ligase activity	GO:0016885	ligase activity, forming carbon-carbon bonds	8	c6130_g1,c8476_g1,c9707_g1,c5656_g1,c9024_g1,c5656_g2,c991_g1,c8476_g2
GO:0003674	Molecular Function	GO:0003824	catalytic activity	GO:0016874	ligase activity	GO:0016886	ligase activity, forming phosphoric ester bonds	9	c9409_g2,c8780_g1,c9652_g1,c4879_g1,c9505_g1,c134_g1,c4965_g1,c4157_g1,c9361_g1
GO:0003674	Molecular Function	GO:0003824	catalytic activity	GO:0016491	oxidoreductase activity	GO:0016651	oxidoreductase activity, acting on NAD(P)H	37	c5520_g1,c8689_g1,c9989_g1,c13810_g1,c9657_g1,c8543_g1,c15350_g1,c13903_g1,c3135_g1,c4726_g1,c181_g1,c2148_g1,c4855_g1,c13695_g1,c8804_g3,c10019_g1,c8161_g1,c2317_g1,c1188_g1,c12659_g1,c6130_g1,c13910_g1,c1246_g1,c12524_g1,c4478_g1,c2583_g1,c5319_g1,c9766_g1,c5528_g1,c678_g1,c332_g1,c9217_g2,c6820_g1,c7958_g1,c5194_g1,c7328_g1,c11326_g1
GO:0003674	Molecular Function	GO:0003824	catalytic activity	GO:0016491	oxidoreductase activity	GO:0016661	oxidoreductase activity, acting on other nitrogenous compounds as donors	2	c4207_g1,c9395_g1
GO:0003674	Molecular Function	GO:0003824	catalytic activity	GO:0016491	oxidoreductase activity	GO:0016229	steroid dehydrogenase activity	16	c9877_g1,c12219_g1,c6908_g1,c11066_g1,c1438_g1,c3212_g1,c7059_g1,c3793_g1,c3017_g1,c1216_g1,c16574_g1,c2701_g1,c318_g1,c16505_g1,c7561_g1,c7984_g1
GO:0003674	Molecular Function	GO:0003824	catalytic activity	GO:0016491	oxidoreductase activity	GO:0016627	oxidoreductase activity, acting on the CH-CH group of donors	42	c13620_g1,c4686_g1,c12524_g1,c4478_g1,c7272_g1,c9466_g1,c4013_g1,c5081_g1,c6908_g1,c8919_g3,c5224_g1,c7997_g1,c6440_g1,c10656_g1,c7643_g1,c16410_g1,c5713_g1,c8630_g1,c3466_g1,c2237_g1,c4778_g1,c4538_g1,c5724_g1,c8110_g1,c14058_g1,c9547_g1,c4567_g1,c3351_g1,c3497_g1,c5882_g1,c8509_g1,c1587_g1,c14748_g1,c4162_g1,c13810_g1,c6348_g1,c8129_g1,c1811_g1,c10058_g1,c13461_g1,c8494_g1,c7660_g1
GO:0003674	Molecular Function	GO:0003824	catalytic activity	GO:0016491	oxidoreductase activity	GO:0016701	oxidoreductase activity, acting on single donors with incorporation of molecular oxygen	19	c9725_g1,c16787_g1,c6259_g1,c8068_g1,c5713_g1,c3530_g1,c1633_g1,c14145_g1,c2755_g1,c6733_g1,c1027_g1,c2755_g2,c9731_g5,c14498_g1,c5177_g1,c2237_g1,c2885_g1,c6598_g1,c7213_g1
GO:0003674	Molecular Function	GO:0003824	catalytic activity	GO:0016491	oxidoreductase activity	GO:0016645	oxidoreductase activity, acting on the CH-NH group of donors	23	c17038_g1,c5504_g1,c2195_g1,c2701_g1,c9486_g2,c2928_g1,c12536_g1,c3325_g1,c5117_g1,c8893_g1,c5924_g1,c2670_g1,c5357_g1,c165_g1,c5528_g1,c5837_g1,c6726_g2,c12071_g1,c948_g1,c9486_g1,c4216_g1,c6573_g1,c13620_g1
GO:0003674	Molecular Function	GO:0003824	catalytic activity	GO:0016491	oxidoreductase activity	GO:0016684	oxidoreductase activity, acting on peroxide as acceptor	18	c7297_g1,c326_g1,c12761_g1,c17528_g1,c479_g1,c1870_g1,c6364_g1,c10167_g1,c4023_g1,c13189_g1,c4201_g1,c1815_g1,c13717_g1,c10107_g1,c8802_g1,c2885_g1,c7557_g2,c8222_g1
GO:0003674	Molecular Function	GO:0003824	catalytic activity	GO:0016491	oxidoreductase activity	GO:0016722	oxidoreductase activity, oxidizing metal ions	1	c7395_g1
GO:0003674	Molecular Function	GO:0003824	catalytic activity	GO:0016491	oxidoreductase activity	GO:0016705	oxidoreductase activity, acting on paired donors, with incorporation or reduction of molecular oxygen	27	c16450_g1,c8394_g1,c6532_g1,c8918_g1,c6661_g1,c4770_g1,c5612_g2,c9156_g2,c1620_g1,c15546_g1,c7527_g1,c10257_g1,c9359_g1,c12964_g1,c15048_g1,c9497_g1,c1889_g1,c6444_g1,c2909_g1,c2147_g1,c7843_g1,c7707_g1,c4768_g1,c9118_g1,c7314_g1,c4488_g1,c13810_g1
GO:0003674	Molecular Function	GO:0003824	catalytic activity	GO:0016491	oxidoreductase activity	GO:0016614	oxidoreductase activity, acting on CH-OH group of donors	94	c10834_g1,c767_g1,c10991_g1,c11188_g1,c12303_g1,c11350_g1,c8785_g1,c5188_g2,c7879_g1,c2701_g1,c1216_g1,c8325_g1,c8539_g1,c3436_g1,c4482_g1,c3413_g1,c10104_g1,c8918_g1,c468_g1,c4881_g1,c3593_g1,c15980_g1,c6147_g1,c9877_g1,c4142_g1,c948_g1,c7916_g1,c7059_g1,c12524_g1,c1118_g1,c1438_g1,c2147_g1,c2108_g1,c1027_g1,c9529_g1,c13467_g1,c8554_g1,c3017_g1,c5554_g1,c8893_g1,c7984_g1,c6447_g1,c2474_g1,c4910_…
GO:0003674	Molecular Function	GO:0003824	catalytic activity	GO:0016491	oxidoreductase activity	GO:0015002	heme-copper terminal oxidase activity	31	c706_g1,c4485_g1,c4307_g1,c7112_g1,c11799_g1,c12727_g1,c4118_g1,c9935_g1,c12598_g1,c10691_g1,c19_g1,c1227_g1,c15610_g1,c3486_g1,c12477_g1,c12535_g1,c15522_g1,c12652_g1,c11895_g1,c5059_g1,c3309_g1,c12533_g1,c13726_g1,c535_g1,c10110_g1,c5031_g1,c8086_g2,c11303_g1,c9583_g1,c5711_g1,c1778_g1
GO:0003674	Molecular Function	GO:0003824	catalytic activity	GO:0016491	oxidoreductase activity	GO:0016679	oxidoreductase activity, acting on diphenols and related substances as donors	22	c17344_g1,c761_g1,c1802_g1,c11530_g1,c15857_g1,c18_g1,c3294_g1,c4969_g1,c5967_g1,c9408_g1,c14801_g1,c254_g1,c2651_g1,c8852_g3,c7447_g2,c5030_g1,c2725_g1,c4158_g1,c9109_g1,c7764_g1,c5711_g1,c4695_g1
GO:0003674	Molecular Function	GO:0003824	catalytic activity	GO:0016491	oxidoreductase activity	GO:0051213	dioxygenase activity	19	c8394_g1,c16450_g1,c16787_g1,c8068_g1,c9725_g1,c14145_g1,c9156_g2,c2755_g1,c3530_g1,c1633_g1,c15048_g1,c12964_g1,c2885_g1,c1889_g1,c7843_g1,c9731_g5,c2755_g2,c7213_g1,c6598_g1
GO:0003674	Molecular Function	GO:0003824	catalytic activity	GO:0016491	oxidoreductase activity	GO:0016638	oxidoreductase activity, acting on the CH-NH2 group of donors	17	c13691_g1,c6259_g1,c9329_g4,c7351_g1,c9830_g1,c1859_g1,c5496_g1,c15743_g1,c12524_g1,c5846_g1,c5177_g1,c2295_g1,c10769_g1,c3478_g1,c9466_g1,c8613_g2,c4233_g1
GO:0003674	Molecular Function	GO:0003824	catalytic activity	GO:0016491	oxidoreductase activity	GO:0004497	monooxygenase activity	22	c8918_g1,c6259_g1,c6532_g1,c5713_g1,c15546_g1,c7527_g1,c9359_g1,c6661_g1,c5612_g2,c6733_g1,c1027_g1,c2909_g1,c2147_g1,c5177_g1,c14498_g1,c9497_g1,c6444_g1,c2237_g1,c7314_g1,c13810_g1,c4488_g1,c4768_g1
GO:0003674	Molecular Function	GO:0003824	catalytic activity	GO:0016491	oxidoreductase activity	GO:0016903	oxidoreductase activity, acting on the aldehyde or oxo group of donors	34	c7952_g1,c16912_g1,c14880_g1,c8389_g1,c13689_g1,c5533_g2,c7643_g1,c8154_g1,c1299_g1,c948_g1,c12524_g1,c7059_g1,c6750_g1,c15146_g1,c5224_g1,c15015_g1,c5253_g1,c5117_g1,c2701_g1,c124_g1,c13461_g1,c6292_g1,c3197_g1,c2549_g1,c5574_g1,c425_g1,c6976_g1,c13735_g1,c14610_g1,c7208_g1,c3497_g1,c3351_g1,c7195_g1,c8823_g4
GO:0003674	Molecular Function	GO:0003824	catalytic activity	GO:0016491	oxidoreductase activity	GO:0016725	oxidoreductase activity, acting on CH or CH2 groups	6	c10099_g1,c17510_g1,c3506_g1,c4180_g1,c8118_g2,c9287_g1
GO:0003674	Molecular Function	GO:0003824	catalytic activity	GO:0016491	oxidoreductase activity	GO:0016675	oxidoreductase activity, acting on a heme group of donors	30	c7112_g1,c12727_g1,c11799_g1,c4307_g1,c706_g1,c4485_g1,c3486_g1,c12477_g1,c1227_g1,c15610_g1,c9935_g1,c4118_g1,c12598_g1,c19_g1,c10691_g1,c3309_g1,c12533_g1,c13726_g1,c10110_g1,c535_g1,c5031_g1,c11895_g1,c12652_g1,c5059_g1,c15522_g1,c12535_g1,c1778_g1,c9583_g1,c11303_g1,c8086_g2
GO:0003674	Molecular Function	GO:0003824	catalytic activity	GO:0016491	oxidoreductase activity	GO:0016667	oxidoreductase activity, acting on a sulfur group of donors	29	c13810_g1,c6552_g1,c2317_g1,c8237_g1,c4539_g1,c7265_g2,c15123_g1,c1970_g1,c9266_g2,c2854_g1,c958_g1,c5764_g1,c12524_g1,c8666_g2,c6200_g1,c4478_g1,c9217_g2,c5094_g1,c7354_g1,c4032_g1,c16995_g1,c16814_g1,c3244_g1,c11526_g1,c1539_g1,c5290_g1,c8880_g1,c15095_g1,c14173_g1
GO:0003674	Molecular Function	GO:0003824	catalytic activity	GO:0016491	oxidoreductase activity	GO:0016721	oxidoreductase activity, acting on superoxide radicals as acceptor	6	c3474_g1,c6060_g1,c5664_g1,c14661_g1,c93_g1,c7532_g2
GO:0003674	Molecular Function	GO:0003824	catalytic activity	GO:0016853	isomerase activity	GO:0016860	intramolecular oxidoreductase activity	20	c5945_g1,c4959_g1,c5508_g1,c1729_g1,c8237_g1,c6538_g1,c7044_g1,c15531_g1,c4978_g1,c7673_g1,c12683_g1,c16246_g1,c7010_g1,c11458_g1,c13266_g1,c3684_g1,c16106_g1,c16532_g1,c943_g1,c2674_g1
GO:0003674	Molecular Function	GO:0003824	catalytic activity	GO:0016853	isomerase activity	GO:0003916	DNA topoisomerase activity	13	c15158_g1,c14831_g1,c8616_g1,c8713_g1,c9705_g1,c8069_g1,c8677_g1,c4925_g1,c17405_g1,c9287_g1,c8626_g1,c9454_g1,c11202_g1
GO:0003674	Molecular Function	GO:0003824	catalytic activity	GO:0016853	isomerase activity	GO:0016859	cis-trans isomerase activity	20	c7472_g1,c9234_g1,c8177_g2,c11934_g1,c658_g1,c4355_g1,c13612_g1,c3108_g1,c263_g1,c6640_g1,c1113_g1,c15668_g1,c6928_g1,c8177_g1,c5005_g1,c6495_g1,c25_g1,c7792_g1,c12384_g1,c7755_g1
GO:0003674	Molecular Function	GO:0003824	catalytic activity	GO:0016853	isomerase activity	GO:0016872	intramolecular lyase activity	1	c5975_g1
GO:0003674	Molecular Function	GO:0003824	catalytic activity	GO:0016853	isomerase activity	GO:0016854	racemase and epimerase activity	12	c15470_g1,c13142_g1,c17165_g1,c1415_g1,c900_g1,c2237_g1,c9201_g1,c318_g1,c1714_g1,c7482_g1,c11066_g1,c1027_g1
GO:0003674	Molecular Function	GO:0003824	catalytic activity	GO:0016853	isomerase activity	GO:0016866	intramolecular transferase activity	23	c9943_g1,c7810_g1,c4341_g1,c4244_g1,c8088_g1,c6897_g1,c16566_g1,c7928_g1,c5126_g1,c7075_g1,c14528_g1,c7370_g1,c7370_g2,c14559_g1,c972_g1,c7607_g1,c5873_g1,c1948_g1,c7247_g1,c5522_g2,c5188_g2,c5066_g1,c4379_g1
GO:0003674	Molecular Function	GO:0003824	catalytic activity	GO:0016787	hydrolase activity	GO:0017171	serine hydrolase activity	85	c8587_g1,c8629_g1,c4234_g1,c3493_g1,c9318_g1,c5245_g1,c1868_g1,c557_g1,c12424_g1,c12134_g1,c145_g1,c6902_g1,c7545_g1,c5703_g1,c16560_g1,c15121_g1,c9166_g1,c7613_g2,c5913_g1,c9659_g1,c5991_g1,c15836_g1,c2593_g1,c12093_g1,c5616_g1,c9152_g2,c6304_g1,c7872_g1,c5244_g1,c6955_g1,c6687_g1,c2130_g1,c434_g1,c639_g1,c17517_g1,c7340_g1,c4965_g1,c14858_g1,c7667_g1,c7286_g1,c6830_g1,c15772_g1,c1266_g1,c6332_g…
GO:0003674	Molecular Function	GO:0003824	catalytic activity	GO:0016787	hydrolase activity	GO:0016801	hydrolase activity, acting on ether bonds	2	c12033_g1,c1811_g1
GO:0003674	Molecular Function	GO:0003824	catalytic activity	GO:0016787	hydrolase activity	GO:0016798	hydrolase activity, acting on glycosyl bonds	131	c618_g1,c6652_g1,c7891_g1,c15195_g1,c9034_g1,c14027_g1,c7259_g1,c6962_g1,c6720_g1,c10407_g1,c17431_g1,c13381_g1,c12181_g1,c7274_g1,c5526_g1,c8515_g1,c4572_g1,c16625_g1,c4057_g1,c4521_g1,c4642_g1,c7848_g1,c16376_g1,c5439_g1,c4866_g1,c254_g1,c8939_g1,c15464_g1,c8965_g1,c8221_g1,c15871_g1,c11661_g1,c12450_g1,c14811_g1,c1266_g1,c14571_g1,c4987_g1,c15591_g1,c13578_g1,c8012_g1,c6856_g1,c6961_g1,c4273_g…
GO:0003674	Molecular Function	GO:0003824	catalytic activity	GO:0016787	hydrolase activity	GO:0019213	deacetylase activity	4	c8809_g1,c6133_g1,c5161_g1,c8162_g1
GO:0003674	Molecular Function	GO:0003824	catalytic activity	GO:0016787	hydrolase activity	GO:0016817	hydrolase activity, acting on acid anhydrides	445	c9600_g1,c8306_g1,c8424_g1,c9326_g1,c2972_g1,c16876_g1,c6759_g1,c4510_g1,c9643_g3,c4728_g1,c2454_g1,c14831_g1,c16675_g1,c5195_g1,c9705_g1,c8373_g1,c8047_g1,c8063_g1,c1063_g1,c17082_g1,c7949_g2,c3562_g1,c13820_g1,c8707_g1,c12897_g1,c9429_g1,c9666_g1,c5655_g1,c13632_g1,c16985_g1,c1256_g1,c776_g1,c8091_g1,c9700_g1,c13309_g1,c9771_g1,c12971_g1,c9891_g1,c8677_g1,c3144_g1,c2576_g1,c2832_g1,c4224_g1,c84…
GO:0003674	Molecular Function	GO:0003824	catalytic activity	GO:0016787	hydrolase activity	GO:0016788	hydrolase activity, acting on ester bonds	280	c8514_g1,c9354_g1,c9998_g1,c8111_g1,c16688_g1,c7318_g1,c4470_g1,c5646_g1,c8309_g1,c5545_g1,c7553_g1,c12628_g1,c13780_g1,c9057_g1,c7453_g1,c9467_g1,c6303_g1,c8712_g1,c5060_g1,c15412_g1,c5228_g1,c8885_g1,c6783_g1,c14128_g1,c189_g1,c5198_g1,c5577_g1,c6079_g1,c8182_g1,c9225_g1,c4066_g1,c16945_g1,c7376_g1,c7813_g1,c13214_g1,c8537_g2,c7937_g1,c4134_g1,c5209_g1,c10764_g1,c7790_g1,c7666_g1,c4577_g1,c7049…
GO:0003674	Molecular Function	GO:0003824	catalytic activity	GO:0016787	hydrolase activity	GO:0008233	peptidase activity	263	c9140_g3,c7286_g1,c2771_g1,c15772_g1,c9641_g1,c15037_g1,c4958_g1,c1485_g1,c4614_g1,c6955_g1,c2130_g1,c7161_g1,c11038_g1,c15836_g1,c8220_g1,c12093_g1,c2593_g1,c2927_g1,c3517_g2,c3119_g1,c9659_g1,c145_g1,c6462_g1,c10819_g1,c9249_g2,c9166_g1,c9546_g1,c5245_g1,c1868_g1,c4074_g1,c12134_g1,c8629_g1,c6607_g1,c10256_g1,c3493_g1,c3619_g1,c11897_g1,c11554_g1,c15705_g1,c50_g1,c11347_g1,c15033_g1,c6680_g1,c4…
GO:0003674	Molecular Function	GO:0003824	catalytic activity	GO:0016787	hydrolase activity	GO:0016810	hydrolase activity, acting on carbon-nitrogen (but not peptide) bonds	33	c8578_g1,c4215_g1,c11182_g1,c6447_g1,c3496_g1,c10656_g1,c12444_g1,c3675_g1,c8719_g1,c1079_g1,c7728_g1,c3011_g1,c4985_g1,c5528_g1,c7878_g2,c8507_g1,c6163_g1,c5161_g1,c9720_g1,c6133_g1,c8462_g1,c6266_g1,c9638_g2,c4513_g1,c9594_g1,c8809_g1,c7160_g1,c6529_g1,c9965_g1,c6206_g1,c8162_g1,c8825_g1,c9583_g1
GO:0003674	Molecular Function	GO:0003824	catalytic activity	GO:0016787	hydrolase activity	GO:0036459	ubiquitinyl hydrolase activity	4	c11171_g1,c6320_g1,c7128_g2,c8960_g3
GO:0003674	Molecular Function	GO:0003824	catalytic activity	GO:0016787	hydrolase activity	GO:0016822	hydrolase activity, acting on acid carbon-carbon bonds	1	c9547_g2
GO:0003674	Molecular Function	GO:0003824	catalytic activity	GO:0019239	deaminase activity	GO:0047623	adenosine-phosphate deaminase activity	1	c9638_g2
GO:0003674	Molecular Function	GO:0003824	catalytic activity	GO:0019239	deaminase activity	GO:0004000	adenosine deaminase activity	1	c3011_g1
GO:0003674	Molecular Function	GO:0003824	catalytic activity	GO:0016829	lyase activity	GO:0016846	carbon-sulfur lyase activity	6	c13973_g1,c8613_g2,c3271_g1,c6401_g1,c117_g1,c6450_g1
GO:0003674	Molecular Function	GO:0003824	catalytic activity	GO:0016829	lyase activity	GO:0016840	carbon-nitrogen lyase activity	10	c9667_g2,c9399_g2,c9399_g1,c7160_g1,c5403_g1,c9667_g3,c7396_g1,c4176_g2,c8226_g1,c3127_g1
GO:0003674	Molecular Function	GO:0003824	catalytic activity	GO:0016829	lyase activity	GO:0016830	carbon-carbon lyase activity	58	c8850_g1,c13900_g1,c14108_g1,c13587_g1,c13239_g1,c7569_g2,c16353_g1,c3677_g1,c4646_g1,c11135_g1,c5650_g1,c3720_g1,c2716_g1,c1188_g1,c1323_g1,c4985_g1,c7966_g1,c9386_g1,c8937_g2,c2475_g1,c6094_g1,c10235_g1,c4524_g1,c1236_g1,c13171_g1,c8738_g2,c500_g1,c3551_g1,c4444_g1,c7917_g1,c5188_g2,c2237_g1,c6909_g1,c1124_g1,c7273_g1,c9197_g1,c4856_g1,c5945_g1,c4965_g1,c5285_g1,c14307_g1,c12408_g1,c2501_g1,c88…
GO:0003674	Molecular Function	GO:0003824	catalytic activity	GO:0016829	lyase activity	GO:0016849	phosphorus-oxygen lyase activity	7	c14055_g1,c8819_g1,c5805_g1,c7253_g1,c5559_g1,c15058_g1,c17241_g1
GO:0003674	Molecular Function	GO:0003824	catalytic activity	GO:0016829	lyase activity	GO:0016835	carbon-oxygen lyase activity	47	c4686_g1,c9959_g1,c5060_g1,c6383_g1,c5432_g1,c10166_g1,c5810_g1,c5544_g1,c4092_g1,c943_g1,c8443_g1,c5530_g1,c8302_g1,c15149_g1,c9529_g1,c7350_g1,c1831_g1,c8747_g1,c15195_g1,c9529_g2,c3534_g1,c8630_g1,c13964_g1,c8386_g1,c2015_g1,c6275_g1,c8666_g1,c11350_g1,c8896_g1,c4202_g1,c9879_g1,c2210_g1,c7189_g1,c5706_g1,c7880_g2,c1892_g1,c5311_g1,c4918_g1,c5259_g1,c9135_g1,c10115_g1,c3803_g1,c6849_g1,c7414_g…
GO:0003674	Molecular Function	GO:0005215	transporter activity	GO:0051183	vitamin transporter activity	GO:0090482	vitamin transmembrane transporter activity	2	c2004_g1,c8323_g1
GO:0003674	Molecular Function	GO:0005215	transporter activity	GO:0022892	substrate-specific transporter activity	GO:0022891	substrate-specific transmembrane transporter activity	357	c14947_g1,c124_g1,c8524_g1,c5721_g1,c5011_g1,c695_g1,c16749_g1,c1518_g1,c9273_g3,c13481_g1,c5031_g1,c15096_g1,c7839_g1,c8720_g1,c14801_g1,c8816_g2,c4158_g1,c6065_g1,c15585_g1,c16121_g1,c7890_g1,c9916_g1,c6827_g1,c14571_g1,c4485_g1,c1912_g1,c9479_g1,c16492_g1,c9935_g1,c5409_g2,c8127_g2,c8852_g3,c7814_g1,c5330_g2,c1594_g1,c460_g1,c5080_g1,c15064_g1,c13658_g1,c5631_g1,c6808_g1,c17214_g1,c2122_g1,c10…
GO:0003674	Molecular Function	GO:0005215	transporter activity	GO:0022892	substrate-specific transporter activity	GO:0008565	protein transporter activity	3	c2028_g1,c5533_g2,c5773_g1
GO:0003674	Molecular Function	GO:0005215	transporter activity	GO:0022892	substrate-specific transporter activity	GO:0005319	lipid transporter activity	5	c11235_g1,c8756_g1,c6574_g1,c5721_g1,c7526_g1
GO:0003674	Molecular Function	GO:0005215	transporter activity	GO:1901505	carbohydrate derivative transporter activity	GO:0005338	nucleotide-sugar transmembrane transporter activity	1	c2383_g1
GO:0003674	Molecular Function	GO:0005215	transporter activity	GO:1901505	carbohydrate derivative transporter activity	GO:0005337	nucleoside transmembrane transporter activity	4	c17343_g1,c8560_g1,c4980_g1,c15188_g1
GO:0003674	Molecular Function	GO:0005215	transporter activity	GO:1901505	carbohydrate derivative transporter activity	GO:0005346	purine ribonucleotide transmembrane transporter activity	1	c8560_g1
GO:0003674	Molecular Function	GO:0005215	transporter activity	GO:0051184	cofactor transporter activity	GO:0051185	coenzyme transporter activity	1	c2222_g1
GO:0003674	Molecular Function	GO:0005215	transporter activity	GO:1901476	carbohydrate transporter activity	GO:0015144	carbohydrate transmembrane transporter activity	16	c16405_g1,c739_g1,c9382_g2,c5539_g1,c696_g1,c7814_g1,c7839_g1,c4166_g1,c8248_g1,c4068_g1,c9217_g1,c7890_g1,c3052_g1,c13451_g1,c5931_g1,c6827_g1
GO:0003674	Molecular Function	GO:0005215	transporter activity	GO:0022857	transmembrane transporter activity	GO:1901677	phosphate transmembrane transporter activity	6	c739_g1,c13838_g1,c2383_g1,c16897_g1,c9040_g1,c8560_g1
GO:0003674	Molecular Function	GO:0005215	transporter activity	GO:0022857	transmembrane transporter activity	GO:0022803	passive transmembrane transporter activity	53	c10111_g1,c15074_g1,c4166_g1,c17254_g1,c15346_g1,c5011_g1,c6894_g1,c5075_g1,c5984_g1,c6893_g1,c8418_g1,c7518_g1,c5299_g1,c11219_g1,c6271_g1,c7894_g1,c4553_g1,c5549_g1,c5818_g1,c13899_g1,c756_g1,c8920_g1,c2832_g1,c10759_g1,c8835_g1,c14711_g1,c7676_g1,c7795_g1,c1622_g1,c8011_g1,c9255_g2,c16205_g1,c10589_g1,c5080_g1,c6406_g1,c4695_g1,c16882_g1,c14931_g1,c11100_g1,c2882_g1,c12784_g1,c9255_g1,c214_g1,…
GO:0003674	Molecular Function	GO:0005215	transporter activity	GO:0022857	transmembrane transporter activity	GO:0090482	vitamin transmembrane transporter activity	2	c2004_g1,c8323_g1
GO:0003674	Molecular Function	GO:0005215	transporter activity	GO:0022857	transmembrane transporter activity	GO:0015238	drug transmembrane transporter activity	2	c2004_g1,c8323_g1
GO:0003674	Molecular Function	GO:0005215	transporter activity	GO:0022857	transmembrane transporter activity	GO:0016820	hydrolase activity, acting on acid anhydrides, catalyzing transmembrane movement of substances	66	c14508_g1,c9834_g1,c6511_g1,c14608_g1,c4569_g1,c11209_g1,c8399_g1,c12822_g1,c9900_g1,c830_g1,c6694_g1,c6763_g1,c17201_g1,c8459_g1,c15251_g1,c9491_g1,c8756_g1,c9569_g8,c2115_g1,c12230_g1,c5929_g1,c3488_g1,c6574_g1,c9171_g1,c4760_g1,c11188_g1,c7526_g1,c14989_g1,c9253_g1,c6784_g1,c8748_g1,c6759_g1,c4510_g1,c5785_g2,c9916_g1,c9359_g1,c9491_g2,c13727_g1,c6801_g1,c12739_g1,c9122_g1,c14036_g1,c5754_g1,c…
GO:0003674	Molecular Function	GO:0005215	transporter activity	GO:0022857	transmembrane transporter activity	GO:1901682	sulfur compound transmembrane transporter activity	6	c8305_g1,c2004_g1,c8323_g1,c14668_g1,c7276_g1,c1169_g1
GO:0003674	Molecular Function	GO:0005215	transporter activity	GO:0022857	transmembrane transporter activity	GO:0015562	efflux transmembrane transporter activity	1	c1778_g1
GO:0003674	Molecular Function	GO:0005215	transporter activity	GO:0022857	transmembrane transporter activity	GO:0022891	substrate-specific transmembrane transporter activity	357	c14947_g1,c124_g1,c8524_g1,c5721_g1,c5011_g1,c695_g1,c16749_g1,c1518_g1,c9273_g3,c13481_g1,c5031_g1,c15096_g1,c7839_g1,c8720_g1,c14801_g1,c8816_g2,c4158_g1,c6065_g1,c15585_g1,c16121_g1,c7890_g1,c9916_g1,c6827_g1,c14571_g1,c4485_g1,c1912_g1,c9479_g1,c16492_g1,c9935_g1,c5409_g2,c8127_g2,c8852_g3,c7814_g1,c5330_g2,c1594_g1,c460_g1,c5080_g1,c15064_g1,c13658_g1,c5631_g1,c6808_g1,c17214_g1,c2122_g1,c10…
GO:0003674	Molecular Function	GO:0005215	transporter activity	GO:0022857	transmembrane transporter activity	GO:0022804	active transmembrane transporter activity	107	c5773_g1,c9273_g3,c15096_g1,c9040_g1,c9693_g1,c5000_g1,c4600_g1,c1820_g1,c17343_g1,c7339_g1,c6065_g1,c3052_g1,c13632_g1,c5931_g1,c8001_g1,c6202_g1,c9891_g1,c4166_g1,c5721_g1,c6475_g1,c1932_g1,c9580_g1,c9571_g1,c13727_g1,c6801_g1,c5539_g1,c7814_g1,c9122_g1,c16897_g1,c14036_g1,c12739_g1,c5754_g1,c6965_g1,c16405_g1,c14836_g1,c9343_g1,c15064_g1,c3562_g1,c11800_g1,c13658_g1,c16882_g1,c8560_g1,c9382_g2…
GO:0003674	Molecular Function	GO:0005215	transporter activity	GO:0090484	drug transporter activity	GO:0015238	drug transmembrane transporter activity	2	c2004_g1,c8323_g1
GO:0003674	Molecular Function	GO:0005215	transporter activity	GO:0090484	drug transporter activity	GO:0045118	azole transporter activity	2	c8323_g1,c2004_g1
GO:0003674	Molecular Function	GO:0001071	nucleic acid binding transcription factor activity	GO:0003700	transcription factor activity, sequence-specific DNA binding	GO:0000981	RNA polymerase II transcription factor activity, sequence-specific DNA binding	8	c1842_g1,c9598_g3,c9592_g1,c168_g1,c289_g1,c12367_g1,c9598_g2,c9312_g1
GO:0003674	Molecular Function	GO:0001071	nucleic acid binding transcription factor activity	GO:0003700	transcription factor activity, sequence-specific DNA binding	GO:0098531	transcription factor activity, direct ligand regulated sequence-specific DNA binding	6	c9598_g2,c9312_g1,c9598_g3,c289_g1,c168_g1,c1842_g1
GO:0003674	Molecular Function	GO:0000988	transcription factor activity, protein binding	GO:0000990	transcription factor activity, core RNA polymerase binding	GO:0000996	core DNA-dependent RNA polymerase binding promoter specificity activity	9	c1666_g1,c9329_g3,c8877_g1,c9448_g1,c13280_g1,c5033_g1,c17009_g1,c1796_g1,c14230_g1
GO:0003674	Molecular Function	GO:0000988	transcription factor activity, protein binding	GO:0000989	transcription factor activity, transcription factor binding	GO:0003712	transcription cofactor activity	61	c1842_g1,c15111_g1,c7711_g1,c8800_g1,c9598_g3,c9490_g2,c12723_g1,c8952_g1,c3023_g1,c8019_g1,c7709_g1,c7476_g1,c9047_g1,c7927_g1,c2150_g1,c4582_g1,c8994_g1,c9250_g2,c7723_g1,c2700_g1,c5485_g1,c7636_g1,c9068_g1,c8346_g1,c5492_g1,c9944_g1,c12829_g1,c9808_g1,c4965_g1,c7315_g1,c9902_g1,c8696_g1,c3828_g1,c5457_g1,c2240_g1,c5837_g1,c4553_g1,c4776_g1,c9574_g1,c1927_g1,c8672_g1,c5158_g1,c5512_g1,c4279_g1,…
GO:0003674	Molecular Function	GO:0000988	transcription factor activity, protein binding	GO:0000989	transcription factor activity, transcription factor binding	GO:0001076	transcription factor activity, RNA polymerase II transcription factor binding	57	c9365_g5,c9113_g1,c11171_g1,c3436_g1,c8031_g1,c6790_g1,c2216_g1,c4381_g1,c725_g1,c9220_g1,c6506_g1,c7743_g1,c9057_g1,c3598_g1,c13970_g1,c12628_g1,c9943_g1,c4553_g1,c5837_g1,c5457_g1,c5512_g1,c5158_g1,c4279_g1,c1927_g1,c8672_g1,c4776_g1,c9574_g1,c7315_g1,c9808_g1,c4965_g1,c9944_g1,c5492_g1,c8346_g1,c3828_g1,c8696_g1,c9068_g1,c7636_g1,c5485_g1,c2700_g1,c4582_g1,c2150_g1,c7927_g1,c9047_g1,c8994_g1,c…
GO:0003674	Molecular Function	GO:0098772	molecular function regulator	GO:0030234	enzyme regulator activity	GO:0010576	metalloenzyme regulator activity	1	c202_g1
GO:0003674	Molecular Function	GO:0098772	molecular function regulator	GO:0030234	enzyme regulator activity	GO:0010851	cyclase regulator activity	1	c7562_g1
GO:0003674	Molecular Function	GO:0098772	molecular function regulator	GO:0030234	enzyme regulator activity	GO:0004857	enzyme inhibitor activity	29	c16880_g1,c10283_g1,c3352_g1,c2719_g1,c7695_g1,c6299_g2,c4610_g1,c7290_g1,c10445_g1,c16214_g1,c12144_g1,c8319_g1,c11606_g1,c202_g1,c11182_g1,c12503_g1,c10457_g1,c668_g1,c9707_g1,c1826_g1,c4195_g1,c13023_g1,c12466_g1,c4062_g1,c7056_g1,c6730_g1,c10019_g1,c6459_g1,c5350_g1
GO:0003674	Molecular Function	GO:0098772	molecular function regulator	GO:0030234	enzyme regulator activity	GO:0043028	cysteine-type endopeptidase regulator activity involved in apoptotic process	2	c6730_g1,c4610_g1
GO:0003674	Molecular Function	GO:0098772	molecular function regulator	GO:0030234	enzyme regulator activity	GO:0061134	peptidase regulator activity	11	c10019_g1,c6730_g1,c4610_g1,c5350_g1,c16214_g1,c16880_g1,c202_g1,c10283_g1,c668_g1,c13023_g1,c12466_g1
GO:0003674	Molecular Function	GO:0098772	molecular function regulator	GO:0030234	enzyme regulator activity	GO:0042979	ornithine decarboxylase regulator activity	1	c4195_g1
GO:0003674	Molecular Function	GO:0098772	molecular function regulator	GO:0030234	enzyme regulator activity	GO:0008047	enzyme activator activity	31	c9507_g1,c8125_g1,c7043_g1,c7188_g1,c8937_g2,c8972_g1,c4053_g1,c5434_g1,c6689_g1,c7344_g1,c6800_g1,c8406_g2,c9470_g2,c4746_g1,c4213_g1,c3540_g1,c8099_g1,c8988_g1,c6186_g1,c12897_g1,c8309_g1,c13453_g1,c2842_g1,c2976_g1,c9543_g1,c9005_g1,c13499_g1,c7562_g1,c4044_g2,c14769_g1,c8937_g1
GO:0003674	Molecular Function	GO:0098772	molecular function regulator	GO:0030234	enzyme regulator activity	GO:0060589	nucleoside-triphosphatase regulator activity	42	c11606_g1,c9038_g2,c9470_g2,c2266_g1,c9534_g2,c8125_g1,c4053_g1,c5434_g1,c8972_g1,c2976_g1,c9005_g1,c2842_g1,c13453_g1,c8309_g1,c3262_g1,c4671_g1,c3352_g1,c8099_g1,c8988_g1,c6800_g1,c8319_g1,c7344_g1,c8406_g2,c10457_g1,c4062_g1,c9507_g1,c1645_g1,c6689_g1,c993_g1,c8937_g2,c14769_g1,c8937_g1,c4044_g2,c6225_g1,c13499_g1,c16594_g1,c3540_g1,c4213_g1,c12144_g1,c6186_g1,c12897_g1,c8886_g1
GO:0003674	Molecular Function	GO:0098772	molecular function regulator	GO:0030234	enzyme regulator activity	GO:0019208	phosphatase regulator activity	6	c7043_g1,c997_g1,c4746_g1,c1826_g1,c2719_g1,c1641_g1
GO:0003674	Molecular Function	GO:0098772	molecular function regulator	GO:0030234	enzyme regulator activity	GO:0019207	kinase regulator activity	19	c7695_g1,c16397_g1,c6966_g2,c6925_g1,c150_g1,c7290_g1,c10445_g1,c6764_g1,c7394_g1,c9543_g1,c3227_g1,c7056_g1,c7188_g1,c8702_g1,c6459_g1,c13183_g1,c11282_g1,c12503_g1,c6105_g1
GO:0003674	Molecular Function	GO:0098772	molecular function regulator	GO:0016247	channel regulator activity	GO:0017080	sodium channel regulator activity	2	c1606_g1,c7374_g1
GO:0003674	Molecular Function	GO:0098772	molecular function regulator	GO:0016247	channel regulator activity	GO:0005246	calcium channel regulator activity	2	c6817_g1,c6888_g1
GO:0003674	Molecular Function	GO:0098772	molecular function regulator	GO:0016247	channel regulator activity	GO:0016248	channel inhibitor activity	13	c11270_g1,c9559_g2,c1570_g1,c5232_g1,c6363_g1,c11100_g1,c9660_g1,c9559_g3,c6888_g1,c7007_g1,c6817_g1,c1606_g1,c7374_g1
GO:0003674	Molecular Function	GO:0098772	molecular function regulator	GO:0016247	channel regulator activity	GO:0015459	potassium channel regulator activity	2	c1570_g1,c5232_g1
GO:0003674	Molecular Function	GO:0098772	molecular function regulator	GO:0030545	receptor regulator activity	GO:0030547	receptor inhibitor activity	6	c9101_g1,c9265_g1,c16044_g1,c460_g1,c8643_g1,c10434_g1
GO:0003674	Molecular Function	GO:0098772	molecular function regulator	GO:0030545	receptor regulator activity	GO:0030548	acetylcholine receptor regulator activity	6	c460_g1,c8643_g1,c16044_g1,c10434_g1,c9101_g1,c9265_g1
GO:0003674	Molecular Function	GO:0098772	molecular function regulator	GO:0005085	guanyl-nucleotide exchange factor activity	GO:0005088	Ras guanyl-nucleotide exchange factor activity	21	c8073_g1,c3822_g1,c13661_g1,c7838_g1,c2292_g1,c9267_g1,c7290_g1,c5273_g1,c8228_g1,c5662_g1,c6838_g2,c153_g1,c16649_g1,c9477_g1,c5314_g1,c9657_g1,c8854_g1,c1008_g1,c8071_g1,c7314_g1,c8050_g1
GO:0003674	Molecular Function	GO:0060089	molecular transducer activity	GO:0004872	receptor activity	GO:0038024	cargo receptor activity	3	c7372_g1,c9546_g4,c7687_g1
GO:0003674	Molecular Function	GO:0060089	molecular transducer activity	GO:0004872	receptor activity	GO:0038023	signaling receptor activity	60	c9598_g3,c8175_g1,c5330_g2,c3520_g1,c2118_g1,c11762_g1,c1842_g1,c8399_g1,c7545_g1,c5238_g1,c2108_g1,c10359_g1,c7048_g2,c7531_g1,c9598_g2,c9557_g1,c14916_g1,c14235_g1,c8554_g1,c10589_g1,c7986_g1,c8065_g2,c16813_g1,c4945_g1,c14234_g1,c6959_g1,c14833_g1,c9470_g3,c4460_g1,c289_g1,c1690_g2,c8157_g1,c6443_g1,c8309_g1,c8920_g1,c5230_g1,c13311_g1,c13563_g1,c11361_g1,c4595_g1,c8237_g1,c3887_g1,c4906_g1,c5…
GO:0003674	Molecular Function	GO:0060089	molecular transducer activity	GO:0004871	signal transducer activity	GO:0038023	signaling receptor activity	60	c9598_g3,c8175_g1,c5330_g2,c3520_g1,c2118_g1,c11762_g1,c1842_g1,c8399_g1,c7545_g1,c5238_g1,c2108_g1,c10359_g1,c7048_g2,c7531_g1,c9598_g2,c9557_g1,c14916_g1,c14235_g1,c8554_g1,c10589_g1,c7986_g1,c8065_g2,c16813_g1,c4945_g1,c14234_g1,c6959_g1,c14833_g1,c9470_g3,c4460_g1,c289_g1,c1690_g2,c8157_g1,c6443_g1,c8309_g1,c8920_g1,c5230_g1,c13311_g1,c13563_g1,c11361_g1,c4595_g1,c8237_g1,c3887_g1,c4906_g1,c5…
GO:0003674	Molecular Function	GO:0060089	molecular transducer activity	GO:0004871	signal transducer activity	GO:0005057	receptor signaling protein activity	19	c9470_g3,c4351_g1,c7986_g1,c5888_g1,c8065_g2,c15002_g1,c14234_g1,c7048_g2,c5188_g2,c12974_g1,c8672_g1,c9557_g1,c8309_g1,c5548_g2,c13563_g1,c8399_g1,c7545_g1,c5238_g1,c8237_g1
GO:0005575	Cellular Component	GO:0019012	virion	GO:0044423	virion part	GO:0036338	viral membrane	57	c7465_g1,c8425_g2,c9980_g1,c8208_g1,c5134_g1,c8319_g1,c9529_g2,c11243_g1,c9144_g2,c991_g1,c6669_g1,c9579_g1,c8049_g1,c9658_g4,c8370_g1,c8812_g1,c1721_g1,c10468_g1,c6324_g1,c9182_g1,c3459_g1,c2633_g2,c12513_g1,c1017_g1,c7926_g1,c460_g1,c1778_g1,c4376_g1,c9260_g2,c8846_g1,c15174_g1,c8859_g2,c11678_g1,c8683_g2,c5781_g1,c8074_g1,c8907_g1,c117_g1,c8520_g1,c3826_g1,c10034_g1,c1601_g1,c7858_g2,c7562_g1,…
GO:0005575	Cellular Component	GO:0019012	virion	GO:0044423	virion part	GO:0019028	viral capsid	14	c9705_g1,c6561_g1,c9580_g9,c2371_g1,c13624_g1,c9403_g1,c8533_g1,c7530_g1,c10964_g1,c11364_g1,c9673_g2,c5461_g1,c7472_g1,c11445_g1
GO:0005575	Cellular Component	GO:0044217	other organism part	GO:0033643	host cell part	GO:0033644	host cell membrane	2	c4303_g1,c9268_g1
GO:0005575	Cellular Component	GO:0044217	other organism part	GO:0033643	host cell part	GO:0033646	host intracellular part	37	c8253_g3,c6192_g1,c5398_g1,c12623_g1,c15285_g1,c4303_g1,c9458_g3,c3679_g1,c9296_g5,c4695_g1,c15072_g1,c9268_g1,c4384_g1,c11236_g1,c3519_g1,c2880_g1,c3198_g1,c9077_g1,c7267_g2,c5865_g1,c6516_g1,c7002_g1,c2326_g1,c4327_g1,c5371_g1,c12840_g1,c5655_g1,c5273_g1,c12126_g1,c4484_g1,c15123_g1,c16500_g1,c9246_g1,c11961_g1,c2828_g1,c6076_g1,c6289_g1
GO:0005575	Cellular Component	GO:0044217	other organism part	GO:0033643	host cell part	GO:0043656	intracellular region of host	37	c9246_g1,c16500_g1,c11961_g1,c4484_g1,c15123_g1,c5273_g1,c12126_g1,c6076_g1,c6289_g1,c2828_g1,c5865_g1,c7267_g2,c9077_g1,c5371_g1,c12840_g1,c5655_g1,c4327_g1,c2326_g1,c7002_g1,c6516_g1,c4384_g1,c15072_g1,c9268_g1,c4695_g1,c3198_g1,c2880_g1,c11236_g1,c3519_g1,c15285_g1,c12623_g1,c6192_g1,c8253_g3,c5398_g1,c9296_g5,c3679_g1,c4303_g1,c9458_g3
GO:0005575	Cellular Component	GO:0044217	other organism part	GO:0033643	host cell part	GO:0044385	integral to membrane of host cell	2	c9268_g1,c4303_g1
GO:0005575	Cellular Component	GO:0044217	other organism part	GO:0033643	host cell part	GO:0039713	viral factory	10	c3519_g1,c6289_g1,c5655_g1,c2828_g1,c3679_g1,c5398_g1,c16500_g1,c9246_g1,c15072_g1,c15123_g1
GO:0005575	Cellular Component	GO:0044217	other organism part	GO:0044216	other organism cell	GO:0043657	host cell	41	c6289_g1,c6076_g1,c2828_g1,c9246_g1,c16500_g1,c11961_g1,c4484_g1,c15123_g1,c5273_g1,c12126_g1,c12840_g1,c2893_g1,c5371_g1,c5655_g1,c2326_g1,c4327_g1,c7002_g1,c6516_g1,c5865_g1,c7267_g2,c9077_g1,c11693_g1,c3198_g1,c2880_g1,c11236_g1,c3519_g1,c4384_g1,c15072_g1,c11100_g1,c9268_g1,c4695_g1,c9296_g5,c3679_g1,c4303_g1,c9458_g3,c6856_g1,c15285_g1,c12623_g1,c8253_g3,c6192_g1,c5398_g1
GO:0005575	Cellular Component	GO:0044217	other organism part	GO:0044216	other organism cell	GO:0044218	other organism cell membrane	6	c9268_g1,c11100_g1,c6856_g1,c2893_g1,c11693_g1,c4303_g1
GO:0005575	Cellular Component	GO:0044217	other organism part	GO:0044279	other organism membrane	GO:0044218	other organism cell membrane	6	c9268_g1,c11100_g1,c6856_g1,c2893_g1,c11693_g1,c4303_g1
GO:0005575	Cellular Component	GO:0044422	organelle part	GO:0031090	organelle membrane	GO:0098588	bounding membrane of organelle	190	c8805_g1,c6375_g1,c8672_g1,c11114_g1,c8222_g1,c15245_g1,c8548_g1,c224_g1,c15534_g1,c6947_g1,c7750_g1,c17013_g1,c11142_g1,c4805_g1,c5083_g1,c15622_g1,c9301_g1,c6721_g1,c5656_g1,c739_g1,c9617_g1,c6148_g1,c5591_g1,c17297_g1,c13729_g1,c6547_g1,c6763_g1,c7563_g1,c5731_g1,c1529_g1,c6492_g3,c9449_g3,c4215_g1,c5077_g1,c4820_g1,c5424_g1,c7122_g1,c2796_g1,c6316_g1,c5773_g1,c6656_g1,c2579_g1,c9379_g1,c16541…
GO:0005575	Cellular Component	GO:0044422	organelle part	GO:0031090	organelle membrane	GO:0031312	extrinsic component of organelle membrane	1	c8222_g1
GO:0005575	Cellular Component	GO:0044422	organelle part	GO:0031090	organelle membrane	GO:0019866	organelle inner membrane	88	c1784_g1,c7125_g1,c15251_g1,c9766_g1,c3447_g1,c1027_g1,c14253_g1,c13997_g1,c830_g1,c13926_g1,c7824_g1,c12659_g1,c14669_g1,c1676_g1,c8219_g1,c5814_g1,c9834_g1,c113_g1,c3486_g1,c4996_g1,c11209_g1,c19_g1,c5533_g2,c12600_g1,c1563_g1,c6083_g1,c8222_g1,c10744_g1,c2388_g1,c13652_g1,c6371_g1,c7685_g1,c8789_g1,c9425_g1,c5298_g1,c11070_g1,c448_g1,c13695_g1,c9564_g1,c10691_g1,c5161_g1,c3504_g1,c5605_g1,c563…
GO:0005575	Cellular Component	GO:0044422	organelle part	GO:0031090	organelle membrane	GO:0012506	vesicle membrane	25	c5424_g1,c5192_g1,c9617_g1,c15936_g1,c7190_g1,c275_g1,c6865_g1,c6656_g1,c9169_g1,c15103_g1,c5676_g1,c5141_g1,c16541_g1,c17013_g1,c3371_g1,c14360_g1,c7112_g1,c4805_g1,c6772_g1,c2050_g1,c11057_g1,c7035_g1,c3736_g1,c11055_g1,c5083_g1
GO:0005575	Cellular Component	GO:0044422	organelle part	GO:0031090	organelle membrane	GO:0031965	nuclear membrane	4	c9305_g2,c15214_g1,c14669_g1,c88_g1
GO:0005575	Cellular Component	GO:0044422	organelle part	GO:0031090	organelle membrane	GO:0031301	integral component of organelle membrane	55	c5077_g1,c5377_g1,c8256_g1,c9449_g3,c11435_g1,c6492_g3,c4434_g1,c8559_g1,c3665_g1,c4676_g1,c17357_g1,c9305_g2,c9819_g1,c5731_g1,c14669_g1,c7824_g1,c6547_g1,c12020_g1,c10060_g1,c9043_g1,c12095_g1,c15214_g1,c17297_g1,c15130_g1,c9301_g1,c11100_g1,c785_g1,c8761_g1,c4421_g1,c5605_g1,c11702_g1,c16489_g1,c8746_g1,c15079_g1,c9030_g1,c9120_g1,c9938_g1,c5353_g1,c4166_g1,c9722_g1,c8938_g1,c5681_g1,c15534_g1…
GO:0005575	Cellular Component	GO:0044422	organelle part	GO:0031090	organelle membrane	GO:0031968	organelle outer membrane	32	c8981_g1,c5773_g1,c5339_g1,c16513_g1,c8548_g1,c8672_g1,c7031_g1,c7122_g1,c8222_g1,c4741_g1,c9057_g1,c15074_g1,c15534_g1,c6947_g1,c6736_g1,c12897_g1,c15047_g1,c567_g1,c7037_g1,c6721_g1,c15174_g1,c11487_g1,c6809_g1,c9359_g1,c4643_g1,c1127_g1,c7984_g1,c8962_g2,c2396_g1,c1622_g1,c3614_g1,c9579_g1
GO:0005575	Cellular Component	GO:0044422	organelle part	GO:0031090	organelle membrane	GO:0031300	intrinsic component of organelle membrane	57	c6547_g1,c12020_g1,c14669_g1,c7824_g1,c12095_g1,c17297_g1,c15214_g1,c10060_g1,c9043_g1,c9301_g1,c11100_g1,c785_g1,c15130_g1,c5605_g1,c4421_g1,c11702_g1,c8761_g1,c8256_g1,c5377_g1,c5077_g1,c11435_g1,c6492_g3,c9449_g3,c4676_g1,c3665_g1,c17357_g1,c4434_g1,c8559_g1,c9819_g1,c5731_g1,c9305_g2,c7606_g1,c7564_g1,c9379_g1,c6049_g1,c15245_g1,c5636_g1,c88_g1,c6316_g1,c4820_g1,c5866_g1,c4286_g1,c6375_g1,c55…
GO:0005575	Cellular Component	GO:0044422	organelle part	GO:0031090	organelle membrane	GO:0031966	mitochondrial membrane	115	c8548_g1,c5298_g1,c9425_g1,c8789_g1,c6371_g1,c7685_g1,c8222_g1,c13652_g1,c2388_g1,c10744_g1,c8672_g1,c4741_g1,c5161_g1,c10691_g1,c6736_g1,c9564_g1,c15534_g1,c13695_g1,c15074_g1,c6947_g1,c11070_g1,c448_g1,c8219_g1,c5814_g1,c12659_g1,c7824_g1,c1676_g1,c13926_g1,c830_g1,c15174_g1,c14253_g1,c13997_g1,c6721_g1,c3447_g1,c9766_g1,c1027_g1,c15251_g1,c1784_g1,c7125_g1,c6083_g1,c4643_g1,c1563_g1,c5533_g2,c…
GO:0005575	Cellular Component	GO:0044422	organelle part	GO:0044446	intracellular organelle part	GO:0044431	Golgi apparatus part	51	c5192_g1,c11702_g1,c9382_g2,c8873_g1,c739_g1,c6471_g1,c7814_g1,c9043_g1,c5539_g1,c15936_g1,c1635_g1,c7190_g1,c275_g1,c12020_g1,c15103_g1,c8022_g2,c4969_g1,c9819_g1,c4068_g1,c17357_g1,c16556_g1,c9449_g3,c6772_g1,c7112_g1,c5377_g1,c11057_g1,c8256_g1,c7357_g1,c6222_g1,c8253_g1,c7774_g1,c6049_g1,c11371_g1,c6574_g1,c9760_g1,c5721_g1,c15534_g1,c9737_g1,c7188_g1,c5353_g1,c4577_g1,c8148_g1,c4805_g1,c7639…
GO:0005575	Cellular Component	GO:0044422	organelle part	GO:0044446	intracellular organelle part	GO:0031970	organelle envelope lumen	8	c5255_g1,c12728_g1,c12593_g1,c1784_g1,c5177_g1,c13791_g1,c7125_g1,c15235_g1
GO:0005575	Cellular Component	GO:0044422	organelle part	GO:0044446	intracellular organelle part	GO:0044437	vacuolar part	16	c4050_g1,c6763_g1,c4562_g1,c6225_g1,c9900_g1,c31_g1,c784_g1,c13729_g1,c6684_g1,c11114_g1,c6065_g1,c4541_g1,c7304_g1,c5248_g1,c1539_g1,c11142_g1
GO:0005575	Cellular Component	GO:0044422	organelle part	GO:0044446	intracellular organelle part	GO:0044430	cytoskeletal part	155	c6502_g1,c6808_g1,c7106_g2,c7252_g1,c3436_g1,c9614_g1,c12805_g1,c4045_g1,c7858_g2,c493_g1,c168_g1,c8121_g4,c5467_g1,c1586_g1,c731_g1,c5640_g1,c8055_g1,c4383_g1,c9153_g1,c14317_g1,c15480_g1,c9133_g1,c8425_g2,c6137_g1,c5990_g1,c2492_g1,c7418_g1,c4661_g2,c7313_g1,c8982_g2,c8497_g1,c8463_g2,c9786_g1,c3459_g1,c11702_g1,c6425_g1,c4690_g1,c16985_g1,c8148_g1,c8746_g1,c6128_g1,c529_g1,c13789_g1,c6800_g2,c…
GO:0005575	Cellular Component	GO:0044422	organelle part	GO:0044446	intracellular organelle part	GO:0044433	cytoplasmic vesicle part	26	c5424_g1,c5192_g1,c9617_g1,c15936_g1,c6656_g1,c7190_g1,c6865_g1,c201_g1,c275_g1,c9169_g1,c15103_g1,c5676_g1,c5141_g1,c16541_g1,c3371_g1,c17013_g1,c14360_g1,c6772_g1,c4805_g1,c7112_g1,c7035_g1,c3736_g1,c2050_g1,c11057_g1,c5083_g1,c11055_g1
GO:0005575	Cellular Component	GO:0044422	organelle part	GO:0044446	intracellular organelle part	GO:0031967	organelle envelope	153	c8914_g1,c88_g1,c6969_g1,c1231_g1,c5177_g1,c7031_g1,c16513_g1,c14801_g1,c8623_g2,c8981_g1,c13726_g1,c5339_g1,c9249_g1,c15096_g1,c5255_g1,c7147_g1,c11404_g1,c5216_g1,c8985_g1,c13658_g1,c8172_g1,c7037_g1,c5631_g1,c3504_g1,c12897_g1,c5605_g1,c15047_g1,c5258_g1,c1594_g1,c8189_g1,c11903_g1,c4188_g1,c12728_g1,c6953_g1,c6856_g1,c9448_g1,c16492_g1,c9479_g1,c11216_g1,c11487_g1,c9643_g3,c6809_g1,c13652_g1,…
GO:0005575	Cellular Component	GO:0044422	organelle part	GO:0044446	intracellular organelle part	GO:0044438	microbody part	12	c9030_g1,c12095_g1,c10060_g1,c15079_g1,c6547_g1,c7564_g1,c4421_g1,c5866_g1,c4286_g1,c9938_g1,c785_g1,c15130_g1
GO:0005575	Cellular Component	GO:0044422	organelle part	GO:0044446	intracellular organelle part	GO:0044428	nuclear part	391	c5485_g1,c6286_g1,c6927_g1,c14711_g1,c169_g1,c9448_g1,c8424_g1,c8970_g1,c5653_g1,c5066_g1,c3542_g1,c6157_g1,c13820_g1,c17204_g1,c11553_g1,c13889_g1,c9429_g1,c102_g1,c15111_g1,c9490_g2,c11903_g1,c5984_g1,c5216_g1,c9360_g1,c9415_g1,c16141_g1,c3370_g1,c5859_g1,c6915_g1,c9055_g2,c9779_g1,c2216_g1,c8400_g1,c5655_g1,c331_g1,c5692_g1,c6506_g1,c8119_g1,c4832_g1,c8985_g1,c6175_g1,c2508_g1,c5863_g1,c16500_…
GO:0005575	Cellular Component	GO:0044422	organelle part	GO:0044446	intracellular organelle part	GO:0044391	ribosomal subunit	33	c14573_g1,c785_g1,c12410_g1,c2164_g1,c1350_g1,c10422_g1,c13734_g1,c7223_g1,c12979_g1,c11395_g1,c9470_g1,c4597_g2,c442_g1,c2231_g1,c4956_g1,c4534_g1,c225_g1,c2896_g1,c606_g1,c663_g1,c6081_g1,c6998_g1,c1797_g1,c4222_g1,c4075_g1,c14187_g1,c986_g1,c16368_g1,c5215_g1,c753_g1,c10232_g1,c1670_g1,c3612_g1
GO:0005575	Cellular Component	GO:0044422	organelle part	GO:0044446	intracellular organelle part	GO:0044440	endosomal part	7	c2579_g1,c784_g1,c13729_g1,c16674_g1,c15331_g1,c7188_g1,c7563_g1
GO:0005575	Cellular Component	GO:0044422	organelle part	GO:0044446	intracellular organelle part	GO:0044427	chromosomal part	212	c3491_g1,c2674_g1,c4753_g1,c7978_g2,c7261_g1,c5515_g1,c6850_g1,c7106_g2,c8348_g1,c4265_g1,c7321_g1,c105_g1,c6784_g1,c15123_g1,c9202_g2,c6530_g1,c9132_g1,c3289_g1,c10340_g1,c9211_g1,c3270_g1,c9292_g2,c8839_g1,c10035_g1,c7313_g1,c4116_g1,c4666_g1,c6566_g1,c2804_g1,c7723_g1,c9271_g1,c3273_g1,c4861_g1,c13557_g1,c6298_g1,c6666_g1,c11702_g1,c7579_g2,c6633_g1,c1020_g1,c3367_g1,c6425_g1,c8687_g3,c8281_g1…
GO:0005575	Cellular Component	GO:0044422	organelle part	GO:0044446	intracellular organelle part	GO:0044429	mitochondrial part	151	c4534_g1,c1231_g1,c5177_g1,c7031_g1,c6969_g1,c8981_g1,c13726_g1,c9249_g1,c5339_g1,c15096_g1,c5255_g1,c16513_g1,c8623_g2,c14801_g1,c7147_g1,c11404_g1,c12897_g1,c3504_g1,c5605_g1,c15047_g1,c13658_g1,c7037_g1,c8172_g1,c5631_g1,c4188_g1,c12728_g1,c6953_g1,c5258_g1,c1594_g1,c102_g1,c16492_g1,c9479_g1,c8302_g1,c6856_g1,c11487_g1,c9643_g3,c15585_g1,c6809_g1,c11216_g1,c8386_g1,c1419_g1,c11107_g1,c13652_g…
GO:0005575	Cellular Component	GO:0044422	organelle part	GO:0044446	intracellular organelle part	GO:0031312	extrinsic component of organelle membrane	1	c8222_g1
GO:0005575	Cellular Component	GO:0044422	organelle part	GO:0044446	intracellular organelle part	GO:0070013	intracellular organelle lumen	308	c16368_g1,c3436_g1,c8118_g1,c4440_g1,c9365_g5,c11171_g1,c2847_g1,c9636_g2,c6133_g1,c7106_g2,c1972_g1,c5299_g1,c7584_g1,c4538_g1,c12692_g1,c4776_g1,c1419_g1,c9202_g2,c4222_g1,c3828_g1,c8233_g1,c8346_g1,c7418_g1,c7313_g1,c4896_g1,c9924_g1,c7710_g1,c4582_g1,c9047_g1,c6298_g1,c4253_g2,c5474_g1,c647_g1,c7711_g1,c8434_g1,c6490_g1,c2216_g1,c9055_g2,c5859_g1,c16141_g1,c9360_g1,c5984_g1,c2508_g1,c6175_g1,…
GO:0005575	Cellular Component	GO:0044422	organelle part	GO:0044446	intracellular organelle part	GO:0044435	plastid part	4	c5533_g2,c5773_g1,c2028_g1,c7231_g1
GO:0005575	Cellular Component	GO:0044422	organelle part	GO:0044446	intracellular organelle part	GO:0031984	organelle subcompartment	16	c1949_g1,c5377_g1,c7639_g1,c8256_g1,c4577_g1,c8148_g1,c9449_g3,c5353_g1,c16556_g1,c17357_g1,c9760_g1,c5721_g1,c15534_g1,c9043_g1,c6049_g1,c6909_g1
GO:0005575	Cellular Component	GO:0044422	organelle part	GO:0044446	intracellular organelle part	GO:0044432	endoplasmic reticulum part	84	c3208_g1,c224_g1,c8938_g1,c15559_g1,c11472_g1,c7750_g1,c5461_g1,c9707_g1,c16489_g1,c14667_g1,c15622_g1,c6375_g1,c8805_g1,c8264_g2,c5402_g1,c5636_g1,c5552_g1,c9332_g1,c15245_g1,c6103_g1,c8442_g1,c8207_g1,c7606_g1,c5731_g1,c10759_g1,c4434_g1,c7952_g1,c8559_g1,c7582_g1,c1529_g1,c6418_g1,c6492_g3,c4215_g1,c4156_g1,c5077_g1,c8761_g1,c2215_g1,c6148_g1,c11100_g1,c9301_g1,c11223_g1,c5656_g1,c8476_g1,c559…
GO:0005575	Cellular Component	GO:0044422	organelle part	GO:0044232	organelle membrane contact site	GO:0044233	ER-mitochondrion membrane contact site	1	c7122_g1
GO:0005575	Cellular Component	GO:0044422	organelle part	GO:0000313	organellar ribosome	GO:0000314	organellar small ribosomal subunit	4	c986_g1,c16368_g1,c4222_g1,c3612_g1
GO:0005575	Cellular Component	GO:0044422	organelle part	GO:0000313	organellar ribosome	GO:0005761	mitochondrial ribosome	5	c986_g1,c3612_g1,c4222_g1,c4534_g1,c16368_g1
GO:0005575	Cellular Component	GO:0044422	organelle part	GO:0000313	organellar ribosome	GO:0000315	organellar large ribosomal subunit	1	c4534_g1
GO:0005575	Cellular Component	GO:0044422	organelle part	GO:0031300	intrinsic component of organelle membrane	GO:0031228	intrinsic component of Golgi membrane	12	c12020_g1,c8746_g1,c8256_g1,c5377_g1,c6049_g1,c9449_g3,c9043_g1,c5353_g1,c17357_g1,c9819_g1,c11702_g1,c15534_g1
GO:0005575	Cellular Component	GO:0044422	organelle part	GO:0031300	intrinsic component of organelle membrane	GO:0031229	intrinsic component of nuclear inner membrane	4	c14669_g1,c88_g1,c9305_g2,c15214_g1
GO:0005575	Cellular Component	GO:0044422	organelle part	GO:0031300	intrinsic component of organelle membrane	GO:0031227	intrinsic component of endoplasmic reticulum membrane	22	c4166_g1,c9722_g1,c5731_g1,c8938_g1,c5681_g1,c3665_g1,c4434_g1,c8559_g1,c9120_g1,c11435_g1,c6492_g3,c16489_g1,c5077_g1,c4820_g1,c6375_g1,c8761_g1,c9301_g1,c5636_g1,c11100_g1,c6316_g1,c17297_g1,c9379_g1
GO:0005575	Cellular Component	GO:0044422	organelle part	GO:0031300	intrinsic component of organelle membrane	GO:0031231	intrinsic component of peroxisomal membrane	12	c5866_g1,c4421_g1,c4286_g1,c785_g1,c9938_g1,c15130_g1,c9030_g1,c12095_g1,c15079_g1,c10060_g1,c6547_g1,c7564_g1
GO:0005575	Cellular Component	GO:0044422	organelle part	GO:0031300	intrinsic component of organelle membrane	GO:0031301	integral component of organelle membrane	55	c5077_g1,c5377_g1,c8256_g1,c9449_g3,c11435_g1,c6492_g3,c4434_g1,c8559_g1,c3665_g1,c4676_g1,c17357_g1,c9305_g2,c9819_g1,c5731_g1,c14669_g1,c7824_g1,c6547_g1,c12020_g1,c10060_g1,c9043_g1,c12095_g1,c15214_g1,c17297_g1,c15130_g1,c9301_g1,c11100_g1,c785_g1,c8761_g1,c4421_g1,c5605_g1,c11702_g1,c16489_g1,c8746_g1,c15079_g1,c9030_g1,c9120_g1,c9938_g1,c5353_g1,c4166_g1,c9722_g1,c8938_g1,c5681_g1,c15534_g1…
GO:0005575	Cellular Component	GO:0044422	organelle part	GO:0031300	intrinsic component of organelle membrane	GO:0098573	intrinsic component of mitochondrial membrane	5	c7824_g1,c4676_g1,c5505_g1,c8005_g1,c5605_g1
GO:0005575	Cellular Component	GO:0044422	organelle part	GO:0043233	organelle lumen	GO:0070013	intracellular organelle lumen	308	c16368_g1,c3436_g1,c8118_g1,c4440_g1,c9365_g5,c11171_g1,c2847_g1,c9636_g2,c6133_g1,c7106_g2,c1972_g1,c5299_g1,c7584_g1,c4538_g1,c12692_g1,c4776_g1,c1419_g1,c9202_g2,c4222_g1,c3828_g1,c8233_g1,c8346_g1,c7418_g1,c7313_g1,c4896_g1,c9924_g1,c7710_g1,c4582_g1,c9047_g1,c6298_g1,c4253_g2,c5474_g1,c647_g1,c7711_g1,c8434_g1,c6490_g1,c2216_g1,c9055_g2,c5859_g1,c16141_g1,c9360_g1,c5984_g1,c2508_g1,c6175_g1,…
GO:0005575	Cellular Component	GO:0044423	virion part	GO:0019028	viral capsid	GO:0019030	icosahedral viral capsid	1	c13624_g1
GO:0005575	Cellular Component	GO:0030054	cell junction	GO:0030055	cell-substrate junction	GO:0005924	cell-substrate adherens junction	3	c7532_g2,c8425_g2,c7713_g1
GO:0005575	Cellular Component	GO:0030054	cell junction	GO:0070161	anchoring junction	GO:0005912	adherens junction	3	c7713_g1,c8425_g2,c7532_g2
GO:0005575	Cellular Component	GO:0044425	membrane part	GO:0098552	side of membrane	GO:0098562	cytoplasmic side of membrane	2	c7188_g1,c6980_g1
GO:0005575	Cellular Component	GO:0044425	membrane part	GO:0098589	membrane region	GO:0045121	membrane raft	3	c15331_g1,c2579_g1,c7563_g1
GO:0005575	Cellular Component	GO:0044425	membrane part	GO:0098589	membrane region	GO:0005905	coated pit	5	c7190_g1,c5192_g1,c15936_g1,c5507_g1,c3736_g1
GO:0005575	Cellular Component	GO:0044425	membrane part	GO:0044459	plasma membrane part	GO:0031226	intrinsic component of plasma membrane	35	c5044_g1,c9575_g1,c3520_g1,c9670_g2,c4695_g1,c16882_g1,c4510_g1,c15578_g1,c3549_g1,c6959_g1,c13610_g1,c9597_g1,c9400_g1,c9498_g1,c6507_g1,c13969_g1,c128_g1,c756_g1,c5456_g1,c640_g1,c3503_g1,c2851_g1,c3269_g1,c7208_g1,c6271_g1,c7894_g1,c13632_g1,c3381_g1,c8081_g1,c10111_g1,c4160_g1,c6840_g1,c1511_g1,c7165_g1,c7875_g1
GO:0005575	Cellular Component	GO:0044425	membrane part	GO:0044459	plasma membrane part	GO:0098797	plasma membrane protein complex	37	c5192_g1,c4695_g1,c2571_g1,c16882_g1,c5507_g1,c7190_g1,c3180_g1,c15936_g1,c8806_g1,c9670_g2,c6507_g1,c6795_g1,c13969_g1,c8534_g2,c15578_g1,c4510_g1,c10269_g1,c9597_g1,c6271_g1,c7894_g1,c756_g1,c5456_g1,c3503_g1,c640_g1,c2645_g1,c6840_g1,c10111_g1,c12499_g1,c5011_g1,c6893_g1,c6980_g1,c8673_g1,c13632_g1,c8361_g1,c15263_g1,c8081_g1,c3736_g1
GO:0005575	Cellular Component	GO:0044425	membrane part	GO:0044459	plasma membrane part	GO:0019897	extrinsic component of plasma membrane	7	c6980_g1,c10269_g1,c12499_g1,c8806_g1,c2571_g1,c15263_g1,c7188_g1
GO:0005575	Cellular Component	GO:0044425	membrane part	GO:0044459	plasma membrane part	GO:0009898	cytoplasmic side of plasma membrane	2	c6980_g1,c7188_g1
GO:0005575	Cellular Component	GO:0044425	membrane part	GO:0044453	nuclear membrane part	GO:0031229	intrinsic component of nuclear inner membrane	4	c14669_g1,c88_g1,c9305_g2,c15214_g1
GO:0005575	Cellular Component	GO:0044425	membrane part	GO:0098796	membrane protein complex	GO:0098803	respiratory chain complex	39	c2148_g1,c9745_g1,c4118_g1,c10691_g1,c10058_g1,c13726_g1,c5031_g1,c10110_g1,c11895_g1,c7685_g1,c12535_g1,c15522_g1,c9583_g1,c8086_g2,c7112_g1,c12727_g1,c11799_g1,c4307_g1,c706_g1,c4485_g1,c3486_g1,c5967_g1,c12477_g1,c1227_g1,c15610_g1,c9935_g1,c12598_g1,c19_g1,c6856_g1,c3309_g1,c12533_g1,c4188_g1,c535_g1,c12652_g1,c5059_g1,c7997_g1,c1778_g1,c3504_g1,c11303_g1
GO:0005575	Cellular Component	GO:0044425	membrane part	GO:0098796	membrane protein complex	GO:0009521	photosystem	31	c13222_g1,c16698_g1,c2216_g1,c16281_g1,c3464_g1,c13643_g1,c10941_g1,c6389_g1,c4322_g1,c17329_g1,c9791_g1,c17222_g1,c16447_g1,c8496_g1,c6872_g1,c3387_g1,c9480_g4,c8969_g1,c2940_g1,c2295_g1,c7751_g1,c6996_g1,c9418_g1,c8219_g1,c6663_g1,c9425_g1,c14945_g1,c165_g1,c4107_g1,c513_g1,c11145_g1
GO:0005575	Cellular Component	GO:0044425	membrane part	GO:0098796	membrane protein complex	GO:0033177	proton-transporting two-sector ATPase complex, proton-transporting domain	52	c4050_g1,c5298_g1,c12423_g1,c9425_g1,c8720_g1,c8623_g2,c8789_g1,c8487_g1,c2388_g1,c7881_g1,c11114_g1,c16324_g1,c6969_g1,c6065_g1,c1231_g1,c12425_g1,c8228_g1,c3348_g1,c1401_g1,c6808_g1,c16749_g1,c5248_g1,c5267_g1,c448_g1,c15647_g1,c549_g1,c1594_g1,c1676_g1,c9900_g1,c4678_g1,c8127_g2,c4566_g1,c830_g1,c14253_g1,c3447_g1,c5631_g1,c3194_g2,c460_g1,c6083_g1,c2758_g1,c11216_g1,c421_g1,c1563_g1,c435_g1,c…
GO:0005575	Cellular Component	GO:0044425	membrane part	GO:0098796	membrane protein complex	GO:0071256	translocon complex	1	c5077_g1
GO:0005575	Cellular Component	GO:0044425	membrane part	GO:0098796	membrane protein complex	GO:0005942	phosphatidylinositol 3-kinase complex	6	c8702_g1,c6764_g1,c13183_g1,c6966_g2,c150_g1,c3227_g1
GO:0005575	Cellular Component	GO:0044425	membrane part	GO:0098796	membrane protein complex	GO:0045265	proton-transporting ATP synthase, stator stalk	1	c830_g1
GO:0005575	Cellular Component	GO:0044425	membrane part	GO:0098796	membrane protein complex	GO:0030964	NADH dehydrogenase complex	3	c2148_g1,c9745_g1,c3504_g1
GO:0005575	Cellular Component	GO:0044425	membrane part	GO:0098796	membrane protein complex	GO:0098799	outer mitochondrial membrane protein complex	8	c8548_g1,c5773_g1,c7122_g1,c6721_g1,c6736_g1,c1127_g1,c15047_g1,c6947_g1
GO:0005575	Cellular Component	GO:0044425	membrane part	GO:0098796	membrane protein complex	GO:0098797	plasma membrane protein complex	37	c5192_g1,c4695_g1,c2571_g1,c16882_g1,c5507_g1,c7190_g1,c3180_g1,c15936_g1,c8806_g1,c9670_g2,c6507_g1,c6795_g1,c13969_g1,c8534_g2,c15578_g1,c4510_g1,c10269_g1,c9597_g1,c6271_g1,c7894_g1,c756_g1,c5456_g1,c3503_g1,c640_g1,c2645_g1,c6840_g1,c10111_g1,c12499_g1,c5011_g1,c6893_g1,c6980_g1,c8673_g1,c13632_g1,c8361_g1,c15263_g1,c8081_g1,c3736_g1
GO:0005575	Cellular Component	GO:0044425	membrane part	GO:0098796	membrane protein complex	GO:0098800	inner mitochondrial membrane protein complex	55	c1231_g1,c8005_g1,c5505_g1,c10744_g1,c2388_g1,c6969_g1,c16324_g1,c8789_g1,c7685_g1,c15096_g1,c5298_g1,c8623_g2,c12535_g1,c9425_g1,c9745_g1,c9594_g1,c1811_g1,c9564_g1,c5316_g1,c2148_g1,c15251_g1,c3504_g1,c5605_g1,c13658_g1,c14253_g1,c11303_g1,c5631_g1,c3447_g1,c1027_g1,c4188_g1,c830_g1,c6801_g1,c1594_g1,c8219_g1,c15647_g1,c7824_g1,c1676_g1,c5967_g1,c7857_g1,c113_g1,c9834_g1,c16492_g1,c9479_g1,c19_…
GO:0005575	Cellular Component	GO:0044425	membrane part	GO:0098796	membrane protein complex	GO:0030117	membrane coat	34	c14360_g1,c4805_g1,c7569_g1,c3759_g1,c3736_g1,c7035_g1,c2480_g1,c11055_g1,c5083_g1,c17013_g1,c3371_g1,c6656_g1,c9685_g2,c5424_g1,c4776_g1,c7112_g1,c8519_g1,c6772_g1,c11057_g1,c9576_g1,c5676_g1,c15103_g1,c5141_g1,c15936_g1,c7190_g1,c6865_g1,c275_g1,c9169_g1,c4445_g1,c8282_g1,c5192_g1,c5507_g1,c9617_g1,c1857_g1
GO:0005575	Cellular Component	GO:0044425	membrane part	GO:0098796	membrane protein complex	GO:0016469	proton-transporting two-sector ATPase complex	84	c11216_g1,c421_g1,c9643_g3,c435_g1,c2540_g1,c12231_g1,c991_g1,c7857_g1,c16492_g1,c9479_g1,c1594_g1,c14036_g1,c15647_g1,c8127_g2,c4566_g1,c6801_g1,c13658_g1,c5631_g1,c460_g1,c1401_g1,c16749_g1,c16287_g1,c9891_g1,c1932_g1,c8623_g2,c4562_g1,c8720_g1,c13481_g1,c31_g1,c15096_g1,c12380_g1,c7881_g1,c6065_g1,c6969_g1,c16324_g1,c1231_g1,c5505_g1,c1820_g1,c3348_g1,c12425_g1,c6083_g1,c2758_g1,c1563_g1,c9781…
GO:0005575	Cellular Component	GO:0044425	membrane part	GO:0098796	membrane protein complex	GO:1902495	transmembrane transporter complex	27	c6856_g1,c5011_g1,c13969_g1,c4166_g1,c8248_g1,c5967_g1,c10111_g1,c6507_g1,c8081_g1,c13632_g1,c6827_g1,c3052_g1,c7890_g1,c15578_g1,c6893_g1,c4510_g1,c9217_g1,c16882_g1,c7894_g1,c16405_g1,c6271_g1,c4695_g1,c9670_g2,c3503_g1,c7685_g1,c756_g1,c4188_g1
GO:0005575	Cellular Component	GO:0044425	membrane part	GO:0098796	membrane protein complex	GO:0033178	proton-transporting two-sector ATPase complex, catalytic domain	19	c9643_g3,c9781_g1,c14608_g1,c9834_g1,c11142_g1,c11209_g1,c6801_g1,c15096_g1,c31_g1,c4760_g1,c8219_g1,c4562_g1,c6763_g1,c15251_g1,c1820_g1,c5505_g1,c4541_g1,c10744_g1,c13658_g1
GO:0005575	Cellular Component	GO:0044425	membrane part	GO:0098796	membrane protein complex	GO:0030119	AP-type membrane coat adaptor complex	10	c5507_g1,c8282_g1,c4445_g1,c4776_g1,c9576_g1,c2480_g1,c9685_g2,c8519_g1,c7569_g1,c4805_g1
GO:0005575	Cellular Component	GO:0044425	membrane part	GO:0098796	membrane protein complex	GO:0045267	proton-transporting ATP synthase, catalytic core	2	c13658_g1,c15096_g1
GO:0005575	Cellular Component	GO:0044425	membrane part	GO:0098796	membrane protein complex	GO:0045269	proton-transporting ATP synthase, central stalk	2	c15251_g1,c11209_g1
GO:0005575	Cellular Component	GO:0044425	membrane part	GO:0044455	mitochondrial membrane part	GO:0005746	mitochondrial respiratory chain	10	c4188_g1,c7685_g1,c2148_g1,c12535_g1,c9745_g1,c5967_g1,c3504_g1,c19_g1,c11303_g1,c6856_g1
GO:0005575	Cellular Component	GO:0044425	membrane part	GO:0044455	mitochondrial membrane part	GO:0098800	inner mitochondrial membrane protein complex	55	c1231_g1,c8005_g1,c5505_g1,c10744_g1,c2388_g1,c6969_g1,c16324_g1,c8789_g1,c7685_g1,c15096_g1,c5298_g1,c8623_g2,c12535_g1,c9425_g1,c9745_g1,c9594_g1,c1811_g1,c9564_g1,c5316_g1,c2148_g1,c15251_g1,c3504_g1,c5605_g1,c13658_g1,c14253_g1,c11303_g1,c5631_g1,c3447_g1,c1027_g1,c4188_g1,c830_g1,c6801_g1,c1594_g1,c8219_g1,c15647_g1,c7824_g1,c1676_g1,c5967_g1,c7857_g1,c113_g1,c9834_g1,c16492_g1,c9479_g1,c19_…
GO:0005575	Cellular Component	GO:0044425	membrane part	GO:0044455	mitochondrial membrane part	GO:0098799	outer mitochondrial membrane protein complex	8	c8548_g1,c5773_g1,c7122_g1,c6721_g1,c6736_g1,c1127_g1,c15047_g1,c6947_g1
GO:0005575	Cellular Component	GO:0044425	membrane part	GO:0044455	mitochondrial membrane part	GO:0098573	intrinsic component of mitochondrial membrane	5	c7824_g1,c4676_g1,c5505_g1,c8005_g1,c5605_g1
GO:0005575	Cellular Component	GO:0044425	membrane part	GO:0005789	endoplasmic reticulum membrane	GO:0030176	integral component of endoplasmic reticulum membrane	5	c9120_g1,c8559_g1,c5636_g1,c8761_g1,c5681_g1
GO:0005575	Cellular Component	GO:0044425	membrane part	GO:0005789	endoplasmic reticulum membrane	GO:0031227	intrinsic component of endoplasmic reticulum membrane	22	c4166_g1,c9722_g1,c5731_g1,c8938_g1,c5681_g1,c3665_g1,c4434_g1,c8559_g1,c9120_g1,c11435_g1,c6492_g3,c16489_g1,c5077_g1,c4820_g1,c6375_g1,c8761_g1,c9301_g1,c5636_g1,c11100_g1,c6316_g1,c17297_g1,c9379_g1
GO:0005575	Cellular Component	GO:0044425	membrane part	GO:0005789	endoplasmic reticulum membrane	GO:0030867	rough endoplasmic reticulum membrane	5	c5077_g1,c4272_g1,c9332_g1,c12414_g1,c12971_g1
GO:0005575	Cellular Component	GO:0044425	membrane part	GO:0070469	respiratory chain	GO:0045273	respiratory chain complex II	2	c10058_g1,c7997_g1
GO:0005575	Cellular Component	GO:0044425	membrane part	GO:0070469	respiratory chain	GO:0045277	respiratory chain complex IV	3	c12535_g1,c11303_g1,c19_g1
GO:0005575	Cellular Component	GO:0044425	membrane part	GO:0070469	respiratory chain	GO:0045275	respiratory chain complex III	4	c5967_g1,c4188_g1,c7685_g1,c6856_g1
GO:0005575	Cellular Component	GO:0044425	membrane part	GO:0070469	respiratory chain	GO:0045271	respiratory chain complex I	3	c2148_g1,c3504_g1,c9745_g1
GO:0005575	Cellular Component	GO:0044425	membrane part	GO:0070469	respiratory chain	GO:0005746	mitochondrial respiratory chain	10	c4188_g1,c7685_g1,c2148_g1,c12535_g1,c9745_g1,c5967_g1,c3504_g1,c19_g1,c11303_g1,c6856_g1
GO:0005575	Cellular Component	GO:0044425	membrane part	GO:0070469	respiratory chain	GO:0098803	respiratory chain complex	39	c2148_g1,c9745_g1,c4118_g1,c10691_g1,c10058_g1,c13726_g1,c5031_g1,c10110_g1,c11895_g1,c7685_g1,c12535_g1,c15522_g1,c9583_g1,c8086_g2,c7112_g1,c12727_g1,c11799_g1,c4307_g1,c706_g1,c4485_g1,c3486_g1,c5967_g1,c12477_g1,c1227_g1,c15610_g1,c9935_g1,c12598_g1,c19_g1,c6856_g1,c3309_g1,c12533_g1,c4188_g1,c535_g1,c12652_g1,c5059_g1,c7997_g1,c1778_g1,c3504_g1,c11303_g1
GO:0005575	Cellular Component	GO:0044425	membrane part	GO:0031224	intrinsic component of membrane	GO:0031300	intrinsic component of organelle membrane	57	c6547_g1,c12020_g1,c14669_g1,c7824_g1,c12095_g1,c17297_g1,c15214_g1,c10060_g1,c9043_g1,c9301_g1,c11100_g1,c785_g1,c15130_g1,c5605_g1,c4421_g1,c11702_g1,c8761_g1,c8256_g1,c5377_g1,c5077_g1,c11435_g1,c6492_g3,c9449_g3,c4676_g1,c3665_g1,c17357_g1,c4434_g1,c8559_g1,c9819_g1,c5731_g1,c9305_g2,c7606_g1,c7564_g1,c9379_g1,c6049_g1,c15245_g1,c5636_g1,c88_g1,c6316_g1,c4820_g1,c5866_g1,c4286_g1,c6375_g1,c55…
GO:0005575	Cellular Component	GO:0044425	membrane part	GO:0031224	intrinsic component of membrane	GO:0031226	intrinsic component of plasma membrane	35	c5044_g1,c9575_g1,c3520_g1,c9670_g2,c4695_g1,c16882_g1,c4510_g1,c15578_g1,c3549_g1,c6959_g1,c13610_g1,c9597_g1,c9400_g1,c9498_g1,c6507_g1,c13969_g1,c128_g1,c756_g1,c5456_g1,c640_g1,c3503_g1,c2851_g1,c3269_g1,c7208_g1,c6271_g1,c7894_g1,c13632_g1,c3381_g1,c8081_g1,c10111_g1,c4160_g1,c6840_g1,c1511_g1,c7165_g1,c7875_g1
GO:0005575	Cellular Component	GO:0044425	membrane part	GO:0031224	intrinsic component of membrane	GO:0016021	integral component of membrane	104	c17297_g1,c9125_g1,c5044_g1,c9670_g2,c14669_g1,c7824_g1,c6547_g1,c8761_g1,c4695_g1,c11702_g1,c15130_g1,c785_g1,c11100_g1,c9301_g1,c9449_g3,c6492_g3,c3549_g1,c5077_g1,c9597_g1,c13610_g1,c13969_g1,c6507_g1,c5731_g1,c128_g1,c8559_g1,c4434_g1,c2851_g1,c7685_g1,c640_g1,c3503_g1,c6049_g1,c7208_g1,c7564_g1,c6375_g1,c6271_g1,c7894_g1,c5636_g1,c9217_g1,c16489_g1,c8081_g1,c3381_g1,c1511_g1,c8248_g1,c8938_g…
GO:0005575	Cellular Component	GO:0044425	membrane part	GO:0031224	intrinsic component of membrane	GO:0031360	intrinsic component of thylakoid membrane	1	c9125_g1
GO:0005575	Cellular Component	GO:0044425	membrane part	GO:0019898	extrinsic component of membrane	GO:0005942	phosphatidylinositol 3-kinase complex	6	c8702_g1,c6764_g1,c13183_g1,c6966_g2,c150_g1,c3227_g1
GO:0005575	Cellular Component	GO:0044425	membrane part	GO:0019898	extrinsic component of membrane	GO:0019897	extrinsic component of plasma membrane	7	c6980_g1,c10269_g1,c12499_g1,c8806_g1,c2571_g1,c15263_g1,c7188_g1
GO:0005575	Cellular Component	GO:0044425	membrane part	GO:0019898	extrinsic component of membrane	GO:0031312	extrinsic component of organelle membrane	1	c8222_g1
GO:0005575	Cellular Component	GO:0032991	macromolecular complex	GO:0030529	ribonucleoprotein complex	GO:0005681	spliceosomal complex	2	c8709_g1,c5863_g1
GO:0005575	Cellular Component	GO:0032991	macromolecular complex	GO:0030529	ribonucleoprotein complex	GO:0030532	small nuclear ribonucleoprotein complex	7	c8730_g1,c10402_g1,c8970_g1,c4213_g1,c15219_g1,c12472_g1,c8720_g1
GO:0005575	Cellular Component	GO:0032991	macromolecular complex	GO:0030529	ribonucleoprotein complex	GO:0044391	ribosomal subunit	33	c14573_g1,c785_g1,c12410_g1,c2164_g1,c1350_g1,c10422_g1,c13734_g1,c7223_g1,c12979_g1,c11395_g1,c9470_g1,c4597_g2,c442_g1,c2231_g1,c4956_g1,c4534_g1,c225_g1,c2896_g1,c606_g1,c663_g1,c6081_g1,c6998_g1,c1797_g1,c4222_g1,c4075_g1,c14187_g1,c986_g1,c16368_g1,c5215_g1,c753_g1,c10232_g1,c1670_g1,c3612_g1
GO:0005575	Cellular Component	GO:0032991	macromolecular complex	GO:0030529	ribonucleoprotein complex	GO:0048500	signal recognition particle	7	c5429_g1,c4272_g1,c8110_g1,c9332_g1,c12971_g1,c7900_g1,c12414_g1
GO:0005575	Cellular Component	GO:0032991	macromolecular complex	GO:0030529	ribonucleoprotein complex	GO:0005840	ribosome	38	c12979_g1,c2231_g1,c9470_g1,c4597_g2,c442_g1,c11395_g1,c1350_g1,c10422_g1,c2164_g1,c785_g1,c12410_g1,c14573_g1,c7223_g1,c16533_g1,c13734_g1,c5215_g1,c16368_g1,c10232_g1,c753_g1,c986_g1,c14187_g1,c1670_g1,c3612_g1,c13970_g1,c4534_g1,c4956_g1,c11726_g1,c4075_g1,c4222_g1,c6998_g1,c1797_g1,c7861_g1,c6081_g1,c663_g1,c225_g1,c2896_g1,c11252_g1,c606_g1
GO:0005575	Cellular Component	GO:0032991	macromolecular complex	GO:0030529	ribonucleoprotein complex	GO:0030684	preribosome	61	c8768_g1,c1495_g1,c12256_g1,c5599_g1,c9443_g1,c6490_g1,c7674_g1,c8173_g1,c3542_g1,c7892_g1,c647_g1,c5904_g1,c9329_g3,c8877_g1,c10531_g1,c7579_g2,c9472_g1,c13889_g1,c8762_g1,c2466_g1,c7710_g1,c8151_g1,c5024_g3,c8483_g1,c6917_g2,c9388_g2,c6798_g2,c4666_g1,c3667_g1,c8173_g2,c7057_g1,c12331_g1,c10759_g1,c13941_g1,c9313_g1,c6459_g1,c7449_g1,c9445_g1,c890_g1,c16743_g1,c20_g1,c4595_g1,c4362_g1,c150_g1,c…
GO:0005575	Cellular Component	GO:0032991	macromolecular complex	GO:0030529	ribonucleoprotein complex	GO:0035770	ribonucleoprotein granule	1	c12472_g1
GO:0005575	Cellular Component	GO:0032991	macromolecular complex	GO:0030529	ribonucleoprotein complex	GO:0005732	small nucleolar ribonucleoprotein complex	8	c13803_g1,c9943_g1,c5198_g1,c5126_g1,c7314_g1,c3700_g1,c3542_g1,c14559_g1
GO:0005575	Cellular Component	GO:0032991	macromolecular complex	GO:0030529	ribonucleoprotein complex	GO:0031332	RNAi effector complex	1	c1598_g1
GO:0005575	Cellular Component	GO:0032991	macromolecular complex	GO:0043234	protein complex	GO:0030076	light-harvesting complex	11	c201_g1,c13689_g1,c5777_g1,c10098_g1,c4334_g1,c6763_g1,c9756_g1,c8874_g1,c7046_g3,c15879_g1,c15310_g1
GO:0005575	Cellular Component	GO:0032991	macromolecular complex	GO:0043234	protein complex	GO:0098798	mitochondrial protein complex	69	c2388_g1,c10744_g1,c8548_g1,c5298_g1,c9425_g1,c8789_g1,c7685_g1,c6736_g1,c9564_g1,c6947_g1,c7668_g1,c14253_g1,c6721_g1,c3447_g1,c1027_g1,c15251_g1,c1784_g1,c12524_g1,c7125_g1,c8219_g1,c7824_g1,c1676_g1,c830_g1,c19_g1,c4996_g1,c11209_g1,c113_g1,c9834_g1,c6083_g1,c1563_g1,c5533_g2,c7122_g1,c16324_g1,c6969_g1,c1231_g1,c8005_g1,c5505_g1,c8623_g2,c12535_g1,c5773_g1,c15096_g1,c1811_g1,c5253_g1,c32_g1,c…
GO:0005575	Cellular Component	GO:0032991	macromolecular complex	GO:0043234	protein complex	GO:1990391	DNA repair complex	5	c715_g1,c4886_g1,c8517_g1,c13294_g1,c7288_g1
GO:0005575	Cellular Component	GO:0032991	macromolecular complex	GO:0043234	protein complex	GO:1902494	catalytic complex	451	c5238_g1,c10494_g1,c8399_g1,c7841_g1,c7599_g2,c3459_g1,c8434_g1,c11147_g1,c4253_g2,c10651_g1,c7393_g1,c1020_g1,c5990_g1,c11505_g1,c7999_g1,c6298_g1,c9381_g1,c13969_g1,c8353_g1,c9292_g2,c4116_g1,c997_g1,c6418_g1,c8190_g1,c7685_g1,c5552_g1,c11188_g1,c9445_g1,c10340_g1,c9211_g1,c2348_g1,c9550_g1,c12692_g1,c10096_g1,c5299_g1,c6996_g1,c12974_g1,c7228_g1,c9133_g1,c5188_g2,c3401_g1,c6784_g1,c5636_g1,c97…
GO:0005575	Cellular Component	GO:0032991	macromolecular complex	GO:0043234	protein complex	GO:0034518	RNA cap binding complex	3	c6409_g1,c5863_g1,c9720_g1
GO:0005575	Cellular Component	GO:0032991	macromolecular complex	GO:0043234	protein complex	GO:0005667	transcription factor complex	32	c7777_g1,c1341_g1,c7579_g2,c4253_g2,c13677_g1,c7476_g1,c9429_g1,c8819_g1,c2605_g1,c7159_g2,c4253_g1,c13830_g1,c5024_g3,c6274_g1,c16482_g1,c4553_g1,c9574_g1,c12692_g1,c5299_g1,c15522_g1,c15506_g1,c1858_g1,c9379_g1,c9590_g1,c4675_g1,c6169_g1,c5015_g1,c5317_g1,c15765_g1,c5730_g1,c5954_g1,c6569_g1
GO:0005575	Cellular Component	GO:0032991	macromolecular complex	GO:0043234	protein complex	GO:0005839	proteasome core complex	12	c1485_g1,c15179_g1,c9286_g1,c14519_g1,c15134_g1,c13822_g1,c6609_g1,c6096_g1,c1045_g1,c3119_g1,c12554_g1,c13789_g1
GO:0005575	Cellular Component	GO:0032991	macromolecular complex	GO:0043234	protein complex	GO:0000776	kinetochore	31	c11243_g1,c8022_g2,c169_g1,c10034_g1,c7313_g1,c3557_g2,c6719_g1,c5075_g1,c4753_g1,c14711_g1,c4332_g1,c9537_g1,c15197_g1,c7550_g1,c12516_g1,c7106_g2,c5763_g1,c8993_g1,c1017_g1,c11702_g1,c8174_g1,c7774_g1,c7225_g2,c7645_g1,c6425_g1,c11302_g1,c5941_g1,c5009_g1,c6876_g1,c6843_g1,c1874_g1
GO:0005575	Cellular Component	GO:0032991	macromolecular complex	GO:0043234	protein complex	GO:0005874	microtubule	12	c8993_g1,c169_g1,c8022_g2,c11702_g1,c8174_g1,c4072_g1,c7313_g1,c14711_g1,c6876_g1,c5009_g1,c4673_g1,c7550_g1
GO:0005575	Cellular Component	GO:0032991	macromolecular complex	GO:0043234	protein complex	GO:0000502	proteasome complex	27	c944_g1,c15179_g1,c9286_g1,c2927_g1,c15134_g1,c13822_g1,c6609_g1,c6096_g1,c1045_g1,c13922_g1,c14322_g1,c12554_g1,c16190_g1,c4490_g1,c2799_g1,c13789_g1,c1485_g1,c5891_g1,c14519_g1,c10131_g1,c3814_g1,c2771_g1,c14022_g1,c3119_g1,c10825_g1,c13805_g1,c50_g1
GO:0005575	Cellular Component	GO:0032991	macromolecular complex	GO:0043234	protein complex	GO:0005875	microtubule associated complex	25	c3300_g1,c9680_g1,c13789_g1,c7858_g2,c9614_g1,c9096_g1,c6123_g1,c7858_g1,c10098_g1,c2492_g1,c8963_g1,c9429_g1,c8612_g1,c12897_g1,c16594_g1,c5457_g1,c13583_g1,c13925_g1,c9270_g1,c3459_g1,c8480_g1,c8309_g1,c2633_g2,c6716_g1,c4841_g1
GO:0005575	Cellular Component	GO:0032991	macromolecular complex	GO:0043234	protein complex	GO:0000347	THO complex	4	c12020_g1,c1645_g1,c5598_g1,c7418_g1
GO:0005575	Cellular Component	GO:0032991	macromolecular complex	GO:0043234	protein complex	GO:0031082	BLOC complex	8	c7534_g1,c9576_g1,c8720_g1,c13786_g1,c4874_g1,c7774_g1,c11243_g1,c13807_g1
GO:0005575	Cellular Component	GO:0032991	macromolecular complex	GO:0043234	protein complex	GO:0036452	ESCRT complex	1	c16674_g1
GO:0005575	Cellular Component	GO:0032991	macromolecular complex	GO:0043234	protein complex	GO:0008023	transcription elongation factor complex	3	c7418_g1,c8921_g1,c6927_g1
GO:0005575	Cellular Component	GO:0032991	macromolecular complex	GO:0043234	protein complex	GO:0098796	membrane protein complex	327	c15251_g1,c6764_g1,c4445_g1,c2571_g1,c6721_g1,c9617_g1,c5507_g1,c3309_g1,c13729_g1,c549_g1,c6763_g1,c7563_g1,c3227_g1,c4334_g1,c1676_g1,c6507_g1,c113_g1,c1563_g1,c8519_g1,c9449_g3,c563_g1,c9597_g1,c5077_g1,c4215_g1,c8228_g1,c2388_g1,c165_g1,c11895_g1,c8874_g1,c9425_g1,c7827_g1,c8248_g1,c6840_g1,c15534_g1,c7773_g1,c224_g1,c10058_g1,c9217_g1,c4805_g1,c8496_g1,c6980_g1,c5083_g1,c4322_g1,c10098_g1,c1…
GO:0005575	Cellular Component	GO:0032991	macromolecular complex	GO:0043234	protein complex	GO:0044815	DNA packaging complex	29	c16532_g1,c2674_g1,c12944_g1,c3395_g1,c6666_g1,c5422_g1,c6298_g1,c3359_g1,c6672_g2,c6274_g1,c2804_g1,c5515_g1,c8687_g3,c6381_g1,c9329_g3,c8199_g1,c11356_g1,c2466_g1,c4265_g1,c3270_g1,c15522_g1,c1724_g2,c14118_g1,c3395_g2,c6530_g1,c2605_g1,c11956_g1,c15663_g1,c9764_g1
GO:0005575	Cellular Component	GO:0032991	macromolecular complex	GO:0043234	protein complex	GO:0000346	transcription export complex	3	c5598_g1,c12020_g1,c1645_g1
GO:0005575	Cellular Component	GO:0032991	macromolecular complex	GO:0043234	protein complex	GO:0044796	DNA polymerase processivity factor complex	1	c11219_g1
GO:0005575	Cellular Component	GO:0032991	macromolecular complex	GO:0043234	protein complex	GO:0048476	Holliday junction resolvase complex	43	c4597_g1,c4116_g1,c8801_g1,c5417_g1,c1822_g2,c9292_g2,c8047_g1,c9297_g1,c3367_g1,c987_g1,c15072_g1,c1020_g1,c704_g1,c4860_g1,c11147_g1,c7599_g2,c8183_g1,c6567_g1,c696_g1,c7553_g1,c7261_g1,c7978_g2,c3491_g1,c9771_g1,c7762_g1,c9926_g1,c13023_g1,c4157_g1,c9468_g1,c6784_g1,c105_g1,c8458_g1,c16500_g1,c16688_g1,c3348_g1,c7321_g1,c8480_g1,c7599_g1,c2828_g1,c10340_g1,c13214_g1,c7318_g1,c7159_g1
GO:0005575	Cellular Component	GO:0032991	macromolecular complex	GO:0043234	protein complex	GO:0045239	tricarboxylic acid cycle enzyme complex	6	c12524_g1,c16554_g1,c5253_g1,c9880_g1,c9855_g1,c11107_g1
GO:0005575	Cellular Component	GO:0032991	macromolecular complex	GO:0043234	protein complex	GO:0043235	receptor complex	4	c640_g1,c6840_g1,c5456_g1,c9597_g1
GO:0005575	Cellular Component	GO:0032991	macromolecular complex	GO:0043234	protein complex	GO:0005884	actin filament	1	c6225_g1
GO:0005575	Cellular Component	GO:0032991	macromolecular complex	GO:0043234	protein complex	GO:0000940	condensed chromosome outer kinetochore	25	c7225_g2,c7774_g1,c7645_g1,c6425_g1,c5941_g1,c11302_g1,c1017_g1,c11702_g1,c8174_g1,c1874_g1,c6843_g1,c5009_g1,c7313_g1,c10034_g1,c3557_g2,c6719_g1,c5075_g1,c4332_g1,c14711_g1,c11243_g1,c169_g1,c7106_g2,c5763_g1,c9537_g1,c15197_g1
GO:0005575	Cellular Component	GO:0032991	macromolecular complex	GO:0043234	protein complex	GO:0070069	cytochrome complex	46	c7112_g1,c6180_g1,c14982_g1,c11799_g1,c12727_g1,c14087_g1,c4307_g1,c706_g1,c4485_g1,c3486_g1,c5967_g1,c12477_g1,c1227_g1,c15610_g1,c9935_g1,c12598_g1,c19_g1,c6856_g1,c2716_g1,c3309_g1,c12533_g1,c535_g1,c4188_g1,c12652_g1,c5059_g1,c1778_g1,c7471_g1,c7447_g2,c11303_g1,c5030_g1,c18_g1,c11825_g1,c4118_g1,c10691_g1,c254_g1,c13726_g1,c5031_g1,c10110_g1,c11895_g1,c7685_g1,c12535_g1,c15522_g1,c7526_g1,c5…
GO:0005575	Cellular Component	GO:0032991	macromolecular complex	GO:0043234	protein complex	GO:1990351	transporter complex	29	c13969_g1,c4166_g1,c5967_g1,c8248_g1,c6507_g1,c10111_g1,c6856_g1,c5011_g1,c7890_g1,c3052_g1,c4510_g1,c6893_g1,c15578_g1,c9217_g1,c8081_g1,c13632_g1,c6827_g1,c7125_g1,c4695_g1,c6271_g1,c16405_g1,c1784_g1,c16882_g1,c7894_g1,c3503_g1,c7685_g1,c4188_g1,c756_g1,c9670_g2
GO:0005575	Cellular Component	GO:0032991	macromolecular complex	GO:0043234	protein complex	GO:0022624	proteasome accessory complex	4	c944_g1,c14022_g1,c5891_g1,c4490_g1
GO:0005575	Cellular Component	GO:0032991	macromolecular complex	GO:0043234	protein complex	GO:0005849	mRNA cleavage factor complex	1	c12516_g1
GO:0005575	Cellular Component	GO:0032991	macromolecular complex	GO:0043234	protein complex	GO:0070603	SWI/SNF superfamily-type complex	2	c4773_g1,c6629_g1
GO:0005575	Cellular Component	GO:0032991	macromolecular complex	GO:0043234	protein complex	GO:0000808	origin recognition complex	8	c9870_g1,c16141_g1,c9566_g1,c963_g1,c1161_g1,c7579_g2,c9036_g2,c4146_g1
GO:0005575	Cellular Component	GO:0032991	macromolecular complex	GO:0043234	protein complex	GO:0000178	exosome (RNase complex)	4	c7228_g2,c8585_g1,c3560_g1,c7858_g2
GO:0005575	Cellular Component	GO:0032991	macromolecular complex	GO:0032993	protein-DNA complex	GO:0036387	pre-replicative complex	6	c3519_g1,c15123_g1,c2828_g1,c15072_g1,c5655_g1,c16500_g1
GO:0005575	Cellular Component	GO:0032991	macromolecular complex	GO:0000785	chromatin	GO:0000790	nuclear chromatin	2	c4773_g1,c6629_g1
GO:0005575	Cellular Component	GO:0044464	cell part	GO:0005886	plasma membrane	GO:0044459	plasma membrane part	59	c5507_g1,c2571_g1,c16882_g1,c4695_g1,c5192_g1,c3520_g1,c14241_g1,c9670_g2,c6034_g1,c15936_g1,c8806_g1,c3180_g1,c9575_g1,c7190_g1,c5044_g1,c128_g1,c8534_g2,c6795_g1,c13969_g1,c9498_g1,c6507_g1,c13610_g1,c9597_g1,c9400_g1,c10269_g1,c6959_g1,c15578_g1,c4510_g1,c3549_g1,c7894_g1,c6271_g1,c4139_g1,c7208_g1,c2645_g1,c3503_g1,c640_g1,c3269_g1,c2851_g1,c5456_g1,c756_g1,c7188_g1,c7875_g1,c5011_g1,c7165_g1…
GO:0005575	Cellular Component	GO:0044464	cell part	GO:0005886	plasma membrane	GO:0031226	intrinsic component of plasma membrane	35	c5044_g1,c9575_g1,c3520_g1,c9670_g2,c4695_g1,c16882_g1,c4510_g1,c15578_g1,c3549_g1,c6959_g1,c13610_g1,c9597_g1,c9400_g1,c9498_g1,c6507_g1,c13969_g1,c128_g1,c756_g1,c5456_g1,c640_g1,c3503_g1,c2851_g1,c3269_g1,c7208_g1,c6271_g1,c7894_g1,c13632_g1,c3381_g1,c8081_g1,c10111_g1,c4160_g1,c6840_g1,c1511_g1,c7165_g1,c7875_g1
GO:0005575	Cellular Component	GO:0044464	cell part	GO:0005886	plasma membrane	GO:0009898	cytoplasmic side of plasma membrane	2	c6980_g1,c7188_g1
GO:0005575	Cellular Component	GO:0044464	cell part	GO:0005886	plasma membrane	GO:0098802	plasma membrane receptor complex	4	c9597_g1,c5456_g1,c6840_g1,c640_g1
GO:0005575	Cellular Component	GO:0044464	cell part	GO:0005886	plasma membrane	GO:0005887	integral component of plasma membrane	18	c8081_g1,c9597_g1,c13632_g1,c15578_g1,c4510_g1,c13969_g1,c6507_g1,c10111_g1,c6840_g1,c9670_g2,c3503_g1,c640_g1,c5456_g1,c756_g1,c7894_g1,c16882_g1,c4695_g1,c6271_g1
GO:0005575	Cellular Component	GO:0044464	cell part	GO:0005886	plasma membrane	GO:0019897	extrinsic component of plasma membrane	7	c6980_g1,c10269_g1,c12499_g1,c8806_g1,c2571_g1,c15263_g1,c7188_g1
GO:0005575	Cellular Component	GO:0044464	cell part	GO:0005886	plasma membrane	GO:0098797	plasma membrane protein complex	37	c5192_g1,c4695_g1,c2571_g1,c16882_g1,c5507_g1,c7190_g1,c3180_g1,c15936_g1,c8806_g1,c9670_g2,c6507_g1,c6795_g1,c13969_g1,c8534_g2,c15578_g1,c4510_g1,c10269_g1,c9597_g1,c6271_g1,c7894_g1,c756_g1,c5456_g1,c3503_g1,c640_g1,c2645_g1,c6840_g1,c10111_g1,c12499_g1,c5011_g1,c6893_g1,c6980_g1,c8673_g1,c13632_g1,c8361_g1,c15263_g1,c8081_g1,c3736_g1
GO:0005575	Cellular Component	GO:0044464	cell part	GO:0044424	intracellular part	GO:0005667	transcription factor complex	32	c7777_g1,c1341_g1,c7579_g2,c4253_g2,c13677_g1,c7476_g1,c9429_g1,c8819_g1,c2605_g1,c7159_g2,c4253_g1,c13830_g1,c5024_g3,c6274_g1,c16482_g1,c4553_g1,c9574_g1,c12692_g1,c5299_g1,c15522_g1,c15506_g1,c1858_g1,c9379_g1,c9590_g1,c4675_g1,c6169_g1,c5015_g1,c5317_g1,c15765_g1,c5730_g1,c5954_g1,c6569_g1
GO:0005575	Cellular Component	GO:0044464	cell part	GO:0044424	intracellular part	GO:0005839	proteasome core complex	12	c1485_g1,c15179_g1,c9286_g1,c14519_g1,c15134_g1,c13822_g1,c6609_g1,c6096_g1,c1045_g1,c3119_g1,c12554_g1,c13789_g1
GO:0005575	Cellular Component	GO:0044464	cell part	GO:0044424	intracellular part	GO:0044444	cytoplasmic part	1041	c8182_g1,c15727_g1,c12497_g1,c5298_g1,c8407_g1,c9710_g1,c12510_g1,c10104_g1,c10232_g1,c17013_g1,c986_g1,c15762_g1,c4577_g1,c3368_g1,c16365_g1,c9286_g1,c8163_g1,c2164_g1,c16567_g1,c8929_g3,c1857_g1,c9287_g1,c13786_g1,c13910_g1,c4841_g1,c7900_g1,c15362_g1,c8336_g1,c6492_g3,c12683_g1,c6083_g1,c4123_g1,c15581_g1,c12472_g1,c9759_g1,c4599_g1,c7495_g1,c5773_g1,c10862_g1,c4855_g1,c17366_g1,c32_g1,c9312_g…
GO:0005575	Cellular Component	GO:0044464	cell part	GO:0044424	intracellular part	GO:0045269	proton-transporting ATP synthase, central stalk	2	c15251_g1,c11209_g1
GO:0005575	Cellular Component	GO:0044464	cell part	GO:0044424	intracellular part	GO:0005737	cytoplasm	1042	c5194_g1,c6669_g1,c9742_g2,c9318_g1,c9453_g1,c6400_g1,c4477_g1,c4072_g1,c16868_g1,c6148_g1,c8998_g1,c8219_g1,c6547_g1,c11426_g1,c11070_g1,c11852_g1,c10034_g1,c16413_g1,c7668_g1,c14267_g1,c14890_g1,c11114_g1,c6401_g1,c8012_g3,c13214_g1,c11252_g1,c2923_g1,c991_g1,c8464_g2,c2540_g1,c9358_g1,c6346_g1,c14205_g1,c13807_g1,c4548_g1,c4478_g1,c14986_g1,c9488_g2,c8019_g1,c13925_g1,c2400_g1,c5539_g1,c12652_…
GO:0005575	Cellular Component	GO:0044464	cell part	GO:0044424	intracellular part	GO:0031968	organelle outer membrane	32	c8981_g1,c5773_g1,c5339_g1,c16513_g1,c8548_g1,c8672_g1,c7031_g1,c7122_g1,c8222_g1,c4741_g1,c9057_g1,c15074_g1,c15534_g1,c6947_g1,c6736_g1,c12897_g1,c15047_g1,c567_g1,c7037_g1,c6721_g1,c15174_g1,c11487_g1,c6809_g1,c9359_g1,c4643_g1,c1127_g1,c7984_g1,c8962_g2,c2396_g1,c1622_g1,c3614_g1,c9579_g1
GO:0005575	Cellular Component	GO:0044464	cell part	GO:0044424	intracellular part	GO:0030076	light-harvesting complex	11	c201_g1,c13689_g1,c5777_g1,c10098_g1,c4334_g1,c6763_g1,c9756_g1,c8874_g1,c7046_g3,c15879_g1,c15310_g1
GO:0005575	Cellular Component	GO:0044464	cell part	GO:0044424	intracellular part	GO:0000151	ubiquitin ligase complex	38	c8400_g1,c8119_g1,c3841_g1,c8001_g1,c7049_g1,c3370_g1,c6915_g1,c4821_g2,c8453_g1,c9745_g1,c7736_g1,c9779_g1,c8160_g1,c2348_g1,c8190_g1,c14412_g1,c9133_g1,c6725_g2,c8564_g1,c4879_g1,c8104_g1,c7296_g1,c9446_g1,c6262_g1,c9381_g1,c3245_g1,c14175_g1,c8065_g2,c2977_g1,c17074_g1,c15088_g1,c8353_g1,c8240_g1,c1533_g1,c17204_g1,c11553_g1,c9573_g2,c12884_g1
GO:0005575	Cellular Component	GO:0044464	cell part	GO:0044424	intracellular part	GO:0045277	respiratory chain complex IV	3	c12535_g1,c11303_g1,c19_g1
GO:0005575	Cellular Component	GO:0044464	cell part	GO:0044424	intracellular part	GO:0000502	proteasome complex	27	c944_g1,c15179_g1,c9286_g1,c2927_g1,c15134_g1,c13822_g1,c6609_g1,c6096_g1,c1045_g1,c13922_g1,c14322_g1,c12554_g1,c16190_g1,c4490_g1,c2799_g1,c13789_g1,c1485_g1,c5891_g1,c14519_g1,c10131_g1,c3814_g1,c2771_g1,c14022_g1,c3119_g1,c10825_g1,c13805_g1,c50_g1
GO:0005575	Cellular Component	GO:0044464	cell part	GO:0044424	intracellular part	GO:0045261	proton-transporting ATP synthase complex, catalytic core F(1)	9	c9834_g1,c15251_g1,c11209_g1,c10744_g1,c13658_g1,c15096_g1,c6801_g1,c9643_g3,c8219_g1
GO:0005575	Cellular Component	GO:0044464	cell part	GO:0044424	intracellular part	GO:0044796	DNA polymerase processivity factor complex	1	c11219_g1
GO:0005575	Cellular Component	GO:0044464	cell part	GO:0044424	intracellular part	GO:0033202	DNA helicase complex	45	c10340_g1,c7599_g1,c8480_g1,c2828_g1,c13214_g1,c7318_g1,c7159_g1,c9468_g1,c105_g1,c6784_g1,c8458_g1,c16688_g1,c16500_g1,c7321_g1,c3348_g1,c4157_g1,c13023_g1,c9926_g1,c7553_g1,c7978_g2,c7261_g1,c9771_g1,c3491_g1,c7762_g1,c11147_g1,c4860_g1,c7599_g2,c8183_g1,c696_g1,c6567_g1,c987_g1,c3367_g1,c4773_g1,c15072_g1,c1020_g1,c704_g1,c9297_g1,c4597_g1,c4116_g1,c8801_g1,c8047_g1,c9292_g2,c1822_g2,c6629_g1,…
GO:0005575	Cellular Component	GO:0044464	cell part	GO:0044424	intracellular part	GO:0045265	proton-transporting ATP synthase, stator stalk	1	c830_g1
GO:0005575	Cellular Component	GO:0044464	cell part	GO:0044424	intracellular part	GO:0048476	Holliday junction resolvase complex	43	c4597_g1,c4116_g1,c8801_g1,c5417_g1,c1822_g2,c9292_g2,c8047_g1,c9297_g1,c3367_g1,c987_g1,c15072_g1,c1020_g1,c704_g1,c4860_g1,c11147_g1,c7599_g2,c8183_g1,c6567_g1,c696_g1,c7553_g1,c7261_g1,c7978_g2,c3491_g1,c9771_g1,c7762_g1,c9926_g1,c13023_g1,c4157_g1,c9468_g1,c6784_g1,c105_g1,c8458_g1,c16500_g1,c16688_g1,c3348_g1,c7321_g1,c8480_g1,c7599_g1,c2828_g1,c10340_g1,c13214_g1,c7318_g1,c7159_g1
GO:0005575	Cellular Component	GO:0044464	cell part	GO:0044424	intracellular part	GO:0044446	intracellular organelle part	973	c6137_g1,c5278_g1,c4896_g1,c5990_g1,c4582_g1,c9381_g1,c9176_g1,c7710_g1,c13557_g1,c6298_g1,c9047_g1,c4156_g1,c4643_g1,c9292_g2,c7984_g1,c8353_g1,c10035_g1,c12979_g1,c6418_g1,c7352_g1,c7313_g1,c4068_g1,c4116_g1,c9900_g1,c201_g1,c8497_g1,c6490_g1,c5814_g1,c11147_g1,c8434_g1,c7824_g1,c9786_g1,c7599_g2,c1350_g1,c4253_g2,c1020_g1,c15130_g1,c5515_g1,c9636_g2,c6502_g1,c6133_g1,c4741_g1,c1972_g1,c7252_g1…
GO:0005575	Cellular Component	GO:0044464	cell part	GO:0044424	intracellular part	GO:0042575	DNA polymerase complex	7	c7841_g1,c7321_g1,c7821_g1,c8404_g1,c7668_g1,c7391_g1,c7978_g2
GO:0005575	Cellular Component	GO:0044464	cell part	GO:0044424	intracellular part	GO:0045273	respiratory chain complex II	2	c10058_g1,c7997_g1
GO:0005575	Cellular Component	GO:0044464	cell part	GO:0044424	intracellular part	GO:0030880	RNA polymerase complex	84	c538_g1,c15705_g1,c15522_g1,c1858_g1,c9379_g1,c9590_g1,c4675_g1,c1166_g1,c15033_g1,c12666_g1,c6169_g1,c15765_g1,c8227_g1,c5984_g1,c9360_g1,c14653_g1,c16505_g1,c9580_g9,c9471_g1,c4166_g1,c9055_g2,c6569_g1,c8921_g1,c15414_g1,c1572_g1,c10209_g1,c7777_g1,c1341_g1,c4230_g1,c8660_g1,c7152_g1,c8819_g1,c14483_g1,c7159_g2,c6927_g1,c16515_g1,c5195_g1,c13830_g1,c7370_g1,c10280_g1,c16482_g1,c15377_g1,c3401_g…
GO:0005575	Cellular Component	GO:0044464	cell part	GO:0044424	intracellular part	GO:0045267	proton-transporting ATP synthase, catalytic core	2	c13658_g1,c15096_g1
GO:0005575	Cellular Component	GO:0044464	cell part	GO:0044424	intracellular part	GO:0043229	intracellular organelle	1828	c26_g1,c9331_g1,c6143_g1,c7231_g1,c1842_g1,c7709_g1,c4720_g1,c5319_g1,c11702_g1,c4834_g1,c2215_g1,c16898_g1,c8774_g1,c6199_g1,c7723_g1,c8069_g1,c10972_g1,c11549_g1,c16853_g1,c4861_g1,c6044_g1,c4476_g1,c16949_g1,c12602_g1,c10759_g1,c1622_g1,c9579_g1,c15729_g1,c731_g1,c9132_g1,c15488_g1,c6049_g1,c1586_g1,c9794_g1,c8202_g1,c15404_g1,c8386_g1,c7284_g1,c908_g1,c105_g1,c226_g2,c8564_g1,c7329_g1,c2926_g…
GO:0005575	Cellular Component	GO:0044464	cell part	GO:0044424	intracellular part	GO:0019866	organelle inner membrane	88	c1784_g1,c7125_g1,c15251_g1,c9766_g1,c3447_g1,c1027_g1,c14253_g1,c13997_g1,c830_g1,c13926_g1,c7824_g1,c12659_g1,c14669_g1,c1676_g1,c8219_g1,c5814_g1,c9834_g1,c113_g1,c3486_g1,c4996_g1,c11209_g1,c19_g1,c5533_g2,c12600_g1,c1563_g1,c6083_g1,c8222_g1,c10744_g1,c2388_g1,c13652_g1,c6371_g1,c7685_g1,c8789_g1,c9425_g1,c5298_g1,c11070_g1,c448_g1,c13695_g1,c9564_g1,c10691_g1,c5161_g1,c3504_g1,c5605_g1,c563…
GO:0005575	Cellular Component	GO:0044464	cell part	GO:0044424	intracellular part	GO:0009579	thylakoid	55	c9125_g1,c2716_g1,c4334_g1,c6763_g1,c9756_g1,c6663_g1,c8219_g1,c7471_g1,c9418_g1,c7447_g2,c2295_g1,c5030_g1,c8969_g1,c9480_g4,c3387_g1,c6180_g1,c6872_g1,c13689_g1,c14982_g1,c9791_g1,c14087_g1,c17329_g1,c6389_g1,c13643_g1,c3464_g1,c15310_g1,c16281_g1,c16698_g1,c513_g1,c11145_g1,c4107_g1,c254_g1,c165_g1,c9425_g1,c14945_g1,c7046_g3,c8874_g1,c7526_g1,c15879_g1,c6996_g1,c7751_g1,c13003_g1,c2940_g1,c57…
GO:0005575	Cellular Component	GO:0044464	cell part	GO:0044424	intracellular part	GO:0038201	TOR complex	1	c7188_g1
GO:0005575	Cellular Component	GO:0044464	cell part	GO:0044424	intracellular part	GO:0045275	respiratory chain complex III	4	c5967_g1,c4188_g1,c7685_g1,c6856_g1
GO:0005575	Cellular Component	GO:0044464	cell part	GO:0044424	intracellular part	GO:0031248	protein acetyltransferase complex	13	c4832_g1,c3842_g1,c8434_g1,c7590_g1,c5132_g1,c8556_g1,c8619_g1,c4773_g1,c6420_g1,c4134_g1,c718_g1,c7349_g1,c4695_g1
GO:0005575	Cellular Component	GO:0044464	cell part	GO:0044424	intracellular part	GO:0045259	proton-transporting ATP synthase complex	46	c6083_g1,c2758_g1,c11216_g1,c1563_g1,c9643_g3,c11209_g1,c4996_g1,c2540_g1,c113_g1,c7857_g1,c12231_g1,c16492_g1,c9834_g1,c9479_g1,c14608_g1,c549_g1,c1594_g1,c15647_g1,c8219_g1,c1676_g1,c8127_g2,c4678_g1,c4566_g1,c830_g1,c6801_g1,c14253_g1,c13658_g1,c5631_g1,c3447_g1,c3194_g2,c15251_g1,c460_g1,c16749_g1,c5248_g1,c448_g1,c12423_g1,c5298_g1,c8623_g2,c9425_g1,c8789_g1,c15096_g1,c10744_g1,c2388_g1,c696…
[truncated: 164 more rows]
