# Supplementary material for: De novo transcriptome assembly, polymorphic SSR markers development and population genetics analyses for southern corn rust (Puccinia polysora)
Source: Sci Rep. 2021 Sep 9;11:18029. doi: 10.1038/s41598-021-97556-1 (PMC8429556; doi:10.1038/s41598-021-97556-1)
Supplement: Supplementary file 3 — Supplementary Information 3. [file 41598_2021_97556_MOESM3_ESM.xlsx]

## Sheet: S2_KOG_classification
Class	Abbreviation	Gene Numbers	Gene IDs
RNA processing and modification	A	237	c10051_g1,c10106_g1,c10529_g1,c10533_g1,c1063_g1,c10647_g1,c10812_g1,c11202_g1,c11207_g1,c11216_g1,c11236_g1,c11490_g1,c11733_g1,c11781_g1,c11793_g1,c11993_g1,c12003_g1,c12472_g1,c12885_g1,c13409_g1,c1343_g1,c1364_g1,c13753_g1,c14037_g1,c14347_g1,c14863_g1,c14960_g1,c1504_g1,c15057_g1,c15127_g1,c15139_g1,c15161_g1,c15219_g1,c15353_g1,c15459_g1,c15523_g1,c15969_g1,c16488_g1,c16675_g1,c16743_g1,c16…
Chromatin structure and dynamics	B	116	c1014_g1,c10277_g1,c10828_g1,c12049_g1,c12636_g1,c12692_g1,c12705_g1,c14118_g1,c15057_g1,c15104_g1,c15158_g1,c15522_g1,c15663_g1,c16450_g1,c16532_g1,c16609_g1,c17228_g1,c1724_g1,c1724_g2,c1764_g1,c1867_g1,c1925_g1,c2489_g1,c2605_g1,c2674_g1,c2804_g1,c2905_g1,c2969_g1,c3270_g1,c3359_g1,c3395_g1,c3395_g2,c3842_g1,c3961_g1,c4137_g1,c4654_g1,c4790_g1,c5288_g1,c5422_g1,c5474_g1,c5515_g1,c5714_g1,c5718…
Energy production and conversion	C	224	c10019_g1,c1012_g1,c10217_g1,c102_g1,c10510_g1,c10823_g1,c10832_g1,c10974_g1,c109_g1,c11107_g1,c11114_g1,c11142_g1,c11188_g1,c11209_g1,c11303_g1,c11326_g1,c1136_g1,c11404_g1,c1141_g1,c11479_g1,c11676_g1,c11821_g1,c11895_g1,c12004_g1,c12242_g1,c12296_g1,c12380_g1,c12425_g1,c1246_g1,c12524_g1,c12533_g1,c12535_g1,c12536_g1,c12621_g1,c12652_g1,c12739_g1,c13171_g1,c13236_g1,c13421_g1,c13481_g1,c13587_…
Cell cycle control, cell division, chromosome partitioning	D	173	c10298_g1,c10594_g1,c10647_g1,c10875_g1,c11193_g1,c1198_g1,c12500_g1,c12771_g1,c13739_g1,c14047_g1,c14868_g1,c1495_g1,c15043_g1,c15067_g1,c15158_g1,c15292_g1,c15298_g1,c15426_g1,c15439_g1,c15719_g1,c1586_g1,c17228_g1,c17441_g1,c1867_g1,c1925_g1,c1986_g1,c2109_g1,c2172_g1,c2579_g1,c2733_g1,c2735_g1,c2921_g1,c3208_g1,c3262_g1,c3310_g1,c3489_g1,c3594_g1,c3689_g1,c3841_g1,c4072_g1,c4112_g1,c4371_g1,c…
Amino acid transport and metabolism	E	173	c1005_g1,c10363_g1,c10993_g1,c1110_g1,c11182_g1,c11300_g1,c11350_g1,c11660_g1,c1167_g1,c12060_g1,c12663_g1,c13553_g1,c1368_g1,c13874_g1,c1438_g1,c14401_g1,c14502_g1,c14570_g1,c14653_g1,c15314_g1,c15447_g1,c15475_g1,c15580_g1,c15712_g1,c15743_g1,c15998_g1,c16085_g1,c16113_g1,c16452_g1,c16507_g1,c16524_g1,c16533_g1,c16740_g1,c169_g1,c17126_g1,c17436_g1,c1859_g1,c1914_g1,c2108_g1,c2195_g1,c2501_g1,c…
Nucleotide transport and metabolism	F	69	c1027_g1,c10521_g1,c1119_g1,c11269_g1,c12600_g1,c12661_g1,c12728_g1,c13675_g1,c13762_g1,c13997_g1,c14032_g1,c14682_g1,c14902_g1,c1501_g1,c15061_g1,c15235_g1,c16030_g1,c16402_g1,c16677_g1,c17120_g1,c17160_g1,c17343_g1,c1795_g1,c1996_g1,c2155_g1,c2747_g1,c2751_g1,c3506_g1,c3645_g1,c3679_g1,c4180_g1,c4368_g1,c4980_g1,c5188_g2,c5268_g1,c5393_g1,c5403_g1,c5417_g1,c5659_g1,c5743_g1,c5922_g1,c6160_g1,c6…
Carbohydrate transport and metabolism	G	168	c10058_g1,c10115_g1,c10233_g1,c10452_g1,c10623_g1,c10757_g1,c10970_g1,c1109_g1,c11135_g1,c1118_g1,c11229_g1,c11235_g1,c11458_g1,c11529_g1,c11600_g1,c11787_g1,c12398_g1,c1247_g1,c1249_g1,c12634_g1,c12757_g1,c1299_g1,c13408_g1,c13431_g1,c13432_g1,c13435_g1,c13461_g1,c134_g1,c13546_g1,c13578_g1,c13731_g1,c13735_g1,c13868_g1,c13964_g1,c13973_g1,c14108_g1,c14307_g1,c14464_g1,c14712_g1,c14879_g1,c15012…
Coenzyme transport and metabolism	H	65	c11505_g1,c11618_g1,c12033_g1,c12448_g1,c12497_g1,c14418_g1,c14612_g1,c15216_g1,c16062_g1,c16526_g2,c16693_g1,c16876_g1,c17031_g1,c1811_g1,c1831_g1,c2135_g1,c2237_g1,c2670_g1,c3579_g1,c3675_g1,c3677_g1,c3724_g1,c4120_g1,c4187_g1,c4444_g1,c4681_g1,c4893_g1,c4913_g1,c5050_g1,c5528_g1,c5556_g1,c5633_g1,c5668_g2,c5862_g1,c5896_g1,c6131_g1,c6163_g1,c6287_g1,c6391_g1,c6416_g1,c6440_g1,c6661_g1,c6726_g2…
Lipid transport and metabolism	I	181	c10324_g1,c10340_g1,c10684_g1,c10728_g1,c11062_g1,c11117_g1,c11129_g1,c11275_g1,c11322_g1,c11636_g1,c11735_g1,c12424_g1,c12558_g1,c12608_g1,c1270_g1,c13251_g1,c13388_g1,c133_g1,c13431_g1,c13518_g1,c13620_g1,c13621_g1,c13702_g1,c14011_g1,c14049_g1,c14058_g1,c14111_g1,c1461_g1,c14649_g1,c14764_g1,c14978_g1,c15184_g1,c15195_g1,c15239_g1,c15447_g1,c15546_g1,c15596_g1,c15712_g1,c15808_g1,c15852_g1,c16…
Translation, ribosomal structure and biogenesis	J	533	c10003_g1,c10026_g1,c10095_g1,c10096_g1,c10104_g1,c10112_g1,c10186_g1,c10232_g1,c10269_g1,c10282_g1,c1028_g1,c1033_g1,c10353_g1,c10359_g1,c10422_g1,c10434_g1,c10531_g1,c10661_g1,c10662_g1,c10674_g1,c10698_g1,c10710_g1,c10719_g1,c10748_g1,c10780_g1,c10791_g1,c10830_g1,c10850_g1,c10862_g1,c10886_g1,c10902_g1,c10903_g1,c10916_g1,c10929_g1,c10946_g1,c10965_g1,c10972_g1,c10995_g1,c11008_g1,c11017_g1,c…
Transcription	K	232	c10277_g1,c10402_g1,c10973_g1,c11096_g1,c1124_g1,c11344_g1,c1155_g1,c11573_g1,c12482_g1,c12682_g1,c12705_g1,c12829_g1,c13000_g1,c1335_g1,c13673_g1,c13830_g1,c14043_g1,c14060_g1,c14105_g1,c14133_g1,c14166_g1,c1424_g1,c14418_g1,c14612_g1,c15043_g1,c15197_g1,c15635_g1,c15640_g1,c15765_g1,c15905_g1,c1598_g1,c16037_g1,c1615_g1,c16482_g1,c16531_g1,c1666_g1,c17053_g1,c1858_g1,c1861_g1,c1938_g1,c2109_g1,…
Replication, recombination and repair	L	178	c10071_g1,c11219_g1,c1188_g1,c1205_g1,c12414_g1,c12490_g1,c12500_g1,c12925_g1,c13088_g1,c13822_g1,c14047_g1,c14128_g1,c14831_g1,c15066_g1,c15070_g1,c15072_g1,c15123_g1,c15439_g1,c16500_g1,c183_g1,c1856_g1,c1861_g1,c1908_g1,c2489_g1,c2507_g1,c2828_g1,c3519_g1,c3594_g1,c4132_g1,c4154_g1,c4399_g1,c4572_g1,c4614_g1,c4782_g1,c4829_g1,c5228_g1,c5278_g1,c5458_g1,c5655_g1,c5726_g1,c5901_g1,c6076_g1,c6291…
Cell wall/membrane/envelope biogenesis	M	56	c11066_g1,c12219_g1,c12757_g1,c12784_g1,c12870_g1,c13733_g1,c15103_g1,c15149_g1,c15212_g1,c15220_g1,c15245_g1,c15397_g1,c15705_g1,c16065_g1,c16574_g1,c17043_g1,c1863_g1,c2510_g1,c318_g1,c3763_g1,c4216_g1,c4239_g1,c4608_g1,c4610_g1,c4808_g1,c493_g1,c5258_g1,c5357_g1,c5636_g1,c5681_g1,c5749_g1,c5849_g1,c6515_g1,c6679_g1,c7415_g1,c7423_g1,c7606_g1,c7665_g1,c7748_g1,c7992_g1,c8102_g1,c8268_g1,c8361_g…
Cell motility	N	3	c2579_g1,c9559_g2,c9559_g3
Posttranslational modification, protein turnover, chaperones	O	477	c10012_g1,c10131_g1,c1020_g1,c10215_g1,c10241_g1,c1045_g1,c10466_g1,c10475_g1,c10550_g1,c105_g1,c105_g2,c10616_g1,c10653_g1,c10742_g1,c10759_g1,c10825_g1,c10859_g1,c11031_g1,c11038_g1,c1113_g1,c11147_g1,c11177_g1,c11210_g1,c11220_g1,c11252_g1,c11257_g1,c11266_g1,c1127_g1,c11302_g1,c11526_g1,c11536_g1,c11553_g1,c11585_g1,c11672_g1,c11783_g1,c11887_g1,c11897_g1,c11934_g1,c11966_g1,c11967_g1,c119_g1…
Inorganic ion transport and metabolism	P	97	c10043_g1,c10167_g1,c10239_g1,c10385_g1,c1040_g1,c10596_g1,c10969_g1,c11358_g1,c11407_g1,c11472_g1,c1169_g1,c12172_g1,c12532_g1,c12916_g1,c13069_g1,c13189_g1,c14163_g1,c14313_g1,c14627_g1,c14661_g1,c1482_g1,c15074_g1,c15578_g1,c16466_g1,c16513_g1,c17105_g1,c17205_g1,c17343_g1,c17519_g1,c2210_g1,c2222_g1,c2761_g1,c2885_g1,c2929_g1,c3085_g1,c326_g1,c3704_g1,c3774_g1,c4033_g1,c4172_g1,c4307_g1,c4524…
Secondary metabolites biosynthesis, transport and catabolism	Q	80	c10532_g1,c10641_g1,c10683_g1,c10684_g1,c10721_g1,c1100_g1,c12230_g1,c12822_g1,c13161_g1,c13507_g1,c13564_g1,c13884_g1,c14009_g1,c14011_g1,c14724_g1,c15048_g1,c15225_g1,c15239_g1,c15611_g1,c16002_g1,c16088_g1,c16485_g1,c16638_g1,c17004_g1,c2115_g1,c2194_g1,c2592_g1,c3197_g1,c3312_g1,c3774_g1,c4207_g1,c4478_g1,c4524_g1,c4600_g1,c4686_g1,c4866_g1,c5574_g1,c5689_g1,c5882_g1,c5937_g1,c6086_g1,c6285_g…
General function prediction only	R	567	c10060_g1,c1012_g1,c10266_g1,c10298_g1,c10340_g1,c10530_g1,c10533_g1,c10554_g1,c10557_g1,c10559_g1,c10602_g1,c10615_g1,c10751_g1,c10821_g1,c10823_g1,c11006_g1,c11112_g1,c11171_g1,c1119_g1,c11211_g1,c11223_g1,c11242_g1,c11264_g1,c11283_g1,c11323_g1,c11478_g1,c11493_g1,c1150_g1,c11533_g1,c11554_g1,c11613_g1,c11627_g1,c11644_g1,c11693_g1,c11867_g1,c11878_g1,c11960_g1,c12003_g1,c12023_g1,c12047_g1,c1…
Function unknown	S	239	c1009_g1,c10382_g1,c1049_g1,c10692_g1,c10841_g1,c10870_g1,c11094_g1,c11106_g1,c11196_g1,c11198_g1,c11199_g1,c11349_g1,c11364_g1,c11986_g1,c12018_g1,c12337_g1,c12397_g1,c12493_g1,c12540_g1,c12598_g1,c12836_g1,c12944_g1,c13462_g1,c13618_g1,c13768_g1,c13863_g1,c13953_g1,c13972_g1,c14249_g1,c14473_g1,c15046_g1,c15136_g1,c15237_g1,c15337_g1,c15451_g1,c16539_g1,c16767_g1,c16813_g1,c16914_g1,c1818_g1,c1…
Signal transduction mechanisms	T	358	c10020_g1,c1008_g1,c10100_g1,c10244_g1,c10345_g1,c10525_g1,c10654_g1,c10791_g1,c10828_g1,c11023_g1,c11263_g1,c11299_g1,c11371_g1,c11387_g1,c11389_g1,c11435_g1,c11566_g1,c1181_g1,c11831_g1,c1188_g1,c12023_g1,c1211_g1,c12140_g1,c12147_g1,c12151_g1,c12236_g1,c1249_g1,c12516_g1,c12541_g1,c12542_g1,c12586_g1,c125_g1,c12683_g1,c12700_g1,c12784_g1,c12788_g1,c12922_g1,c12974_g1,c13110_g1,c1323_g1,c13342_…
Intracellular trafficking, secretion, and vesicular transport	U	290	c1008_g1,c10172_g1,c1017_g1,c10525_g1,c10740_g1,c10855_g1,c11121_g1,c11186_g1,c11243_g1,c11327_g1,c11707_g1,c11713_g1,c11759_g1,c11814_g1,c11949_g1,c1211_g1,c12209_g1,c12358_g1,c12395_g1,c12444_g1,c12634_g1,c13223_g1,c132_g1,c13413_g1,c13679_g1,c13696_g1,c13707_g1,c13718_g1,c13725_g1,c13729_g1,c13784_g1,c14055_g1,c14292_g1,c14360_g1,c14575_g1,c14684_g1,c15130_g1,c15245_g1,c15297_g1,c15559_g1,c158…
Defense mechanisms	V	27	c16486_g1,c16602_g1,c2478_g1,c27_g1,c3017_g1,c3212_g1,c4021_g1,c5719_g1,c5811_g2,c5956_g1,c6219_g1,c631_g1,c6581_g1,c6583_g2,c7561_g1,c7669_g1,c8501_g1,c8539_g1,c8588_g2,c8588_g3,c8637_g1,c8858_g1,c8937_g1,c8937_g2,c8981_g1,c9127_g3,c9849_g1
Extracellular structures	W	2	c4936_g1,c5406_g1
Nuclear structure	Y	26	c11148_g1,c11459_g1,c11713_g1,c117_g1,c132_g1,c16341_g1,c1839_g1,c4376_g1,c4473_g1,c4858_g1,c563_g1,c6392_g1,c6500_g1,c6936_g1,c6948_g1,c7619_g1,c7718_g1,c7799_g1,c7901_g1,c8189_g1,c8571_g1,c8716_g1,c8891_g2,c8998_g1,c9448_g1,c9461_g1
Cytoskeleton	Z	148	c10023_g1,c10188_g1,c1021_g1,c10381_g1,c10395_g1,c10560_g1,c10594_g1,c10654_g1,c10992_g1,c11231_g1,c1181_g1,c11922_g1,c12020_g1,c12059_g1,c12236_g1,c12420_g1,c12695_g1,c12771_g1,c12805_g1,c12998_g1,c13347_g1,c13551_g1,c13739_g1,c13804_g1,c14048_g1,c14093_g1,c14483_g1,c14710_g1,c14868_g1,c14911_g1,c14949_g1,c15346_g1,c1548_g1,c1586_g1,c16217_g1,c1645_g1,c16808_g1,c168_g1,c16967_g1,c16985_g1,c17238…
