# Supplementary material for: De novo transcriptome assembly, polymorphic SSR markers development and population genetics analyses for southern corn rust (Puccinia polysora)
Source: Sci Rep. 2021 Sep 9;11:18029. doi: 10.1038/s41598-021-97556-1 (PMC8429556; doi:10.1038/s41598-021-97556-1)
Supplement: Supplementary file 4 — Supplementary Information 4. [file 41598_2021_97556_MOESM4_ESM.xlsx]

## Sheet: S3_KEGG_classification
Pathway Hierarchy1	Pathway Hierarchy2	KEGG Pathway	Pathway ID	Gene Number	Gene IDs
Cellular Processes	Cell growth and death	Apoptosis	ko04210	12	c13997_g1,c16397_g1,c13627_g1,c12600_g1,c13791_g1,c15032_g1,c8121_g2,c8121_g1,c16988_g1,c7653_g2,c12628_g1,c7586_g1
Cellular Processes	Cell growth and death	Cell cycle	ko04110	44	c7440_g1,c6476_g1,c8162_g1,c9446_g1,c1908_g1,c15072_g1,c11219_g1,c8121_g2,c3370_g1,c6199_g1,c2828_g1,c16500_g1,c15123_g1,c8501_g1,c9150_g1,c8348_g1,c15292_g1,c7764_g1,c8121_g1,c4920_g1,c10215_g1,c3519_g1,c4829_g1,c16031_g1,c7500_g1,c5655_g1,c6289_g1,c9291_g1,c5289_g1,c8949_g1,c9334_g1,c6761_g1,c9642_g1,c9674_g3,c5398_g1,c4112_g1,c5983_g1,c6133_g1,c3841_g1,c3594_g1,c8240_g1,c6199_g2,c10071_g1,c141…
Cellular Processes	Cell growth and death	Cell cycle - Caulobacter	ko04112	3	c4597_g1,c3367_g1,c5805_g1
Cellular Processes	Cell growth and death	Cell cycle - yeast	ko04111	69	c16500_g1,c2828_g1,c11435_g1,c4134_g1,c6918_g1,c8501_g1,c16386_g1,c9150_g1,c8348_g1,c924_g1,c15292_g1,c6381_g1,c1925_g1,c12974_g1,c6199_g1,c5864_g1,c7440_g1,c9446_g1,c1908_g1,c3841_g1,c6199_g2,c8949_g1,c9334_g1,c4112_g1,c6425_g1,c12699_g1,c4427_g1,c5655_g1,c9291_g1,c5289_g1,c7764_g1,c3519_g1,c997_g1,c8623_g2,c7696_g2,c15123_g1,c8482_g1,c5977_g1,c9676_g1,c3370_g1,c8158_g1,c8870_g1,c5821_g1,c13823_…
Cellular Processes	Cell growth and death	Meiosis - yeast	ko04113	53	c3841_g1,c10071_g1,c14128_g1,c12500_g1,c8949_g1,c2735_g1,c6761_g1,c9334_g1,c9674_g3,c1641_g1,c4153_g1,c9385_g2,c3489_g1,c5655_g1,c7500_g1,c9291_g1,c3501_g1,c5289_g1,c4920_g1,c7764_g1,c4829_g1,c3519_g1,c7723_g1,c9673_g1,c8623_g2,c8357_g1,c9073_g1,c11435_g1,c4134_g1,c2828_g1,c16500_g1,c15123_g1,c1912_g1,c8501_g1,c8348_g1,c8157_g1,c13627_g1,c9676_g1,c13249_g1,c8158_g1,c15298_g1,c7586_g1,c7653_g2,c13…
Cellular Processes	Cell growth and death	Oocyte meiosis	ko04114	37	c6289_g1,c9291_g1,c7500_g1,c4153_g1,c16031_g1,c5563_g1,c10215_g1,c4920_g1,c8240_g1,c3841_g1,c5398_g1,c1641_g1,c6761_g1,c9334_g1,c9674_g3,c8949_g1,c16988_g1,c988_g1,c16261_g1,c12516_g1,c5864_g1,c696_g1,c9446_g1,c6476_g1,c7440_g1,c9536_g1,c15032_g1,c13451_g1,c13491_g1,c13627_g1,c4134_g1,c11435_g1,c7653_g2,c12628_g1,c7586_g1,c630_g1,c3370_g1
Cellular Processes	Cell growth and death	p53 signaling pathway	ko04115	6	c13791_g1,c9642_g1,c5289_g1,c4180_g1,c8121_g1,c8121_g2
Cellular Processes	Cell motility	Regulation of actin cytoskeleton	ko04810	41	c7723_g1,c3915_g1,c13867_g1,c8937_g1,c5445_g1,c4153_g1,c9470_g1,c168_g1,c4762_g1,c8983_g3,c988_g1,c3383_g1,c3754_g1,c2120_g1,c13347_g1,c14710_g1,c7051_g1,c17511_g1,c13804_g1,c14351_g1,c4848_g1,c5728_g1,c3959_g1,c6611_g2,c5864_g1,c17457_g1,c10560_g1,c12516_g1,c16261_g1,c1499_g1,c3858_g1,c15363_g1,c17238_g1,c1912_g1,c4888_g1,c4773_g1,c172_g1,c12998_g1,c4045_g1,c2002_g1,c10395_g1
Cellular Processes	Cellular commiunity	Adherens junction	ko04520	25	c988_g1,c15363_g1,c13347_g1,c3754_g1,c172_g1,c17511_g1,c4773_g1,c17238_g1,c14710_g1,c4888_g1,c10395_g1,c5029_g1,c13804_g1,c12998_g1,c14351_g1,c13867_g1,c4848_g1,c5864_g1,c6459_g1,c1499_g1,c6925_g1,c16261_g1,c4762_g1,c10560_g1,c17457_g1
Cellular Processes	Cellular commiunity	Focal adhesion	ko04510	29	c13867_g1,c4848_g1,c14351_g1,c8983_g3,c1499_g1,c16261_g1,c4762_g1,c10560_g1,c12516_g1,c17457_g1,c5864_g1,c6611_g2,c5728_g1,c4153_g1,c15363_g1,c13347_g1,c2120_g1,c3754_g1,c988_g1,c10395_g1,c6164_g1,c12998_g1,c172_g1,c17511_g1,c4773_g1,c5983_g1,c17238_g1,c4888_g1,c14710_g1
Cellular Processes	Cellular commiunity	Gap junction	ko04540	35	c3195_g1,c8983_g3,c5548_g2,c16985_g1,c3976_g1,c7723_g1,c4661_g1,c10992_g1,c16217_g1,c10381_g1,c4254_g1,c12805_g1,c14949_g1,c988_g1,c8280_g1,c731_g1,c16261_g1,c6611_g2,c5864_g1,c3541_g1,c5728_g1,c16808_g1,c14911_g1,c4661_g2,c13627_g1,c8508_g1,c9873_g1,c2454_g1,c16967_g1,c1912_g1,c5503_g1,c7653_g2,c8280_g2,c7586_g1,c5548_g1
Cellular Processes	Cellular commiunity	Signaling pathways regulating pluripotency of stem cells	ko04550	8	c6434_g1,c988_g1,c7723_g1,c5888_g1,c5983_g1,c1912_g1,c5864_g1,c16261_g1
Cellular Processes	Cellular commiunity	Tight junction	ko04530	30	c7723_g1,c9153_g1,c11263_g1,c14351_g1,c13867_g1,c4848_g1,c997_g1,c6459_g1,c7640_g1,c1499_g1,c6925_g1,c4762_g1,c10560_g1,c17457_g1,c15363_g1,c13347_g1,c12974_g1,c172_g1,c17511_g1,c4773_g1,c8594_g1,c4134_g1,c11435_g1,c1912_g1,c4888_g1,c17238_g1,c14710_g1,c10395_g1,c5029_g1,c12998_g1
Cellular Processes	Transport and catabolism	Endocytosis	ko04144	76	c7464_g1,c4053_g1,c16712_g1,c711_g1,c2163_g1,c9182_g1,c7974_g1,c5192_g1,c6991_g1,c6774_g1,c6678_g1,c2721_g1,c5445_g1,c5077_g2,c16504_g1,c11147_g1,c168_g1,c5922_g1,c733_g1,c10525_g1,c15363_g1,c6840_g1,c2904_g1,c6908_g1,c14351_g1,c552_g1,c11759_g1,c17437_g1,c13593_g1,c10475_g1,c5507_g1,c2116_g1,c7766_g1,c3959_g1,c12567_g1,c3383_g1,c7006_g1,c4656_g1,c3285_g1,c17511_g1,c13804_g1,c14769_g1,c2767_g1,c1…
Cellular Processes	Transport and catabolism	Lysosome	ko04142	25	c15413_g1,c9787_g1,c435_g1,c4050_g1,c6763_g1,c12425_g1,c5267_g1,c5192_g1,c13481_g1,c9685_g2,c7286_g1,c6687_g1,c6332_g1,c11114_g1,c9328_g1,c3670_g1,c17199_g1,c1868_g1,c4445_g1,c7531_g1,c8649_g1,c6065_g1,c7192_g1,c4732_g1,c16376_g1
Cellular Processes	Transport and catabolism	Peroxisome	ko04146	48	c5311_g1,c3815_g1,c7675_g2,c6929_g1,c4778_g1,c5664_g1,c8104_g1,c11735_g1,c105_g1,c14661_g1,c3716_g1,c14079_g1,c105_g2,c4078_g1,c6951_g1,c10239_g1,c5724_g1,c10324_g1,c4391_g1,c9030_g1,c8613_g1,c15065_g1,c15130_g1,c14649_g1,c6643_g1,c17146_g1,c9266_g2,c11269_g1,c14764_g1,c15803_g1,c6977_g1,c6784_g1,c93_g1,c5062_g1,c13189_g1,c2885_g1,c3562_g1,c8602_g1,c326_g1,c16478_g1,c3593_g1,c8425_g2,c7924_g1,c46…
Cellular Processes	Transport and catabolism	Phagosome	ko04145	68	c12805_g1,c4050_g1,c13347_g1,c5267_g1,c3754_g1,c4254_g1,c11142_g1,c8612_g1,c16217_g1,c14710_g1,c10992_g1,c16985_g1,c12425_g1,c6763_g1,c8280_g2,c14036_g1,c12998_g1,c10550_g1,c8488_g1,c10395_g1,c8508_g1,c9873_g1,c172_g1,c13481_g1,c2454_g1,c12739_g1,c5248_g1,c9163_g1,c8795_g2,c3123_g1,c14911_g1,c4661_g2,c13729_g1,c10560_g1,c9900_g1,c3541_g1,c435_g1,c14949_g1,c4524_g1,c10381_g1,c7051_g1,c6774_g1,c172…
Cellular Processes	Transport and catabolism	Regulation of autophagy	ko04140	13	c2818_g1,c4795_g1,c4913_g1,c6684_g1,c8114_g1,c9167_g1,c9191_g1,c3160_g1,c9613_g3,c8795_g1,c7791_g2,c9613_g2,c8795_g2
Environmental Information Processing	Membrane transport	ABC transporters	ko02010	5	c9693_g1,c6784_g1,c12230_g1,c3562_g1,c10340_g1
Environmental Information Processing	Membrane transport	Bacterial secretion system	ko03070	1	c4114_g1
Environmental Information Processing	Signal transduction	AMPK signaling pathway	ko04152	42	c9980_g1,c2832_g1,c8476_g2,c9673_g1,c997_g1,c13891_g1,c5656_g2,c238_g1,c9698_g1,c11798_g1,c9229_g1,c9707_g1,c6153_g1,c2052_g1,c17475_g1,c13210_g1,c5656_g1,c1641_g1,c134_g1,c1466_g1,c8476_g1,c6164_g1,c11775_g1,c13707_g1,c4574_g1,c15391_g1,c9673_g2,c7851_g1,c9118_g1,c7707_g1,c13407_g1,c767_g1,c9604_g2,c351_g1,c13241_g1,c12974_g1,c10525_g1,c4134_g1,c11435_g1,c6255_g2,c7851_g2,c9604_g1
Environmental Information Processing	Signal transduction	Calcium signaling pathway	ko04020	24	c696_g1,c1136_g1,c15074_g1,c15032_g1,c5563_g1,c13491_g1,c13451_g1,c13652_g1,c17105_g1,c11479_g1,c6202_g1,c15324_g1,c16878_g1,c7767_g1,c11934_g1,c13627_g1,c13069_g1,c16988_g1,c10969_g1,c7653_g2,c12628_g1,c630_g1,c7586_g1,c1113_g1
Environmental Information Processing	Signal transduction	ErbB signaling pathway	ko04012	12	c16261_g1,c8983_g3,c1912_g1,c5983_g1,c5728_g1,c6611_g2,c5864_g1,c9673_g1,c2120_g1,c988_g1,c7723_g1,c9673_g2
Environmental Information Processing	Signal transduction	FoxO signaling pathway	ko04068	26	c8121_g1,c6845_g1,c14661_g1,c326_g1,c7723_g1,c12023_g1,c6899_g1,c13189_g1,c2885_g1,c5728_g1,c5888_g1,c6611_g2,c5864_g1,c16261_g1,c8983_g3,c10167_g1,c988_g1,c8627_g1,c8121_g2,c1912_g1,c3844_g1,c4795_g1,c93_g1,c2818_g1,c6164_g1,c5664_g1
Environmental Information Processing	Signal transduction	HIF-1 signaling pathway	ko04066	22	c1299_g1,c1132_g1,c4524_g1,c2549_g1,c3370_g1,c15156_g1,c7805_g1,c988_g1,c13964_g1,c1606_g1,c9206_g1,c2676_g1,c5864_g1,c16261_g1,c13735_g1,c6750_g1,c10115_g1,c9673_g2,c14158_g1,c14371_g1,c10970_g1,c9673_g1
Environmental Information Processing	Signal transduction	Hedgehog signaling pathway	ko04340	6	c7586_g1,c7653_g2,c13627_g1,c1539_g1,c5983_g1,c9536_g1
Environmental Information Processing	Signal transduction	Hippo signaling pathway	ko04390	22	c16031_g1,c997_g1,c9536_g1,c4762_g1,c6289_g1,c17457_g1,c10560_g1,c12516_g1,c4153_g1,c5398_g1,c13347_g1,c12974_g1,c10395_g1,c5977_g1,c12998_g1,c172_g1,c17238_g1,c14710_g1,c4773_g1,c4134_g1,c11435_g1,c5983_g1
Environmental Information Processing	Signal transduction	Hippo signaling pathway -fly	ko04391	21	c10560_g1,c17457_g1,c6289_g1,c4762_g1,c16031_g1,c997_g1,c5584_g1,c12998_g1,c10395_g1,c5977_g1,c8922_g1,c4773_g1,c4134_g1,c11435_g1,c14710_g1,c17238_g1,c172_g1,c16425_g1,c12974_g1,c13347_g1,c5398_g1
Environmental Information Processing	Signal transduction	Jak-STAT signaling pathway	ko04630	4	c6611_g2,c5728_g1,c5138_g1,c8983_g3
Environmental Information Processing	Signal transduction	MAPK signaling pathway	ko04010	33	c1912_g1,c4888_g1,c13627_g1,c5548_g1,c12628_g1,c15363_g1,c7653_g2,c7586_g1,c17093_g1,c5864_g1,c6611_g2,c7766_g1,c5728_g1,c16261_g1,c5694_g1,c11967_g1,c12567_g1,c15032_g1,c17437_g1,c13593_g1,c14351_g1,c8637_g1,c16988_g1,c988_g1,c3754_g1,c2120_g1,c5811_g2,c5548_g2,c5888_g1,c4509_g1,c8983_g3,c7723_g1,c13867_g1
Environmental Information Processing	Signal transduction	MAPK signaling pathway - fly	ko04013	8	c7723_g1,c988_g1,c5864_g1,c6611_g2,c5728_g1,c1912_g1,c8983_g3,c16261_g1
Environmental Information Processing	Signal transduction	MAPK signaling pathway - yeast	ko04011	46	c7581_g1,c15298_g1,c15363_g1,c5548_g1,c125_g1,c6323_g1,c7664_g1,c8250_g1,c4888_g1,c1912_g1,c4848_g1,c7669_g1,c9376_g1,c14351_g1,c9002_g1,c7589_g1,c12378_g1,c4691_g1,c16261_g1,c1499_g1,c16454_g1,c5864_g1,c8996_g1,c2735_g1,c2120_g1,c2812_g1,c988_g1,c5314_g1,c8822_g1,c10615_g1,c8361_g1,c17184_g1,c17511_g1,c13189_g1,c13867_g1,c2885_g1,c13973_g1,c326_g1,c6980_g1,c7723_g1,c13673_g1,c3489_g1,c10167_g1,c…
Environmental Information Processing	Signal transduction	NF-kappa B signaling pathway	ko04064	6	c6925_g1,c5029_g1,c5675_g1,c6459_g1,c8121_g2,c8121_g1
Environmental Information Processing	Signal transduction	Notch signaling pathway	ko04330	4	c8162_g1,c15057_g1,c6133_g1,c718_g1
Environmental Information Processing	Signal transduction	PI3K-Akt signaling pathway	ko04151	41	c6289_g1,c8983_g3,c997_g1,c16031_g1,c9673_g1,c14158_g1,c5024_g3,c7723_g1,c12431_g1,c6164_g1,c7188_g1,c5983_g1,c1466_g1,c2676_g1,c1641_g1,c11672_g1,c3754_g1,c5398_g1,c988_g1,c7805_g1,c16395_g1,c16261_g1,c9604_g2,c71_g1,c5728_g1,c5864_g1,c6611_g2,c12023_g1,c10759_g1,c14371_g1,c9673_g2,c9604_g1,c1912_g1,c3844_g1,c4134_g1,c11435_g1,c1132_g1,c12974_g1,c1606_g1,c9784_g1,c351_g1
Environmental Information Processing	Signal transduction	Phosphatidylinositol signaling system	ko04070	15	c7767_g1,c1845_g1,c9517_g2,c3376_g1,c7051_g1,c3959_g1,c696_g1,c8795_g2,c1211_g1,c2165_g1,c630_g1,c5563_g1,c13491_g1,c8795_g1,c13451_g1
Environmental Information Processing	Signal transduction	Rap1 signaling pathway	ko04015	30	c2002_g1,c12998_g1,c10395_g1,c4773_g1,c4888_g1,c1912_g1,c17238_g1,c14710_g1,c172_g1,c17511_g1,c630_g1,c13347_g1,c15363_g1,c3754_g1,c988_g1,c10560_g1,c17457_g1,c1499_g1,c4762_g1,c16261_g1,c696_g1,c5888_g1,c5864_g1,c4848_g1,c13867_g1,c13451_g1,c14351_g1,c13491_g1,c5563_g1,c7723_g1
Environmental Information Processing	Signal transduction	Ras signaling pathway	ko04014	35	c4848_g1,c13491_g1,c14351_g1,c13451_g1,c16261_g1,c1499_g1,c3041_g1,c9329_g2,c5864_g1,c6611_g2,c5728_g1,c696_g1,c7653_g2,c15363_g1,c7586_g1,c630_g1,c8406_g2,c13627_g1,c2904_g1,c1912_g1,c4888_g1,c13867_g1,c7723_g1,c8406_g1,c5563_g1,c7049_g1,c8983_g3,c6030_g1,c5077_g2,c3754_g1,c2120_g1,c988_g1,c12431_g1,c17511_g1,c3285_g1
Environmental Information Processing	Signal transduction	Sphingolipid signaling pathway	ko04071	25	c5888_g1,c5914_g1,c5864_g1,c6030_g1,c7245_g1,c9329_g2,c16261_g1,c1499_g1,c11263_g1,c4357_g1,c7723_g1,c997_g1,c7441_g1,c4848_g1,c1912_g1,c11435_g1,c4134_g1,c6909_g1,c17511_g1,c6164_g1,c988_g1,c9033_g1,c12974_g1,c3754_g1,c1641_g1
Environmental Information Processing	Signal transduction	TGF-beta signaling pathway	ko04350	11	c8240_g1,c16261_g1,c1499_g1,c4134_g1,c11435_g1,c17511_g1,c5864_g1,c4848_g1,c988_g1,c10215_g1,c3370_g1
Environmental Information Processing	Signal transduction	TNF signaling pathway	ko04668	6	c2396_g1,c16261_g1,c988_g1,c5888_g1,c7031_g1,c5864_g1
Environmental Information Processing	Signal transduction	Two-component system	ko02020	20	c8970_g1,c7969_g1,c8996_g1,c9436_g1,c8822_g1,c9770_g1,c1833_g1,c4158_g1,c14570_g1,c16113_g1,c10993_g1,c2284_g1,c9354_g1,c6856_g1,c12378_g1,c13791_g1,c1070_g1,c16454_g1,c10974_g1,c14439_g1
Environmental Information Processing	Signal transduction	VEGF signaling pathway	ko04370	14	c14351_g1,c16988_g1,c988_g1,c15032_g1,c7723_g1,c13867_g1,c3754_g1,c12628_g1,c15363_g1,c1912_g1,c4888_g1,c5888_g1,c5864_g1,c16261_g1
Environmental Information Processing	Signal transduction	Wnt signaling pathway	ko04310	20	c9536_g1,c15032_g1,c10215_g1,c4848_g1,c6459_g1,c7599_g2,c7599_g1,c1499_g1,c6925_g1,c3370_g1,c16988_g1,c12628_g1,c7653_g2,c3754_g1,c7586_g1,c17511_g1,c5983_g1,c13627_g1,c5029_g1,c8240_g1
Environmental Information Processing	Signal transduction	cAMP signaling pathway	ko04024	24	c5563_g1,c13451_g1,c13491_g1,c4848_g1,c6030_g1,c5864_g1,c5724_g1,c696_g1,c4153_g1,c1499_g1,c16261_g1,c9329_g2,c12516_g1,c4778_g1,c988_g1,c5000_g1,c7653_g2,c2120_g1,c3754_g1,c10385_g1,c630_g1,c7586_g1,c17511_g1,c13627_g1
Environmental Information Processing	Signal transduction	cGMP - PKG signaling pathway	ko04022	31	c4153_g1,c696_g1,c5864_g1,c12516_g1,c16261_g1,c1499_g1,c13491_g1,c11263_g1,c13451_g1,c15074_g1,c15032_g1,c1136_g1,c5563_g1,c17105_g1,c4848_g1,c13652_g1,c6202_g1,c15324_g1,c11479_g1,c17511_g1,c16878_g1,c11934_g1,c988_g1,c16988_g1,c13069_g1,c630_g1,c10385_g1,c1113_g1,c10969_g1,c12628_g1,c5000_g1
Environmental Information Processing	Signal transduction	mTOR signaling pathway	ko04150	21	c7805_g1,c16395_g1,c988_g1,c8451_g1,c2676_g1,c1606_g1,c1466_g1,c6473_g1,c1132_g1,c7188_g1,c9604_g1,c6164_g1,c9673_g2,c9980_g1,c14158_g1,c7791_g2,c14371_g1,c9673_g1,c5864_g1,c16261_g1,c9604_g2
Environmental Information Processing	Signaling molecules and interaction	Neuroactive ligand-receptor interaction	ko04080	1	c10345_g1
Genetic Information Processing	Folding, sorting and degradation	Proteasome	ko03050	40	c1822_g2,c1485_g1,c14519_g1,c10466_g1,c9926_g1,c4860_g1,c16190_g1,c2950_g1,c5156_g1,c3814_g1,c5508_g1,c2771_g1,c4490_g1,c3491_g1,c11302_g1,c9893_g1,c12554_g1,c50_g1,c13805_g1,c14322_g1,c12641_g1,c14022_g1,c4116_g1,c2799_g1,c6096_g1,c1045_g1,c15400_g1,c13922_g1,c10131_g1,c704_g1,c15134_g1,c3266_g1,c10616_g1,c12469_g1,c3119_g1,c10825_g1,c14265_g1,c2927_g1,c12462_g1,c15179_g1
Genetic Information Processing	Folding, sorting and degradation	Protein export	ko03060	13	c8932_g1,c4318_g1,c10740_g1,c11186_g1,c11814_g1,c9332_g1,c13713_g1,c4114_g1,c3665_g1,c5168_g1,c2028_g1,c8926_g1,c2935_g1
Genetic Information Processing	Folding, sorting and degradation	Protein processing in endoplasmic reticulum	ko04141	87	c4949_g1,c10215_g1,c12784_g1,c3659_g1,c8823_g3,c5552_g1,c5168_g1,c14360_g1,c6653_g1,c3014_g1,c28_g1,c5424_g1,c12547_g1,c11672_g1,c4605_g1,c3208_g1,c9312_g1,c8240_g1,c9485_g1,c5516_g1,c5853_g1,c10012_g1,c5676_g1,c10759_g1,c9617_g1,c17093_g1,c3949_g1,c13713_g1,c5694_g1,c11967_g1,c17382_g1,c9784_g1,c6971_g2,c2336_g1,c16602_g1,c9796_g1,c3370_g1,c12490_g1,c8268_g1,c9058_g1,c119_g1,c10550_g1,c1809_g1,c…
Genetic Information Processing	Folding, sorting and degradation	RNA degradation	ko03018	51	c8849_g1,c4251_g1,c15969_g1,c2583_g1,c5456_g1,c9173_g2,c8585_g1,c13964_g1,c6081_g1,c9816_g1,c9099_g1,c8511_g1,c880_g1,c6683_g1,c9036_g3,c10115_g1,c7484_g1,c9318_g1,c6808_g1,c4895_g1,c14460_g1,c7414_g1,c10970_g1,c5992_g1,c12472_g1,c4245_g1,c7032_g1,c959_g1,c6982_g1,c3451_g1,c1343_g1,c11408_g1,c5318_g1,c2109_g1,c9324_g1,c11781_g1,c7124_g1,c6153_g1,c5571_g1,c9623_g1,c4249_g1,c6996_g1,c9731_g5,c15139…
Genetic Information Processing	Folding, sorting and degradation	SNARE interactions in vesicular transport	ko04130	13	c8518_g1,c6052_g1,c4969_g1,c1721_g1,c11121_g1,c11243_g1,c13729_g1,c1017_g1,c9490_g2,c991_g1,c4222_g1,c1681_g1,c16457_g1
Genetic Information Processing	Folding, sorting and degradation	Sulfur relay system	ko04122	5	c5887_g1,c2478_g1,c4046_g1,c7504_g1,c8129_g1
Genetic Information Processing	Folding, sorting and degradation	Ubiquitin mediated proteolysis	ko04120	48	c5376_g1,c9446_g1,c8300_g1,c1823_g1,c10475_g1,c5853_g1,c7440_g1,c9536_g1,c4436_g1,c12787_g1,c6033_g1,c7003_g1,c8569_g1,c8505_g1,c5821_g1,c8494_g1,c9762_g1,c8177_g1,c3370_g1,c7530_g1,c3552_g1,c924_g1,c8177_g2,c4203_g1,c5675_g1,c6918_g1,c2978_g1,c8601_g1,c6171_g1,c10215_g1,c4949_g1,c4920_g1,c1127_g1,c3460_g1,c9513_g1,c15244_g1,c7500_g1,c16464_g1,c4427_g1,c4112_g1,c6915_g1,c13632_g1,c5345_g1,c8949_g…
Genetic Information Processing	Replication and repair	Base excision repair	ko03410	14	c6783_g1,c9488_g2,c13088_g1,c5060_g1,c7982_g1,c15070_g1,c6785_g1,c9488_g1,c6076_g1,c9361_g1,c4572_g1,c11219_g1,c8259_g1,c7410_g1
Genetic Information Processing	Replication and repair	DNA replication	ko03030	27	c15072_g1,c7321_g1,c15815_g1,c11219_g1,c6555_g1,c5655_g1,c3519_g1,c4614_g1,c6783_g1,c987_g1,c8195_g1,c1856_g1,c9361_g1,c8404_g1,c7978_g2,c16500_g1,c15123_g1,c2828_g1,c7410_g1,c8288_g1,c9418_g2,c10071_g1,c9488_g2,c9488_g1,c8606_g1,c7762_g1,c15070_g1
Genetic Information Processing	Replication and repair	Fanconi anemia pathway	ko03460	21	c8574_g1,c9018_g1,c9339_g3,c9686_g2,c7617_g1,c9411_g1,c9642_g1,c9003_g1,c6555_g1,c9454_g1,c7145_g1,c15815_g1,c9898_g1,c9595_g1,c7436_g2,c9686_g1,c8651_g1,c8831_g1,c7227_g1,c9169_g1,c9139_g1
Genetic Information Processing	Replication and repair	Homologous recombination	ko03440	15	c9467_g1,c15815_g1,c9339_g3,c6555_g1,c9454_g1,c8132_g1,c9411_g1,c7617_g1,c8838_g2,c8831_g1,c8132_g2,c8414_g2,c9429_g1,c6783_g1,c9003_g1
Genetic Information Processing	Replication and repair	Mismatch repair	ko03430	19	c11219_g1,c6555_g1,c183_g1,c9636_g1,c15815_g1,c9898_g1,c7321_g1,c7786_g1,c8651_g1,c7288_g1,c9723_g1,c987_g1,c6783_g1,c7978_g2,c9361_g1,c8404_g1,c7762_g1,c8742_g1,c7829_g1
Genetic Information Processing	Replication and repair	Non-homologous end-joining	ko03450	4	c15070_g1,c9652_g1,c9467_g1,c9429_g1
Genetic Information Processing	Replication and repair	Nucleotide excision repair	ko03420	30	c3594_g1,c6850_g1,c7978_g2,c5278_g1,c8404_g1,c9361_g1,c9371_g2,c8574_g1,c7410_g1,c9018_g1,c9488_g2,c3370_g1,c8901_g1,c12490_g1,c7762_g1,c9371_g3,c9488_g1,c7321_g1,c9302_g1,c7914_g2,c6555_g1,c11219_g1,c4879_g1,c8424_g1,c9636_g1,c7708_g2,c15815_g1,c987_g1,c6783_g1,c8601_g1
Genetic Information Processing	Transcription	Basal transcription factors	ko03022	23	c6569_g1,c15635_g1,c9007_g1,c3594_g1,c5278_g1,c6850_g1,c8489_g1,c6560_g1,c9308_g1,c8901_g1,c4253_g1,c13830_g1,c8424_g1,c4879_g1,c5254_g1,c16482_g1,c7067_g1,c7914_g2,c6013_g1,c4250_g1,c1666_g1,c1858_g1,c5015_g1
Genetic Information Processing	Transcription	RNA polymerase	ko03020	26	c8260_g1,c6175_g1,c102_g1,c17053_g1,c2770_g1,c1335_g1,c6143_g1,c4500_g1,c8118_g1,c6044_g1,c4711_g1,c3627_g1,c7027_g1,c9440_g1,c4440_g1,c2794_g1,c4127_g1,c6298_g1,c15765_g1,c8118_g2,c1424_g1,c7948_g1,c3688_g1,c2847_g1,c7253_g1,c13000_g1
Genetic Information Processing	Transcription	Spliceosome	ko03040	98	c2162_g1,c4355_g1,c5307_g1,c8413_g1,c5637_g1,c9164_g1,c5846_g1,c13813_g1,c10812_g1,c9521_g1,c6265_g1,c7058_g1,c15523_g1,c1849_g1,c14863_g1,c5109_g1,c16488_g1,c4064_g1,c11216_g1,c8328_g1,c8029_g1,c9521_g2,c2952_g1,c7250_g1,c15046_g1,c6509_g1,c11344_g1,c9173_g2,c962_g1,c8082_g1,c7994_g1,c5863_g1,c16927_g1,c6445_g1,c16675_g1,c7312_g1,c7136_g1,c3546_g1,c14255_g1,c6919_g1,c7766_g1,c1956_g1,c2528_g1,c3…
Genetic Information Processing	Translation	Aminoacyl-tRNA biosynthesis	ko00970	40	c5579_g1,c8299_g1,c7427_g1,c9144_g1,c15110_g1,c8811_g2,c8811_g1,c9648_g3,c1497_g1,c6876_g1,c9355_g2,c8456_g1,c9585_g1,c2997_g1,c8262_g1,c8542_g2,c10662_g1,c14907_g1,c7790_g1,c9240_g1,c9941_g1,c8252_g1,c3415_g1,c5202_g1,c5980_g1,c1129_g1,c3525_g1,c7243_g1,c7884_g1,c9355_g4,c4551_g1,c5460_g1,c9355_g1,c8182_g1,c11221_g1,c17423_g1,c9098_g2,c8182_g2,c5304_g1,c8542_g1
Genetic Information Processing	Translation	RNA transport	ko03013	79	c5307_g1,c17453_g1,c11781_g1,c12689_g1,c6823_g1,c9619_g1,c8155_g1,c8080_g1,c4365_g1,c15869_g1,c5561_g1,c15392_g1,c17433_g1,c5863_g1,c15969_g1,c2856_g1,c8575_g1,c2231_g1,c5675_g1,c117_g1,c16348_g1,c4548_g1,c11195_g1,c4473_g1,c4919_g1,c7312_g1,c9619_g2,c7455_g1,c8143_g1,c1956_g1,c5270_g1,c11713_g1,c518_g1,c3211_g1,c8716_g1,c6554_g1,c7782_g1,c758_g1,c7002_g1,c4012_g1,c8976_g1,c15082_g1,c16054_g1,c44…
Genetic Information Processing	Translation	Ribosome	ko03010	270	c15229_g1,c14371_g1,c12604_g1,c16672_g1,c12708_g1,c11040_g1,c1606_g1,c16898_g1,c17088_g1,c2062_g1,c1758_g1,c5823_g1,c13782_g1,c10929_g1,c14676_g1,c5682_g1,c2164_g1,c6818_g1,c10661_g1,c16308_g1,c5747_g1,c12810_g1,c13681_g1,c16000_g1,c10698_g1,c10434_g1,c4827_g1,c13932_g1,c10850_g1,c14890_g1,c1727_g1,c17456_g1,c110_g1,c12144_g1,c1028_g1,c916_g1,c7096_g1,c13938_g1,c2918_g1,c16940_g1,c15190_g1,c6665_…
Genetic Information Processing	Translation	Ribosome biogenesis in eukaryotes	ko03008	71	c7555_g2,c3086_g1,c8292_g1,c7458_g1,c8483_g1,c6925_g1,c7553_g1,c776_g1,c684_g1,c9445_g1,c7845_g1,c5029_g1,c4545_g1,c8363_g1,c2972_g1,c4133_g1,c3700_g1,c6627_g1,c13174_g1,c16862_g1,c10051_g1,c8373_g1,c7710_g1,c5228_g1,c7384_g1,c8173_g2,c890_g1,c6459_g1,c12591_g1,c4939_g1,c9682_g2,c7584_g1,c12340_g1,c232_g1,c3520_g2,c6231_g1,c11793_g1,c8716_g1,c2865_g1,c1818_g1,c5126_g1,c2102_g1,c14347_g1,c8306_g1,…
Genetic Information Processing	Translation	mRNA surveillance pathway	ko03015	43	c8819_g2,c11435_g1,c4963_g1,c8594_g1,c4134_g1,c5718_g1,c8479_g1,c15969_g1,c5863_g1,c9619_g2,c7312_g1,c12974_g1,c6888_g1,c1956_g1,c8487_g2,c15353_g1,c13524_g1,c12516_g1,c8976_g1,c8084_g1,c959_g1,c6554_g1,c3211_g1,c5307_g1,c10282_g1,c7494_g1,c8520_g1,c9608_g1,c11781_g1,c9286_g1,c1641_g1,c5959_g1,c4707_g1,c6362_g1,c6469_g1,c4153_g1,c5488_g1,c5951_g1,c9619_g1,c9731_g5,c3144_g1,c6084_g1,c997_g1
Metabolism	Amino acid metabolism	Alanine, aspartate and glutamate metabolism	ko00250	37	c9466_g1,c12060_g1,c1070_g1,c7396_g1,c5087_g1,c6363_g1,c7223_g1,c9862_g1,c10993_g1,c5403_g1,c5117_g1,c909_g1,c3679_g1,c11867_g1,c8389_g1,c15065_g1,c1005_g1,c13874_g1,c9917_g1,c4540_g1,c1330_g1,c8780_g1,c10235_g1,c7232_g1,c5650_g1,c15581_g1,c10559_g1,c5393_g1,c14570_g1,c1150_g1,c6077_g1,c16113_g1,c9770_g1,c461_g1,c1859_g1,c13733_g1,c13553_g1
Metabolism	Amino acid metabolism	Arginine and proline metabolism	ko00330	20	c4540_g1,c8823_g4,c3497_g1,c14401_g1,c6312_g1,c5913_g1,c5504_g1,c7980_g1,c1438_g1,c9862_g1,c11182_g1,c5117_g1,c7893_g1,c13689_g1,c10363_g1,c1323_g1,c7208_g1,c13553_g1,c8441_g1,c6206_g1
Metabolism	Amino acid metabolism	Arginine biosynthesis	ko00220	20	c1070_g1,c4540_g1,c7396_g1,c8920_g2,c6775_g1,c7232_g1,c10993_g1,c5833_g1,c1914_g1,c11182_g1,c9862_g1,c16113_g1,c909_g1,c14570_g1,c9770_g1,c1859_g1,c13553_g1,c9917_g1,c3351_g1,c8825_g1
Metabolism	Amino acid metabolism	Cysteine and methionine metabolism	ko00270	29	c9179_g1,c13553_g1,c15255_g1,c6724_g1,c16505_g1,c1323_g1,c5321_g1,c9957_g1,c10363_g1,c1811_g1,c8312_g1,c8290_g1,c8613_g2,c5224_g1,c12033_g1,c1438_g1,c9862_g1,c9879_g1,c4043_g1,c3724_g1,c2478_g1,c16524_g1,c3271_g1,c2701_g1,c6383_g1,c17031_g1,c3530_g1,c2501_g1,c4540_g1
Metabolism	Amino acid metabolism	Glycine, serine and threonine metabolism	ko00260	29	c15065_g1,c6724_g1,c4202_g1,c15743_g1,c9329_g4,c5633_g1,c8063_g2,c9126_g1,c8063_g1,c9747_g1,c3803_g1,c12524_g1,c5224_g1,c972_g1,c948_g1,c9399_g1,c9399_g2,c4043_g1,c9879_g1,c2108_g1,c4488_g1,c3271_g1,c16062_g1,c5896_g1,c7576_g1,c3497_g1,c4738_g1,c1368_g1,c4233_g1
Metabolism	Amino acid metabolism	Histidine metabolism	ko00340	11	c4985_g1,c3497_g1,c13689_g1,c16085_g1,c6447_g1,c6538_g1,c5706_g1,c7208_g1,c4346_g1,c9162_g1,c7866_g1
Metabolism	Amino acid metabolism	Lysine biosynthesis	ko00300	12	c6724_g1,c4043_g1,c7059_g1,c10363_g1,c7189_g1,c2195_g1,c3548_g1,c3497_g1,c7414_g2,c5224_g1,c1438_g1,c8400_g1
Metabolism	Amino acid metabolism	Lysine degradation	ko00310	23	c16912_g1,c7640_g1,c11300_g1,c6971_g1,c3497_g1,c2195_g1,c7059_g1,c9360_g1,c9481_g2,c1438_g1,c4910_g1,c4092_g1,c9481_g1,c4538_g1,c9355_g3,c9855_g1,c7558_g1,c13689_g1,c1833_g1,c5253_g1,c8389_g1,c10363_g1,c7208_g1
Metabolism	Amino acid metabolism	Phenylalanine metabolism	ko00360	11	c2573_g1,c8226_g1,c9862_g1,c4540_g1,c7670_g1,c4567_g1,c9162_g1,c13553_g1,c6206_g1,c9329_g4,c9667_g2
Metabolism	Amino acid metabolism	Phenylalanine, tyrosine and tryptophan biosynthesis	ko00400	19	c4244_g1,c4202_g1,c13553_g1,c7648_g1,c9510_g1,c9067_g1,c5111_g1,c8133_g1,c9862_g1,c9162_g1,c7660_g1,c8133_g2,c5945_g1,c9529_g2,c10640_g1,c5432_g1,c169_g1,c4540_g1,c9529_g1
Metabolism	Amino acid metabolism	Tryptophan metabolism	ko00380	21	c7208_g1,c6169_g1,c6206_g1,c13689_g1,c1833_g1,c5253_g1,c2755_g2,c9359_g1,c4538_g1,c4910_g1,c4092_g1,c2885_g1,c13189_g1,c2755_g1,c16679_g1,c9547_g2,c326_g1,c11300_g1,c10167_g1,c3497_g1,c16912_g1
Metabolism	Amino acid metabolism	Tyrosine metabolism	ko00350	16	c9862_g1,c14724_g1,c13884_g1,c3197_g1,c13553_g1,c13161_g1,c9329_g4,c8389_g1,c4807_g1,c4540_g1,c12207_g1,c7670_g1,c2318_g1,c9162_g1,c13624_g1,c10681_g1
Metabolism	Amino acid metabolism	Valine, leucine and isoleucine biosynthesis	ko00290	10	c7837_g1,c9399_g1,c9399_g2,c11350_g1,c6558_g1,c5045_g2,c8747_g1,c5544_g1,c4482_g1,c6391_g1
Metabolism	Amino acid metabolism	Valine, leucine and isoleucine degradation	ko00280	34	c13702_g1,c6976_g1,c15580_g1,c5098_g1,c5810_g1,c1833_g1,c16507_g1,c17146_g1,c16410_g1,c6623_g1,c14649_g1,c7837_g1,c9688_g3,c5062_g1,c5259_g1,c15712_g1,c17436_g1,c15447_g1,c1587_g1,c7980_g1,c4156_g1,c3497_g1,c8780_g1,c6929_g1,c13689_g1,c8785_g1,c7208_g1,c4910_g1,c17126_g1,c4092_g1,c7272_g1,c12524_g1,c425_g1,c11735_g1
Metabolism	Biosynthesis of other secondary metabolites	Aflatoxin biosynthesis	ko00254	5	c5656_g1,c8476_g2,c8476_g1,c9707_g1,c5656_g2
Metabolism	Biosynthesis of other secondary metabolites	Betalain biosynthesis	ko00965	5	c2318_g1,c4807_g1,c12207_g1,c10681_g1,c13624_g1
Metabolism	Biosynthesis of other secondary metabolites	Butirosin and neomycin biosynthesis	ko00524	1	c9206_g1
Metabolism	Biosynthesis of other secondary metabolites	Caffeine metabolism	ko00232	3	c11269_g1,c4207_g1,c8441_g1
Metabolism	Biosynthesis of other secondary metabolites	Carbapenem biosynthesis	ko00332	2	c8441_g1,c8823_g4
Metabolism	Biosynthesis of other secondary metabolites	Isoquinoline alkaloid biosynthesis	ko00950	9	c2318_g1,c13553_g1,c13624_g1,c9329_g4,c10681_g1,c4807_g1,c12207_g1,c9862_g1,c4540_g1
Metabolism	Biosynthesis of other secondary metabolites	Monobactam biosynthesis	ko00261	8	c5224_g1,c5656_g2,c8476_g1,c9707_g1,c6724_g1,c5656_g1,c8476_g2,c9206_g1
Metabolism	Biosynthesis of other secondary metabolites	Novobiocin biosynthesis	ko00401	1	c9162_g1
Metabolism	Biosynthesis of other secondary metabolites	Phenylpropanoid biosynthesis	ko00940	4	c9667_g2,c8226_g1,c7150_g1,c2573_g1
Metabolism	Biosynthesis of other secondary metabolites	Streptomycin biosynthesis	ko00521	5	c16566_g1,c2165_g1,c5975_g1,c9206_g1,c7075_g1
Metabolism	Biosynthesis of other secondary metabolites	Tropane, piperidine and pyridine alkaloid biosynthesis	ko00960	5	c9862_g1,c4540_g1,c9329_g4,c13553_g1,c9162_g1
Metabolism	Carbohydrate metabolism	Amino sugar and nucleotide sugar metabolism	ko00520	38	c15220_g1,c9782_g1,c9206_g1,c12757_g1,c318_g1,c16574_g1,c7010_g1,c13766_g1,c4610_g1,c11458_g1,c7748_g1,c7044_g1,c5140_g1,c936_g1,c12219_g1,c7075_g1,c4379_g1,c4120_g1,c16566_g1,c13733_g1,c7037_g1,c9328_g1,c8570_g1,c900_g1,c493_g1,c11066_g1,c4808_g1,c8826_g1,c6515_g1,c7423_g1,c8204_g1,c9447_g2,c13432_g1,c5749_g1,c5873_g1,c15397_g1,c6734_g1,c8430_g1
Metabolism	Carbohydrate metabolism	Ascorbate and aldarate metabolism	ko00053	4	c13689_g1,c13766_g1,c3497_g1,c7208_g1
Metabolism	Carbohydrate metabolism	Butanoate metabolism	ko00650	14	c8780_g1,c4092_g1,c4156_g1,c5045_g2,c5650_g1,c6391_g1,c4910_g1,c10235_g1,c4567_g1,c1833_g1,c6623_g1,c8389_g1,c6929_g1,c11350_g1
Metabolism	Carbohydrate metabolism	C5-Branched dibasic acid metabolism	ko00660	3	c5045_g2,c11350_g1,c6391_g1
Metabolism	Carbohydrate metabolism	Citrate cycle (TCA cycle)	ko00020	30	c9880_g1,c12524_g1,c15508_g1,c15156_g1,c9855_g1,c9709_g5,c5253_g1,c15063_g1,c4994_g1,c6094_g1,c6130_g1,c10058_g1,c16505_g1,c16554_g1,c16912_g1,c4556_g1,c2298_g1,c13696_g1,c6750_g1,c13421_g1,c17150_g1,c957_g1,c11821_g1,c8386_g1,c2701_g1,c3593_g1,c8302_g1,c6572_g1,c11107_g1,c16487_g1
Metabolism	Carbohydrate metabolism	Fructose and mannose metabolism	ko00051	21	c14464_g1,c5689_g1,c6153_g1,c14307_g1,c5767_g1,c9206_g1,c134_g1,c15560_g1,c17244_g1,c16353_g1,c15391_g1,c16106_g1,c11135_g1,c6515_g1,c7423_g1,c7044_g1,c12999_g1,c1729_g1,c11927_g1,c5873_g1,c238_g1
Metabolism	Carbohydrate metabolism	Galactose metabolism	ko00052	17	c5140_g1,c6002_g1,c7075_g1,c6734_g1,c12219_g1,c8826_g1,c11066_g1,c900_g1,c9569_g5,c10452_g1,c15560_g1,c6153_g1,c13689_g1,c7208_g1,c16566_g1,c9206_g1,c318_g1
Metabolism	Carbohydrate metabolism	Glycolysis / Gluconeogenesis	ko00010	45	c17244_g1,c1299_g1,c14724_g1,c12524_g1,c13964_g1,c14307_g1,c7208_g1,c16566_g1,c13689_g1,c13735_g1,c6002_g1,c2298_g1,c3497_g1,c10115_g1,c3049_g1,c1729_g1,c972_g1,c5014_g1,c11066_g1,c900_g1,c11135_g1,c10970_g1,c16353_g1,c2549_g1,c7010_g1,c13884_g1,c3197_g1,c6094_g1,c318_g1,c13161_g1,c9206_g1,c14464_g1,c4039_g1,c15156_g1,c6153_g1,c5692_g1,c7075_g1,c12219_g1,c6750_g1,c4738_g1,c238_g1,c6572_g1,c11821_…
Metabolism	Carbohydrate metabolism	Glyoxylate and dicarboxylate metabolism	ko00630	30	c326_g1,c8386_g1,c2701_g1,c13587_g1,c13189_g1,c2885_g1,c4556_g1,c4233_g1,c1368_g1,c17075_g1,c1070_g1,c7576_g1,c13171_g1,c10167_g1,c1833_g1,c5116_g1,c15063_g1,c15743_g1,c3551_g1,c16392_g1,c9770_g1,c16505_g1,c15065_g1,c10993_g1,c12524_g1,c16113_g1,c15508_g1,c8063_g1,c8063_g2,c14570_g1
Metabolism	Carbohydrate metabolism	Inositol phosphate metabolism	ko00562	17	c9517_g2,c1845_g1,c425_g1,c7767_g1,c17126_g1,c7051_g1,c1729_g1,c15580_g1,c3959_g1,c2165_g1,c3182_g1,c5975_g1,c1211_g1,c5923_g1,c8795_g2,c16106_g1,c8795_g1
Metabolism	Carbohydrate metabolism	Pentose and glucuronate interconversions	ko00040	14	c13689_g1,c5689_g1,c13766_g1,c16925_g1,c15611_g1,c5882_g1,c1236_g1,c12480_g1,c7208_g1,c5140_g1,c15560_g1,c7482_g1,c15412_g1,c13780_g1
Metabolism	Carbohydrate metabolism	Pentose phosphate pathway	ko00030	27	c1109_g1,c16353_g1,c11458_g1,c8685_g1,c11135_g1,c4978_g1,c1118_g1,c17165_g1,c10233_g1,c9475_g1,c238_g1,c7075_g1,c14464_g1,c6615_g1,c2747_g1,c6153_g1,c16566_g1,c14307_g1,c6192_g1,c1882_g1,c4881_g1,c15012_g1,c15811_g1,c7010_g1,c16246_g1,c7482_g1,c17244_g1
Metabolism	Carbohydrate metabolism	Propanoate metabolism	ko00640	21	c11062_g1,c5656_g1,c9707_g1,c1833_g1,c16410_g1,c6623_g1,c425_g1,c943_g1,c8476_g1,c17126_g1,c5259_g1,c4092_g1,c9880_g1,c11107_g1,c8476_g2,c1587_g1,c5692_g1,c8780_g1,c13421_g1,c5656_g2,c15580_g1
Metabolism	Carbohydrate metabolism	Pyruvate metabolism	ko00620	32	c7879_g1,c12524_g1,c6558_g1,c13689_g1,c7208_g1,c6130_g1,c17075_g1,c2298_g1,c3497_g1,c15923_g1,c3049_g1,c2701_g1,c7097_g1,c8302_g1,c8476_g1,c5108_g1,c5177_g1,c15156_g1,c5116_g1,c9707_g1,c1833_g1,c6094_g1,c5656_g1,c16505_g1,c5656_g2,c5692_g1,c6750_g1,c3548_g1,c11821_g1,c13973_g1,c6572_g1,c8476_g2
Metabolism	Carbohydrate metabolism	Starch and sucrose metabolism	ko00500	29	c14712_g1,c351_g1,c16566_g1,c12757_g1,c7373_g1,c9206_g1,c7143_g1,c6712_g1,c7150_g1,c8361_g1,c16574_g1,c7010_g1,c8442_g1,c4995_g1,c13766_g1,c12450_g1,c11458_g1,c13435_g1,c12709_g1,c12480_g1,c8052_g1,c7171_g1,c5140_g1,c13780_g1,c15412_g1,c15533_g1,c15397_g1,c1850_g1,c7075_g1
Metabolism	Energy metabolism	Carbon fixation in photosynthetic organisms	ko00710	27	c16353_g1,c2701_g1,c7097_g1,c16106_g1,c11135_g1,c4978_g1,c4540_g1,c1729_g1,c13735_g1,c10233_g1,c238_g1,c14464_g1,c4039_g1,c14307_g1,c6094_g1,c16505_g1,c13553_g1,c9917_g1,c1299_g1,c9862_g1,c2549_g1,c15012_g1,c17244_g1,c16246_g1,c7482_g1,c909_g1,c15811_g1
Metabolism	Energy metabolism	Carbon fixation pathways in prokaryotes	ko00720	10	c8386_g1,c1833_g1,c3593_g1,c8302_g1,c6573_g1,c6130_g1,c9486_g1,c16554_g1,c9486_g2,c5692_g1
Metabolism	Energy metabolism	Methane metabolism	ko00680	20	c14464_g1,c6153_g1,c14307_g1,c13964_g1,c3197_g1,c13884_g1,c15065_g1,c7667_g1,c9083_g1,c17244_g1,c16353_g1,c5896_g1,c972_g1,c11135_g1,c2108_g1,c10970_g1,c5692_g1,c10115_g1,c238_g1,c4738_g1
Metabolism	Energy metabolism	Nitrogen metabolism	ko00910	10	c16113_g1,c14570_g1,c8008_g1,c10993_g1,c1070_g1,c12060_g1,c9466_g1,c1859_g1,c2210_g1,c9770_g1
Metabolism	Energy metabolism	Oxidative phosphorylation	ko00190	107	c9766_g1,c17150_g1,c4101_g1,c4726_g1,c3243_g1,c16487_g1,c6856_g1,c448_g1,c14163_g1,c10832_g1,c9730_g1,c113_g1,c5194_g1,c2284_g1,c5267_g1,c2928_g1,c4050_g1,c5255_g1,c15610_g1,c8001_g1,c11142_g1,c3117_g1,c9405_g1,c9900_g1,c19_g1,c12533_g1,c10974_g1,c12593_g1,c15004_g1,c11303_g1,c5967_g1,c7339_g1,c14439_g1,c2148_g1,c5248_g1,c15088_g1,c1594_g1,c11676_g1,c830_g1,c11326_g1,c12739_g1,c535_g1,c761_g1,c11…
Metabolism	Energy metabolism	Sulfur metabolism	ko00920	5	c6383_g1,c2478_g1,c7807_g1,c9179_g1,c13791_g1
Metabolism	Glycan biosynthesis and metabolism	Glycosaminoglycan degradation	ko00531	1	c9328_g1
Metabolism	Glycan biosynthesis and metabolism	Glycosphingolipid biosynthesis - ganglio series	ko00604	1	c9328_g1
Metabolism	Glycan biosynthesis and metabolism	Glycosphingolipid biosynthesis - globo series	ko00603	3	c9569_g5,c10452_g1,c9328_g1
Metabolism	Glycan biosynthesis and metabolism	Glycosylphosphatidylinositol(GPI)-anchor biosynthesis	ko00563	19	c9120_g1,c6103_g1,c8786_g1,c7582_g1,c10452_g1,c8256_g1,c5681_g1,c5636_g1,c9190_g1,c11585_g1,c8213_g1,c7665_g1,c8724_g1,c8102_g1,c9569_g5,c5461_g1,c9328_g1,c9528_g1,c8738_g1
Metabolism	Glycan biosynthesis and metabolism	N-Glycan biosynthesis	ko00510	23	c6829_g1,c5552_g1,c11787_g1,c7611_g1,c9228_g1,c3763_g1,c3949_g1,c9311_g1,c7263_g1,c8268_g1,c7601_g1,c8544_g1,c4777_g1,c5673_g1,c6971_g2,c4031_g1,c7836_g1,c6962_g1,c15622_g1,c8805_g1,c8383_g1,c3208_g1,c15245_g1
Metabolism	Glycan biosynthesis and metabolism	Other glycan degradation	ko00511	6	c8649_g1,c17199_g1,c16376_g1,c6501_g1,c9328_g1,c15413_g1
Metabolism	Glycan biosynthesis and metabolism	Other types of O-glycan biosynthesis	ko00514	3	c9449_g3,c5377_g1,c5353_g1
Metabolism	Glycan biosynthesis and metabolism	Various types of N-glycan biosynthesis	ko00513	15	c15245_g1,c7263_g1,c3208_g1,c9311_g1,c3949_g1,c8383_g1,c3763_g1,c9228_g1,c15622_g1,c4777_g1,c6971_g2,c11787_g1,c7601_g1,c8544_g1,c5552_g1
Metabolism	Lipid metabolism	Arachidonic acid metabolism	ko00590	3	c9849_g1,c4666_g1,c8222_g1
Metabolism	Lipid metabolism	Biosynthesis of unsaturated fatty acids	ko01040	15	c11735_g1,c6032_g2,c7616_g1,c5724_g1,c5062_g1,c11551_g1,c9118_g1,c8586_g1,c14649_g1,c2337_g1,c7707_g1,c4770_g1,c17146_g1,c4405_g1,c4778_g1
Metabolism	Lipid metabolism	Ether lipid metabolism	ko00565	7	c6106_g1,c9329_g2,c8956_g1,c6030_g1,c14049_g1,c9518_g1,c6528_g1
Metabolism	Lipid metabolism	Fatty acid biosynthesis	ko00061	12	c6643_g1,c5656_g1,c8476_g2,c7675_g2,c5713_g1,c9707_g1,c9710_g1,c8476_g1,c6977_g1,c10324_g1,c5656_g2,c14764_g1
Metabolism	Lipid metabolism	Fatty acid degradation	ko00071	28	c5724_g1,c10324_g1,c11300_g1,c3497_g1,c13702_g1,c1587_g1,c4910_g1,c5062_g1,c6977_g1,c4092_g1,c14724_g1,c14764_g1,c11735_g1,c4538_g1,c6929_g1,c4778_g1,c7675_g2,c13689_g1,c1833_g1,c16410_g1,c6623_g1,c17146_g1,c6643_g1,c14649_g1,c13884_g1,c3197_g1,c7208_g1,c13161_g1
Metabolism	Lipid metabolism	Fatty acid elongation	ko00062	9	c4910_g1,c7758_g3,c4092_g1,c7616_g1,c6032_g2,c4405_g1,c13702_g1,c3670_g1,c8586_g1
Metabolism	Lipid metabolism	Glycerolipid metabolism	ko00561	27	c11627_g1,c7208_g1,c9360_g4,c8043_g2,c13689_g1,c15862_g1,c8956_g1,c8063_g1,c7958_g1,c8063_g2,c9083_g1,c15560_g1,c9462_g1,c10452_g1,c6507_g1,c9569_g5,c9559_g2,c12499_g1,c16390_g1,c8141_g2,c9559_g3,c3497_g1,c2580_g1,c4066_g1,c8332_g1,c15812_g1,c2107_g1
Metabolism	Lipid metabolism	Glycerophospholipid metabolism	ko00564	32	c6127_g1,c7273_g1,c9462_g1,c11129_g1,c4234_g1,c8360_g1,c8908_g1,c9147_g1,c11322_g1,c3483_g1,c6106_g1,c9559_g2,c6030_g1,c14049_g1,c8332_g1,c6147_g1,c7992_g1,c4144_g1,c9747_g1,c8956_g1,c1845_g1,c7149_g1,c4136_g1,c9559_g3,c9518_g1,c6507_g1,c3376_g1,c15064_g1,c16665_g1,c11188_g1,c17411_g1,c9329_g2
Metabolism	Lipid metabolism	Sphingolipid metabolism	ko00600	15	c8893_g1,c5860_g1,c4149_g1,c6909_g1,c10452_g1,c7245_g1,c5914_g1,c7728_g1,c9569_g5,c4666_g1,c7993_g1,c7441_g1,c9033_g1,c4357_g1,c719_g1
Metabolism	Lipid metabolism	Steroid biosynthesis	ko00100	15	c1270_g1,c2141_g1,c4768_g1,c11718_g1,c4741_g1,c6148_g1,c15546_g1,c3793_g1,c3834_g1,c12683_g1,c5339_g1,c14058_g1,c5405_g1,c8481_g1,c8329_g1
Metabolism	Lipid metabolism	Steroid hormone biosynthesis	ko00140	1	c8586_g1
Metabolism	Lipid metabolism	Synthesis and degradation of ketone bodies	ko00072	4	c6929_g1,c6623_g1,c4156_g1,c1833_g1
Metabolism	Lipid metabolism	alpha-Linolenic acid metabolism	ko00592	6	c17146_g1,c4778_g1,c5062_g1,c5724_g1,c11735_g1,c14649_g1
Metabolism	Metabolism of cofactors and vitamins	Biotin metabolism	ko00780	4	c5556_g1,c9238_g1,c8070_g1,c7459_g1
Metabolism	Metabolism of cofactors and vitamins	Folate biosynthesis	ko00790	10	c9354_g1,c2670_g1,c5528_g1,c8970_g1,c8977_g2,c5827_g1,c8990_g1,c4779_g1,c13862_g1,c8990_g2
Metabolism	Metabolism of cofactors and vitamins	Lipoic acid metabolism	ko00785	3	c6416_g1,c8928_g1,c12448_g1
Metabolism	Metabolism of cofactors and vitamins	Nicotinate and nicotinamide metabolism	ko00760	15	c3961_g1,c7316_g1,c8722_g1,c8602_g1,c9583_g1,c1714_g1,c9355_g2,c8150_g1,c3675_g1,c16402_g1,c9355_g4,c16693_g1,c7427_g1,c5350_g1,c9355_g1
Metabolism	Metabolism of cofactors and vitamins	One carbon pool by folate	ko00670	13	c9486_g1,c4368_g1,c9522_g1,c2670_g1,c6573_g1,c5827_g1,c7576_g1,c13862_g1,c9585_g1,c9486_g2,c2257_g1,c9594_g1,c6726_g2
Metabolism	Metabolism of cofactors and vitamins	Pantothenate and CoA biosynthesis	ko00770	11	c2135_g1,c7837_g1,c925_g1,c7869_g1,c2147_g1,c2474_g1,c4482_g1,c6391_g1,c5544_g1,c5045_g2,c4187_g1
Metabolism	Metabolism of cofactors and vitamins	Porphyrin and chlorophyll metabolism	ko00860	20	c4681_g1,c8630_g1,c4444_g1,c4893_g1,c9730_g1,c16062_g1,c9355_g4,c1831_g1,c6401_g1,c9355_g1,c7527_g2,c7969_g1,c6440_g1,c5633_g1,c16526_g2,c9355_g2,c6450_g1,c7395_g1,c7427_g1,c6131_g1
Metabolism	Metabolism of cofactors and vitamins	Retinol metabolism	ko00830	4	c13161_g1,c3197_g1,c13884_g1,c14724_g1
Metabolism	Metabolism of cofactors and vitamins	Riboflavin metabolism	ko00740	14	c11505_g1,c13624_g1,c10681_g1,c15216_g1,c2318_g1,c9965_g1,c7187_g1,c3579_g1,c5862_g1,c12207_g1,c6163_g1,c4807_g1,c1773_g1,c3677_g1
Metabolism	Metabolism of cofactors and vitamins	Thiamine metabolism	ko00730	9	c8393_g1,c17206_g1,c14418_g1,c12159_g1,c11898_g1,c4046_g1,c14612_g1,c8393_g2,c11644_g1
Metabolism	Metabolism of cofactors and vitamins	Ubiquinone and other terpenoid-quinone biosynthesis	ko00130	7	c6661_g1,c7908_g1,c4681_g1,c7670_g1,c16731_g1,c778_g1,c16526_g2
Metabolism	Metabolism of cofactors and vitamins	Vitamin B6 metabolism	ko00750	8	c2237_g1,c3803_g1,c6163_g1,c7070_g1,c5896_g1,c6546_g1,c7351_g1,c7236_g1
Metabolism	Metabolism of other amino acids	Cyanoamino acid metabolism	ko00460	3	c8745_g1,c7150_g1,c4666_g1
Metabolism	Metabolism of other amino acids	Glutathione metabolism	ko00480	21	c17120_g1,c1118_g1,c5734_g1,c3772_g1,c8745_g1,c960_g1,c3506_g1,c14401_g1,c3593_g1,c8222_g1,c7980_g1,c1438_g1,c4478_g1,c4881_g1,c5937_g1,c8842_g1,c7893_g1,c4180_g1,c10363_g1,c7769_g1,c4666_g1
Metabolism	Metabolism of other amino acids	Phosphonate and phosphinate metabolism	ko00440	4	c11322_g1,c6106_g1,c14049_g1,c9518_g1
Metabolism	Metabolism of other amino acids	Selenocompound metabolism	ko00450	8	c16524_g1,c3271_g1,c13810_g1,c8811_g2,c8811_g1,c2501_g1,c9144_g1,c8613_g2
Metabolism	Metabolism of other amino acids	Taurine and hypotaurine metabolism	ko00430	5	c5650_g1,c1859_g1,c8745_g1,c10235_g1,c4666_g1
Metabolism	Metabolism of other amino acids	beta-Alanine metabolism	ko00410	17	c10235_g1,c1587_g1,c8780_g1,c3497_g1,c4187_g1,c15580_g1,c7208_g1,c10363_g1,c16410_g1,c13689_g1,c9329_g4,c425_g1,c5259_g1,c4092_g1,c17126_g1,c5650_g1,c1438_g1
Metabolism	Metabolism of terpenoids and polyketides	Biosynthesis of ansamycins	ko01051	3	c15012_g1,c10233_g1,c15811_g1
Metabolism	Metabolism of terpenoids and polyketides	Carotenoid biosynthesis	ko00906	6	c15012_g1,c10233_g1,c15811_g1,c16313_g1,c8154_g1,c6292_g1
Metabolism	Metabolism of terpenoids and polyketides	Geraniol degradation	ko00281	3	c3466_g1,c6929_g1,c4910_g1
Metabolism	Metabolism of terpenoids and polyketides	Limonene and pinene degradation	ko00903	2	c7208_g1,c13689_g1
Metabolism	Metabolism of terpenoids and polyketides	Sesquiterpenoid and triterpenoid biosynthesis	ko00909	8	c15811_g1,c15012_g1,c10233_g1,c8481_g1,c4768_g1,c6292_g1,c15546_g1,c8154_g1
Metabolism	Metabolism of terpenoids and polyketides	Terpenoid backbone biosynthesis	ko00900	22	c7936_g1,c8861_g1,c7673_g1,c4768_g1,c9280_g1,c5927_g1,c10233_g1,c3720_g1,c767_g1,c8439_g2,c4599_g1,c6212_g1,c5668_g2,c871_g1,c15546_g1,c5608_g1,c1833_g1,c6623_g1,c9794_g1,c8613_g1,c15012_g1,c15811_g1
Metabolism	Nucleotide metabolism	Purine metabolism	ko00230	82	c9638_g2,c3688_g1,c7948_g1,c5477_g1,c7253_g1,c7160_g1,c2847_g1,c15765_g1,c4207_g1,c8973_g1,c7075_g1,c7539_g2,c11269_g1,c3679_g1,c9488_g2,c8606_g1,c12661_g1,c3627_g1,c4711_g1,c2257_g1,c8260_g1,c6044_g1,c5403_g1,c1335_g1,c1996_g1,c10521_g1,c7661_g1,c5188_g2,c4440_g1,c8118_g2,c1501_g1,c16566_g1,c15235_g1,c7027_g1,c9488_g1,c12700_g1,c2770_g1,c9594_g1,c5417_g1,c6175_g1,c8118_g1,c3506_g1,c9080_g1,c1712…
Metabolism	Nucleotide metabolism	Pyrimidine metabolism	ko00240	70	c15765_g1,c6363_g1,c2847_g1,c7253_g1,c7878_g1,c7948_g1,c3688_g1,c1335_g1,c6044_g1,c8260_g1,c7878_g2,c4711_g1,c3627_g1,c8606_g1,c6532_g1,c9488_g2,c11867_g1,c8118_g2,c4440_g1,c1330_g1,c7394_g1,c13810_g1,c10521_g1,c6077_g1,c6756_g1,c8118_g1,c15581_g1,c6175_g1,c2770_g1,c9488_g1,c7027_g1,c15235_g1,c7505_g1,c6298_g1,c17120_g1,c4127_g1,c948_g1,c5087_g1,c3506_g1,c6143_g1,c7410_g1,c8288_g1,c4500_g1,c2155_…
Metabolism	Overview	2-Oxocarboxylic acid metabolism	ko01210	30	c3548_g1,c8386_g1,c3593_g1,c6775_g1,c8920_g2,c8400_g1,c4540_g1,c4556_g1,c7414_g2,c4994_g1,c13553_g1,c6724_g1,c9917_g1,c7837_g1,c3351_g1,c9709_g5,c11350_g1,c7189_g1,c15063_g1,c15508_g1,c6558_g1,c909_g1,c9862_g1,c6391_g1,c4482_g1,c5544_g1,c8747_g1,c5833_g1,c5224_g1,c5045_g2
Metabolism	Overview	Biosynthesis of amino acids	ko01230	116	c8920_g2,c5432_g1,c9466_g1,c9529_g1,c7414_g2,c7059_g1,c3724_g1,c2108_g1,c5504_g1,c8386_g1,c3548_g1,c16524_g1,c16106_g1,c3593_g1,c5896_g1,c5544_g1,c5111_g1,c4482_g1,c1882_g1,c5224_g1,c7837_g1,c9917_g1,c14464_g1,c9067_g1,c9510_g1,c15063_g1,c2747_g1,c10233_g1,c3497_g1,c9529_g2,c10640_g1,c3049_g1,c1729_g1,c972_g1,c9399_g2,c9879_g1,c11135_g1,c4488_g1,c6383_g1,c6558_g1,c7482_g1,c17244_g1,c16113_g1,c158…
Metabolism	Overview	Carbon metabolism	ko01200	109	c13421_g1,c17150_g1,c13171_g1,c1118_g1,c2108_g1,c6572_g1,c2885_g1,c6573_g1,c16487_g1,c5896_g1,c11458_g1,c3593_g1,c16106_g1,c326_g1,c11821_g1,c8386_g1,c8063_g1,c9083_g1,c8063_g2,c1882_g1,c5259_g1,c9917_g1,c9206_g1,c5116_g1,c1833_g1,c2747_g1,c15063_g1,c5253_g1,c15156_g1,c14464_g1,c3049_g1,c9475_g1,c10233_g1,c1729_g1,c11135_g1,c9399_g2,c972_g1,c7097_g1,c6383_g1,c15811_g1,c17244_g1,c7482_g1,c425_g1,c…
Metabolism	Overview	Degradation of aromatic compounds	ko01220	5	c14724_g1,c3197_g1,c9427_g1,c13884_g1,c13161_g1
Metabolism	Overview	Fatty acid metabolism	ko01212	35	c14764_g1,c8476_g1,c6977_g1,c5062_g1,c8586_g1,c5656_g1,c2337_g1,c4770_g1,c6643_g1,c14649_g1,c17146_g1,c16410_g1,c9707_g1,c1833_g1,c5656_g2,c7616_g1,c8476_g2,c11551_g1,c3670_g1,c13702_g1,c6032_g2,c11735_g1,c4092_g1,c7758_g3,c4910_g1,c4405_g1,c7675_g2,c4778_g1,c9710_g1,c5724_g1,c10324_g1,c9118_g1,c7707_g1,c1587_g1,c5713_g1
Metabolism	Xenobiotics biodegradation and metabolism	Aminobenzoate degradation	ko00627	12	c12597_g1,c4092_g1,c1325_g1,c4341_g1,c9021_g1,c2909_g1,c6206_g1,c5242_g1,c8970_g1,c9427_g1,c9354_g1,c1388_g1
Metabolism	Xenobiotics biodegradation and metabolism	Benzoate degradation	ko00362	5	c9427_g1,c4567_g1,c11300_g1,c4538_g1,c1833_g1
Metabolism	Xenobiotics biodegradation and metabolism	Caprolactam degradation	ko00930	2	c4092_g1,c4910_g1
Metabolism	Xenobiotics biodegradation and metabolism	Chloroalkane and chloroalkene degradation	ko00625	6	c13689_g1,c14724_g1,c7208_g1,c13884_g1,c3197_g1,c13161_g1
Metabolism	Xenobiotics biodegradation and metabolism	Chlorocyclohexane and chlorobenzene degradation	ko00361	6	c12597_g1,c5242_g1,c2909_g1,c4341_g1,c1388_g1,c1325_g1
Metabolism	Xenobiotics biodegradation and metabolism	Drug metabolism - cytochrome P450	ko00982	6	c13161_g1,c3772_g1,c13884_g1,c3197_g1,c14724_g1,c960_g1
Metabolism	Xenobiotics biodegradation and metabolism	Drug metabolism - other enzymes	ko00983	6	c8462_g1,c1027_g1,c7661_g1,c11269_g1,c12479_g1,c5268_g1
Metabolism	Xenobiotics biodegradation and metabolism	Metabolism of xenobiotics by cytochrome P450	ko00980	6	c960_g1,c14724_g1,c3772_g1,c3197_g1,c13884_g1,c13161_g1
Metabolism	Xenobiotics biodegradation and metabolism	Naphthalene degradation	ko00626	4	c14724_g1,c13161_g1,c3197_g1,c13884_g1
Metabolism	Xenobiotics biodegradation and metabolism	Styrene degradation	ko00643	1	c6206_g1
Metabolism	Xenobiotics biodegradation and metabolism	Toluene degradation	ko00623	6	c1388_g1,c4341_g1,c1325_g1,c12597_g1,c5242_g1,c2909_g1
Organismal Systems	Circulatory system	Adrenergic signaling in cardiomyocytes	ko04261	21	c10385_g1,c7586_g1,c12974_g1,c630_g1,c7653_g2,c5000_g1,c1641_g1,c988_g1,c13627_g1,c4134_g1,c11435_g1,c997_g1,c13451_g1,c13491_g1,c5563_g1,c12516_g1,c16261_g1,c696_g1,c5888_g1,c4153_g1,c5864_g1
Organismal Systems	Circulatory system	Cardiac muscle contraction	ko04260	29	c11799_g1,c19_g1,c10974_g1,c11303_g1,c5967_g1,c14439_g1,c6856_g1,c1141_g1,c535_g1,c12535_g1,c13726_g1,c12652_g1,c1640_g1,c761_g1,c17042_g1,c12727_g1,c4485_g1,c11895_g1,c5031_g1,c10691_g1,c2284_g1,c15519_g1,c13616_g1,c17366_g1,c5000_g1,c4695_g1,c10385_g1,c15610_g1,c4158_g1
Organismal Systems	Circulatory system	Vascular smooth muscle contraction	ko04270	17	c4848_g1,c11263_g1,c13491_g1,c13451_g1,c5563_g1,c12516_g1,c16261_g1,c1499_g1,c4153_g1,c696_g1,c5864_g1,c630_g1,c7586_g1,c7653_g2,c988_g1,c13627_g1,c17511_g1
Organismal Systems	Development	Axon guidance	ko04360	19	c12628_g1,c15363_g1,c3754_g1,c2120_g1,c16988_g1,c988_g1,c4045_g1,c5983_g1,c1912_g1,c4888_g1,c17511_g1,c4848_g1,c13867_g1,c14351_g1,c7723_g1,c15032_g1,c1499_g1,c16261_g1,c5864_g1
Organismal Systems	Development	Dorso-ventral axis formation	ko04320	8	c988_g1,c7723_g1,c16261_g1,c8983_g3,c1912_g1,c5728_g1,c5864_g1,c6611_g2
Organismal Systems	Development	Osteoclast differentiation	ko04380	9	c12628_g1,c3754_g1,c988_g1,c16988_g1,c15032_g1,c16261_g1,c5888_g1,c4524_g1,c5864_g1
Organismal Systems	Digestive system	Bile secretion	ko04976	7	c12230_g1,c10385_g1,c7586_g1,c13627_g1,c7653_g2,c767_g1,c5000_g1
Organismal Systems	Digestive system	Carbohydrate digestion and absorption	ko04973	3	c5000_g1,c9206_g1,c10385_g1
Organismal Systems	Digestive system	Fat digestion and absorption	ko04975	3	c8332_g1,c9862_g1,c8141_g2
Organismal Systems	Digestive system	Gastric acid secretion	ko04971	10	c13491_g1,c13451_g1,c5563_g1,c630_g1,c7586_g1,c10385_g1,c7653_g2,c5000_g1,c696_g1,c13627_g1
Organismal Systems	Digestive system	Mineral absorption	ko04978	4	c8210_g1,c5000_g1,c11358_g1,c10385_g1
Organismal Systems	Digestive system	Pancreatic secretion	ko04972	14	c13707_g1,c1499_g1,c6202_g1,c17511_g1,c5654_g1,c17105_g1,c4848_g1,c10385_g1,c10969_g1,c3754_g1,c5000_g1,c10525_g1,c11759_g1,c13069_g1
Organismal Systems	Digestive system	Protein digestion and absorption	ko04974	2	c5000_g1,c10385_g1
Organismal Systems	Digestive system	Salivary secretion	ko04970	10	c630_g1,c7586_g1,c10385_g1,c5000_g1,c7653_g2,c13491_g1,c13451_g1,c5563_g1,c13627_g1,c696_g1
Organismal Systems	Endocrine system	Adipocytokine signaling pathway	ko04920	14	c9229_g1,c9698_g1,c10324_g1,c6255_g2,c7851_g2,c6977_g1,c14764_g1,c6643_g1,c13891_g1,c7851_g1,c9673_g1,c7675_g2,c2052_g1,c9673_g2
Organismal Systems	Endocrine system	Estrogen signaling pathway	ko04915	27	c7586_g1,c630_g1,c7653_g2,c11672_g1,c9784_g1,c988_g1,c13627_g1,c1912_g1,c10759_g1,c13451_g1,c13491_g1,c5563_g1,c13593_g1,c17437_g1,c7723_g1,c8983_g3,c11967_g1,c16261_g1,c12567_g1,c5694_g1,c696_g1,c5728_g1,c7766_g1,c71_g1,c5864_g1,c17093_g1,c6611_g2
Organismal Systems	Endocrine system	Glucagon signaling pathway	ko04922	27	c15032_g1,c5563_g1,c13491_g1,c13451_g1,c13435_g1,c972_g1,c8476_g2,c6899_g1,c8704_g1,c5656_g2,c696_g1,c6750_g1,c3049_g1,c12398_g1,c15156_g1,c9707_g1,c16988_g1,c351_g1,c12628_g1,c7653_g2,c630_g1,c7586_g1,c6693_g1,c7373_g1,c5656_g1,c8476_g1,c13627_g1
Organismal Systems	Endocrine system	GnRH signaling pathway	ko04912	25	c5888_g1,c696_g1,c5728_g1,c6030_g1,c5548_g2,c6611_g2,c5864_g1,c9329_g2,c16261_g1,c8983_g3,c13491_g1,c14351_g1,c13451_g1,c7723_g1,c5563_g1,c13867_g1,c1912_g1,c4888_g1,c13627_g1,c988_g1,c5548_g1,c630_g1,c7586_g1,c15363_g1,c7653_g2
Organismal Systems	Endocrine system	Insulin secretion	ko04911	5	c5000_g1,c13627_g1,c7653_g2,c7586_g1,c10385_g1
Organismal Systems	Endocrine system	Insulin signaling pathway	ko04910	42	c7805_g1,c9707_g1,c988_g1,c5656_g1,c9206_g1,c2676_g1,c8476_g1,c1466_g1,c5983_g1,c6164_g1,c5563_g1,c7723_g1,c14158_g1,c13435_g1,c8476_g2,c9673_g1,c5656_g2,c4153_g1,c8983_g3,c238_g1,c351_g1,c7653_g2,c1606_g1,c7373_g1,c7586_g1,c630_g1,c1132_g1,c1912_g1,c13627_g1,c9604_g1,c9673_g2,c13451_g1,c13491_g1,c14371_g1,c5864_g1,c6611_g2,c696_g1,c16397_g1,c5728_g1,c9604_g2,c16261_g1,c12516_g1
Organismal Systems	Endocrine system	Melanogenesis	ko04916	19	c7653_g2,c7586_g1,c630_g1,c988_g1,c13627_g1,c1912_g1,c5983_g1,c2318_g1,c7723_g1,c5563_g1,c13624_g1,c13491_g1,c10681_g1,c13451_g1,c16261_g1,c4807_g1,c5864_g1,c12207_g1,c696_g1
Organismal Systems	Endocrine system	Ovarian Steroidogenesis	ko04913	3	c7653_g2,c13627_g1,c7586_g1
Organismal Systems	Endocrine system	Oxytocin signaling pathway	ko04921	47	c7653_g2,c12628_g1,c630_g1,c7586_g1,c13241_g1,c5548_g1,c10395_g1,c13627_g1,c12998_g1,c6255_g2,c7851_g2,c172_g1,c1912_g1,c17238_g1,c4773_g1,c7851_g1,c4848_g1,c15032_g1,c13491_g1,c13451_g1,c16261_g1,c1499_g1,c17457_g1,c12516_g1,c10560_g1,c13407_g1,c13110_g1,c5864_g1,c696_g1,c13347_g1,c13210_g1,c17475_g1,c988_g1,c16988_g1,c11775_g1,c17511_g1,c14710_g1,c1853_g1,c4182_g1,c7723_g1,c5563_g1,c2832_g1,c47…
Organismal Systems	Endocrine system	PPAR signaling pathway	ko03320	28	c9118_g1,c7707_g1,c17480_g1,c1587_g1,c5210_g1,c5421_g1,c3610_g1,c15184_g1,c12558_g1,c5724_g1,c10324_g1,c6643_g1,c14649_g1,c17146_g1,c16410_g1,c15862_g1,c7675_g2,c4778_g1,c7958_g1,c6164_g1,c11735_g1,c779_g1,c16781_g1,c16655_g1,c14764_g1,c6977_g1,c7358_g1,c5062_g1
Organismal Systems	Endocrine system	Progesterone-mediated oocyte maturation	ko04914	22	c5864_g1,c5888_g1,c71_g1,c16261_g1,c7500_g1,c7440_g1,c7723_g1,c9446_g1,c6476_g1,c10759_g1,c3841_g1,c1912_g1,c13627_g1,c8949_g1,c9784_g1,c988_g1,c7653_g2,c4112_g1,c11672_g1,c6761_g1,c9334_g1,c7586_g1
Organismal Systems	Endocrine system	Prolactin signaling pathway	ko04917	11	c7723_g1,c988_g1,c8983_g3,c16261_g1,c6734_g1,c5864_g1,c6611_g2,c5888_g1,c5983_g1,c5728_g1,c1912_g1
Organismal Systems	Endocrine system	Regulation of lipolysis in adipocyte	ko04923	3	c13627_g1,c7653_g2,c7586_g1
Organismal Systems	Endocrine system	Renin secretion	ko04924	11	c13627_g1,c696_g1,c12628_g1,c7653_g2,c630_g1,c7586_g1,c5563_g1,c15032_g1,c13451_g1,c16988_g1,c13491_g1
Organismal Systems	Endocrine system	Renin-angiotensin system	ko04614	1	c6332_g1
Organismal Systems	Endocrine system	Thyroid hormone signaling pathway	ko04919	33	c17457_g1,c10560_g1,c16261_g1,c5864_g1,c8162_g1,c718_g1,c9673_g2,c12998_g1,c9317_g1,c13627_g1,c10395_g1,c9731_g4,c1912_g1,c17238_g1,c4773_g1,c172_g1,c7586_g1,c10385_g1,c7653_g2,c5000_g1,c4762_g1,c9673_g1,c9731_g1,c7723_g1,c6164_g1,c7767_g1,c14710_g1,c134_g1,c5983_g1,c6133_g1,c1466_g1,c13347_g1,c988_g1
Organismal Systems	Endocrine system	Thyroid hormone synthesis	ko04918	10	c3696_g1,c7653_g2,c5000_g1,c7586_g1,c8222_g1,c10385_g1,c4478_g1,c13713_g1,c13627_g1,c10550_g1
Organismal Systems	Environmental adaptation	Circadian entrainment	ko04713	12	c7653_g2,c630_g1,c7586_g1,c5563_g1,c13451_g1,c13491_g1,c988_g1,c13627_g1,c16261_g1,c12431_g1,c5864_g1,c696_g1
Organismal Systems	Environmental adaptation	Circadian rhythm	ko04710	5	c8240_g1,c10215_g1,c7620_g1,c9536_g1,c3370_g1
Organismal Systems	Environmental adaptation	Circadian rhythm - fly	ko04711	1	c5983_g1
Organismal Systems	Environmental adaptation	Circadian rhythm - plant	ko04712	3	c5029_g1,c6925_g1,c6459_g1
Organismal Systems	Environmental adaptation	Plant-pathogen interaction	ko04626	12	c7958_g1,c7127_g1,c696_g1,c71_g1,c630_g1,c10759_g1,c11672_g1,c13451_g1,c9784_g1,c13491_g1,c5563_g1,c15862_g1
Organismal Systems	Excretory system	Aldosterone-regulated sodium reabsorption	ko04960	8	c7723_g1,c988_g1,c5000_g1,c10385_g1,c5864_g1,c1912_g1,c16261_g1,c6164_g1
Organismal Systems	Excretory system	Collecting duct acid secretion	ko04966	15	c13481_g1,c6065_g1,c9900_g1,c9781_g1,c11114_g1,c11142_g1,c1820_g1,c12425_g1,c12739_g1,c4050_g1,c14036_g1,c5248_g1,c4760_g1,c17241_g1,c5267_g1
Organismal Systems	Excretory system	Endocrine and other factor-regulated calcium reabsorption	ko04961	11	c6649_g1,c13627_g1,c8519_g1,c5192_g1,c7653_g2,c5000_g1,c5654_g1,c7586_g1,c10385_g1,c5507_g1,c11759_g1
Organismal Systems	Excretory system	Proximal tubule bicarbonate reclamation	ko04964	4	c6911_g2,c10385_g1,c6911_g1,c5000_g1
Organismal Systems	Excretory system	Vasopressin-regulated water reabsorption	ko04962	14	c5500_g1,c11759_g1,c6567_g1,c4671_g1,c7653_g2,c9163_g1,c7586_g1,c5654_g1,c2904_g1,c5077_g2,c8488_g1,c13627_g1,c7934_g1,c8612_g1
Organismal Systems	Immune system	Antigen processing and presentation	ko04612	16	c11967_g1,c5694_g1,c12567_g1,c17093_g1,c71_g1,c7766_g1,c10759_g1,c17437_g1,c13593_g1,c10550_g1,c16531_g1,c14022_g1,c11672_g1,c3696_g1,c3440_g1,c9784_g1
Organismal Systems	Immune system	B cell receptor signaling pathway	ko04662	13	c16988_g1,c988_g1,c15032_g1,c7723_g1,c12628_g1,c3754_g1,c5983_g1,c5728_g1,c1912_g1,c6611_g2,c5864_g1,c8983_g3,c16261_g1
Organismal Systems	Immune system	Chemokine signaling pathway	ko04062	23	c13804_g1,c12431_g1,c13627_g1,c1912_g1,c4888_g1,c5983_g1,c17511_g1,c7586_g1,c3754_g1,c2120_g1,c15363_g1,c7653_g2,c988_g1,c16261_g1,c1499_g1,c8983_g3,c5728_g1,c5864_g1,c6611_g2,c4848_g1,c13867_g1,c14351_g1,c7723_g1
Organismal Systems	Immune system	Cytosolic DNA-sensing pathway	ko04623	12	c9440_g1,c3627_g1,c7948_g1,c1424_g1,c3688_g1,c6143_g1,c8118_g2,c8118_g1,c4500_g1,c8260_g1,c4440_g1,c102_g1
Organismal Systems	Immune system	Fc epsilon RI signaling pathway	ko04664	11	c8983_g3,c16261_g1,c6164_g1,c6611_g2,c5864_g1,c5888_g1,c5728_g1,c1912_g1,c3754_g1,c7723_g1,c988_g1
Organismal Systems	Immune system	Fc gamma R-mediated phagocytosis	ko04666	23	c13804_g1,c4045_g1,c3285_g1,c4888_g1,c15363_g1,c3754_g1,c2120_g1,c3383_g1,c988_g1,c3858_g1,c16261_g1,c9329_g2,c168_g1,c6030_g1,c5864_g1,c3959_g1,c5445_g1,c13867_g1,c3915_g1,c552_g1,c5107_g1,c14351_g1,c11263_g1
Organismal Systems	Immune system	Leukocyte transendothelial migration	ko04670	20	c10395_g1,c12998_g1,c17511_g1,c172_g1,c17238_g1,c4888_g1,c14710_g1,c4524_g1,c4773_g1,c3754_g1,c13347_g1,c15363_g1,c4762_g1,c1499_g1,c17457_g1,c10560_g1,c5888_g1,c13867_g1,c4848_g1,c14351_g1
Organismal Systems	Immune system	NOD-like receptor signaling pathway	ko04621	9	c9784_g1,c988_g1,c10759_g1,c11672_g1,c5888_g1,c71_g1,c5864_g1,c7127_g1,c16261_g1
Organismal Systems	Immune system	Natural killer cell mediated cytotoxicity	ko04650	13	c988_g1,c16988_g1,c7723_g1,c15032_g1,c2120_g1,c3754_g1,c12628_g1,c1912_g1,c5728_g1,c6611_g2,c5864_g1,c16261_g1,c8983_g3
Organismal Systems	Immune system	Platelet activation	ko04611	22	c17511_g1,c172_g1,c17238_g1,c14710_g1,c4773_g1,c10395_g1,c13627_g1,c12998_g1,c988_g1,c13347_g1,c7653_g2,c7586_g1,c5864_g1,c4153_g1,c5888_g1,c4762_g1,c16261_g1,c1499_g1,c17457_g1,c12516_g1,c10560_g1,c4848_g1
Organismal Systems	Immune system	RIG-I-like receptor signaling pathway	ko04622	6	c9083_g1,c12885_g1,c6974_g1,c5005_g1,c5888_g1,c2818_g1
Organismal Systems	Immune system	T cell receptor signaling pathway	ko04660	22	c6164_g1,c5983_g1,c1912_g1,c4888_g1,c17511_g1,c12628_g1,c15363_g1,c2120_g1,c16988_g1,c988_g1,c8983_g3,c1499_g1,c16261_g1,c5728_g1,c5888_g1,c6611_g2,c5864_g1,c4848_g1,c13867_g1,c14351_g1,c15032_g1,c7723_g1
Organismal Systems	Immune system	Toll-like receptor signaling pathway	ko04620	5	c5888_g1,c988_g1,c5864_g1,c16261_g1,c3754_g1
Organismal Systems	Nervous system	Cholinergic synapse	ko04725	9	c7723_g1,c988_g1,c7653_g2,c7586_g1,c5864_g1,c1912_g1,c13627_g1,c16261_g1,c12431_g1
Organismal Systems	Nervous system	Dopaminergic synapse	ko04728	19	c12516_g1,c696_g1,c5888_g1,c4153_g1,c997_g1,c5563_g1,c13451_g1,c13491_g1,c13627_g1,c12431_g1,c4134_g1,c11435_g1,c5983_g1,c7653_g2,c12628_g1,c1641_g1,c12974_g1,c630_g1,c7586_g1
Organismal Systems	Nervous system	GABAergic synapse	ko04727	14	c13627_g1,c14570_g1,c16113_g1,c12431_g1,c8780_g1,c4795_g1,c5650_g1,c1070_g1,c10993_g1,c7653_g2,c7586_g1,c10235_g1,c9770_g1,c6567_g1
Organismal Systems	Nervous system	Glutamatergic synapse	ko04724	17	c14570_g1,c13627_g1,c16113_g1,c12431_g1,c10993_g1,c12628_g1,c7653_g2,c7586_g1,c9770_g1,c16988_g1,c988_g1,c16261_g1,c9329_g2,c1070_g1,c5864_g1,c6030_g1,c15032_g1
Organismal Systems	Nervous system	Long-term depression	ko04730	7	c16261_g1,c988_g1,c1912_g1,c4134_g1,c11435_g1,c7723_g1,c5864_g1
Organismal Systems	Nervous system	Long-term potentiation	ko04720	18	c13627_g1,c1912_g1,c7586_g1,c630_g1,c12628_g1,c7653_g2,c16988_g1,c988_g1,c12516_g1,c16261_g1,c696_g1,c4153_g1,c5864_g1,c13451_g1,c13491_g1,c5563_g1,c7723_g1,c15032_g1
Organismal Systems	Nervous system	Neurotrophin signaling pathway	ko04722	30	c13451_g1,c14351_g1,c13491_g1,c5563_g1,c7723_g1,c4848_g1,c16031_g1,c4671_g1,c13867_g1,c696_g1,c5888_g1,c5728_g1,c5548_g2,c6611_g2,c5864_g1,c1499_g1,c6289_g1,c8983_g3,c16261_g1,c5548_g1,c988_g1,c630_g1,c5398_g1,c15363_g1,c3754_g1,c5983_g1,c1912_g1,c4888_g1,c17511_g1,c6164_g1
Organismal Systems	Nervous system	Retrograde endocannabinoid signaling	ko04723	8	c5864_g1,c5888_g1,c16261_g1,c13627_g1,c12431_g1,c988_g1,c7653_g2,c7586_g1
Organismal Systems	Nervous system	Serotonergic synapse	ko04726	9	c1912_g1,c5864_g1,c12431_g1,c16261_g1,c13627_g1,c988_g1,c7723_g1,c7586_g1,c7653_g2
Organismal Systems	Nervous system	Synaptic vesicle cycle	ko04721	25	c991_g1,c5267_g1,c6763_g1,c12425_g1,c435_g1,c4050_g1,c14036_g1,c4760_g1,c11142_g1,c11243_g1,c13481_g1,c5192_g1,c17241_g1,c5507_g1,c12739_g1,c5248_g1,c1820_g1,c6567_g1,c11114_g1,c9900_g1,c6649_g1,c9781_g1,c13679_g1,c6065_g1,c8519_g1
Organismal Systems	Sensory system	Inflammatory mediator regulation of TRP channels	ko04750	12	c696_g1,c5888_g1,c4153_g1,c12516_g1,c13627_g1,c13451_g1,c11263_g1,c13491_g1,c5563_g1,c7586_g1,c630_g1,c7653_g2
Organismal Systems	Sensory system	Olfactory transduction	ko04740	8	c13491_g1,c13451_g1,c5563_g1,c630_g1,c7586_g1,c7653_g2,c696_g1,c13627_g1
Organismal Systems	Sensory system	Phototransduction	ko04744	6	c13491_g1,c13451_g1,c696_g1,c5563_g1,c12431_g1,c630_g1
Organismal Systems	Sensory system	Phototransduction - fly	ko04745	15	c5563_g1,c13491_g1,c13451_g1,c13347_g1,c630_g1,c172_g1,c14710_g1,c17238_g1,c696_g1,c4773_g1,c4762_g1,c10395_g1,c12998_g1,c17457_g1,c10560_g1
Organismal Systems	Sensory system	Taste transduction	ko04742	4	c7586_g1,c12431_g1,c7653_g2,c13627_g1
