# Supplementary material for: De novo transcriptome assembly, polymorphic SSR markers development and population genetics analyses for southern corn rust (Puccinia polysora)
Source: Sci Rep. 2021 Sep 9;11:18029. doi: 10.1038/s41598-021-97556-1 (PMC8429556; doi:10.1038/s41598-021-97556-1)
Supplement: Supplementary file 5 — Supplementary Information 5. [file 41598_2021_97556_MOESM5_ESM.xlsx]

## Sheet: Sheet1
ID	SSR nr.	SSR type	SSR	size	start	end	ssr_position	fasta
c16814_g1	1	p1	(A)17	17	723	739	utr3	GCCCGATTGCGAAAGCTCTGTGACATCAGCGTCGCAGTCAAGTCATCCACCAAGCCCGCGAGAAGCCCGAGCCACGCCACCAGATGGATGTATGCACTAGCCAGCCGATGACCTAAAACCAACTTGAAGGAGCAGCACACAGTGACCACACCCAACGCATCGCATTCAATCATGTCGATCACGCACATTAAGGATTTGGGTCAACTTGATCAGCTCATCTCTCGGCACAAGAATACCATCATCGTCATCGACTTTCATGCCCAGTGGTGTGGACCTTGCCATGCAATCGCCGATTTTTACTCTTCATTGGCCAACTCACACAAGTCTTTGACTTTCACGAAATGTGATGTTGACCAAGCAGCAGATGTCGCAAGACACTATCAAGTCACAGCCATGCCG…
c8738_g1	1	p2	(CT)11	22	1	22	utr3	CTCTCTCTCTCTCTCTCTCTCTGCGCGTCCCTCATTCGACCCTCCGTCTTCCCCCCGTCCCCCCTCGCCCCTCACTCATCCCAGCCCTGACGATCTTCGTGCCTCTAATTCAGCCAGCTCTGTCTCCTCTCGATCAGCTCTGATCTTGAGCTCGACCTCGACCTGACGTCTTCAAGGCCTTTGACTCCTCCCCCGGCTGGCCATGCGACGCCTCATCTTTCGATCGTCTCGTCTCTCACGCGCCGCGACTCATTCATTGCGGTTTTTCTTTTCGCGCGCGCGCGGGCGCGGGGGAGGGGGTCGCCTATCTCTTCGCGTCCCTTCCTCCTTATCCCATCCTTCCTAAGCCTGCAGTCCCTACACACGGGGAGAGAGAGAGGAGGGTTCTCAACCACATAA…
c8738_g1	2	p2	(CG)6	12	273	284	utr3	CTCTCTCTCTCTCTCTCTCTCTGCGCGTCCCTCATTCGACCCTCCGTCTTCCCCCCGTCCCCCCTCGCCCCTCACTCATCCCAGCCCTGACGATCTTCGTGCCTCTAATTCAGCCAGCTCTGTCTCCTCTCGATCAGCTCTGATCTTGAGCTCGACCTCGACCTGACGTCTTCAAGGCCTTTGACTCCTCCCCCGGCTGGCCATGCGACGCCTCATCTTTCGATCGTCTCGTCTCTCACGCGCCGCGACTCATTCATTGCGGTTTTTCTTTTCGCGCGCGCGCGGGCGCGGGGGAGGGGGTCGCCTATCTCTTCGCGTCCCTTCCTCCTTATCCCATCCTTCCTAAGCCTGCAGTCCCTACACACGGGGAGAGAGAGAGGAGGGTTCTCAACCACATAA…
c8738_g1	3	p1	(A)16	16	2777	2792	utr5	CTCTCTCTCTCTCTCTCTCTCTGCGCGTCCCTCATTCGACCCTCCGTCTTCCCCCCGTCCCCCCTCGCCCCTCACTCATCCCAGCCCTGACGATCTTCGTGCCTCTAATTCAGCCAGCTCTGTCTCCTCTCGATCAGCTCTGATCTTGAGCTCGACCTCGACCTGACGTCTTCAAGGCCTTTGACTCCTCCCCCGGCTGGCCATGCGACGCCTCATCTTTCGATCGTCTCGTCTCTCACGCGCCGCGACTCATTCATTGCGGTTTTTCTTTTCGCGCGCGCGCGGGCGCGGGGGAGGGGGTCGCCTATCTCTTCGCGTCCCTTCCTCCTTATCCCATCCTTCCTAAGCCTGCAGTCCCTACACACGGGGAGAGAGAGAGGAGGGTTCTCAACCACATAA…
c7063_g1	1	p2	(GA)8	16	14	29	utr3	TGGGTGGGAGGGTGAGAGAGAGAGAGAGATGAGGTGCAGGACCGGTAAAGAGTTTGACAGCTGAGAGATGAGATGAAGGGGAAAACTAGGATACAGAGAAAAGGAAGGGAGGGACAAAGCATAACTCCCTAGAAAATTGGACAATCTACGTATGTGTGTATGTGTGTGTGCGCAGATGCAGGTATAGTATTCAACGTATGTAGATCGATCACAATAAACAAACAAATGGCCGAGATGAAATCCCTCTTGATCCTCCATGTTCGTCTATTTACCACCAGCCAACTCATATTAGGAGAACAAGGGGAAAATCGTGAGACCTCATGGAGAGGATGTATATACATGATCAACTAACACGCTATCATCGTACACTGGAAGCTTCGTATTCGTGATCGATATATA…
c7063_g1	2	p3	(GAT)6	18	3272	3289	utr5	TGGGTGGGAGGGTGAGAGAGAGAGAGAGATGAGGTGCAGGACCGGTAAAGAGTTTGACAGCTGAGAGATGAGATGAAGGGGAAAACTAGGATACAGAGAAAAGGAAGGGAGGGACAAAGCATAACTCCCTAGAAAATTGGACAATCTACGTATGTGTGTATGTGTGTGTGCGCAGATGCAGGTATAGTATTCAACGTATGTAGATCGATCACAATAAACAAACAAATGGCCGAGATGAAATCCCTCTTGATCCTCCATGTTCGTCTATTTACCACCAGCCAACTCATATTAGGAGAACAAGGGGAAAATCGTGAGACCTCATGGAGAGGATGTATATACATGATCAACTAACACGCTATCATCGTACACTGGAAGCTTCGTATTCGTGATCGATATATA…
c14471_g1	1	p1	(T)11	11	1	11	undetermined	TTTTTTTTTTTGTGTGTGTGTTCAACTCTGTGTTGTACCTCATACCAGCCAGAATTTTTGTACCTGATCATCATGACTCAAATTCATGATTCGATTATTTTTATTTTTGTTTTGTGTTTTGATTTTTTAATCGATCGATCAAGGTTTCTCGTCATCTCCTGATCATCAACGCGTGTTTGTGTGAATTCCTGATCGGATTCTCACTCGGGAGGTGTACATGCTATGTTTTTTCTTTTCTTTTTTTCAAGTCGAGATGCGGTGATGGGGTTTGATGGACTGAATACCAAACAAAAAATGAAAAAGATAGGAAGGGAGGGGGAGGGAAAGATGATGATAATGATTTGGTCAATCGATACGATGATGATGAGG
c6960_g1	1	p1	(G)10	10	557	566	undetermined	CGCTTGTTTAGTTTGTTTATTGCAAGGAGGGCCCATGTTATAATATGGAACCAGCTATCCCCACTTGTACTTCAGTACTTGCCCTTTTTTCTTCTATCAACCTGTCAAAGAGTGGATGAGCAGATCCATTCTTAAGAATCAACAAGCGAGGAGGATAAAAAAACCAGCAAGTATGGATCACAAAAAGCAATTGCCACCAAATGTTTGACTAGCATTATTTTTTTCTAGAAAGGGAAAAAAACAGGGGTTAGGTCTACATTCATAGAGGATGGGATGATGCTACGCAACGAGTTTCGTTAAAATCATGAGCAAGGAAGTCAAGACAATGGTTGAGAGCTCGTATCCTTACTGCTCTTCGTTTTTTTAGGAGAGGGGAGGAGCCGAGGGGAGAGGGTACCC…
c2701_g1	1	p1	(T)17	17	1	17	utr3	TTTTTTTTTTTTTTTTTCTTGGTAGGACATAGACCTTAGCGTATTTGCTAGAGTTCATCGATGGCTTACAGAGAGTAAATGTGGTAGCTACCATCATTCTTTCATGTGGAAGATTTTTCTTGGTTTGCTTCGTCGACATAAGTCTAGAAAAAGAAAACAAAGCAGGTCGCCAGCTTGGAGGCAACAGATACGTCTCATGCTCCGACCTCAATTTCATCTCGTTTACATGTAGGCATTCAAATATGGCAGTTTTACTCATTTATTTGTTTTTTAAATTTACAATTTGTTTACAAAAGTCACGCCCTTCTGGATGTTGGCCTTCAATTCGGCGACACACTCTTTGAGCATCTGTTTTTCGTGATCGTTTATATTTCCGATCGGGAGCAACTTGTTGGCGCC…
c882_g1	1	p4	(TAGA)6	24	333	356	undetermined	GACTCGCTGCTATTCGCCCAAACGTTAGGGAACTTCTGTCTCTTCTCTCTACCTAGAACGACTTTCCATCATCCTTGACATCATCATCACTTCCATCTCTCATCTCATTTACTTACACATTTATCTACACCGTAGATCGAAGCACTAAGGGTTAGGATTGACATTGGCTCCACTGACAACTCATAAACTACTAACTTATCACTTCATATCTACCATCTTTCACTCGGTTTCTCCTATCCCAACCCCAACTGAGCTCGATTCAGTGTTCATCCTGCTTATTCCTACTCATGACTATCTATCTCACCCTCGACTTCAATCTCATCTTCATCTTCTAGATAGATAGATAGATAGATAGA
c12832_g1	1	c	(AG)6aaagaaagagagagagaaagagagaat(GA)10	59	459	517	undetermined	TTACCGGATCCAACAACGCCGACTACAAAATTTGGAGGAAGAGAAAGATAAAGTGAACGTCAGTCAGTGAGAAAGATGATGACGACTGATTTAGGACGCCTGAGGCTAATGAAATATTGGGTGGATAGTTTCTACGGTGCCAGACTGAGTCGACGACATGAGCGGGTAATTTCTCAAGATCAATGAAGGTTAAGACTGTCAGGTTAGCTTGATTTTGACCCCTCGACCGATGAAAGTGAAAAAAGTGTAACTCAGTCTCCAAGTCTTTAACGTCGGCAAGCAACATATATATAACAAGAAACATCCCACATATCATGTTTGGTGATCAGACCGAAGACCTCGAAATTGGTCGGGTCAAATCGAGGAATTGGGCCAGTTACTCTCGCATAAGCCAGCAAC…
c12167_g1	1	p1	(G)18	18	1	18	undetermined	GGGGGGGGGGGGGGGGGGAGGCAGTCGACAGGCAGTCGAGTTAGCCGGGCGTGCTGTGTTGTTTGTTTTGGTTGCCCTTGAGTACACATATATATACATATATGCAGATCTTCTAATCATTTTTATATAAGTCTCATTGTGATCATGTTTTTTTTATTGTCTCAGGGCCTACTACCCCCTAACGCGTCCTCATCCCACCATCCCCCCCCCCTCATCTCTCTCTCGATCTGATGTTGTAAACCTTGATTATATATATATATATATAT
c12167_g1	2	c	(C)10tcatctctctctcgatctgatgttgtaaaccttgat(TA)9	64	202	265	undetermined	GGGGGGGGGGGGGGGGGGAGGCAGTCGACAGGCAGTCGAGTTAGCCGGGCGTGCTGTGTTGTTTGTTTTGGTTGCCCTTGAGTACACATATATATACATATATGCAGATCTTCTAATCATTTTTATATAAGTCTCATTGTGATCATGTTTTTTTTATTGTCTCAGGGCCTACTACCCCCTAACGCGTCCTCATCCCACCATCCCCCCCCCCTCATCTCTCTCTCGATCTGATGTTGTAAACCTTGATTATATATATATATATATAT
c11450_g1	1	p1	(A)12	12	1	12	undetermined	AAAAAAAAAAAAGAGAGAGAGACAGGGAGGAAGAAAGAAAATCGGCTACTAAACAAGAACACGATGAGAAATTTACGGTCCGATCACAGAGCAGTCGGATCTTCATCGATCAGACACCTGATCCCTTCGATCCGTCATCCTTCTCGTTTCGGTTTGCCATCCCAAGCTGGTCCCTACCCACCGACGGCTTATCTGGCTTCTCGATCATCAAGAGGATGGTCCATTAAGATGGGCATCCCAACAGACATCGGCCGAACCTGCTCACTCTCTTCTCCTCTTAACTTCTCACTCTCTTCTCTTAACTTTCTTTCTACTCTCGCTCACAGACACTACGACTCCATCTTAAAAACACTTTTCTCATTTCTTTCGTTGCCCTCTGGAAGATCACTGTAGCCAACC…
c11450_g1	2	c	(T)10gtaaaagaga(T)10	30	426	455	undetermined	AAAAAAAAAAAAGAGAGAGAGACAGGGAGGAAGAAAGAAAATCGGCTACTAAACAAGAACACGATGAGAAATTTACGGTCCGATCACAGAGCAGTCGGATCTTCATCGATCAGACACCTGATCCCTTCGATCCGTCATCCTTCTCGTTTCGGTTTGCCATCCCAAGCTGGTCCCTACCCACCGACGGCTTATCTGGCTTCTCGATCATCAAGAGGATGGTCCATTAAGATGGGCATCCCAACAGACATCGGCCGAACCTGCTCACTCTCTTCTCCTCTTAACTTCTCACTCTCTTCTCTTAACTTTCTTTCTACTCTCGCTCACAGACACTACGACTCCATCTTAAAAACACTTTTCTCATTTCTTTCGTTGCCCTCTGGAAGATCACTGTAGCCAACC…
c7397_g1	1	p3	(CCT)6	18	1	18	utr5	CCTCCTCCTCCTCCTCCTCCAACCTCCGCCCGTCTCACCCTTCATCTTCCGTCAACCATCCTGCGTCCATCCTGACCTCAAACGACGCTCGCAAGCCATCCTCATCCTCTTCATCCCTCCCCTCCCAATCTTCCTCCGACCTTGACTCGGGTTCACCCTCCTCTGCCTCGCCATCCTCTCCTTCCGTCTCCTCCTCTGATCTCGAACCTCCCCCCCCGCCTCGTCGCTCGAAACCCACCGGTTCGACCTCGCATCGGCTCGGACTACCCGAGAGCTATGATGCTCAACTCTACGGCCTTCGCAGATCAACCCGGGCCACTCAGAAGGTACACGGGAACGTTAACTTTGATTTCGAAGAGGATGTTGGTTATGAAGAGGACGAACGCCCCGTCAAACGAA…
c9175_g1	1	p3	(TCA)5	15	1216	1230	cds	GTCGTGCTCTGCGGGTTACCCCCGGCAGACTTGGCTTCCAAATCAACTTTGGTTCTGCTTCTTCCATTCGGTTATGACCAGACCAAGTTTGGCACCATCCTTTCTTAAAACCACTGCTCAACTGGTCAGGGATACGATTGCCCCCTCGGAGCACGAAGGAGGAGATGGATGTCTCAGAAATATTCAAGGTAACATCCCTAGAGCCTTCTTGGGATTCTCAGCTACTCCTTCATCCTCCTTATCAACGATGATTCATGAAGTCTTATCAACCTTGGTCTACCTATCCTCAAGGCGCCTCCGCCAAGATCAGATCCTACGAAGAATGCAGTGATCCCCAATCTCGCCGAAGTTAATGAGGCTTCCGCGAAACGCCATCGGTTATCAGACTCTTTGGTTTCT…
c5615_g1	1	p1	(A)10	10	478	487	utr3	TATTGTTGATACAAACCCACAAACTCCCCTATCATATGTGGTCTCACACTTGGGGATTTATGATTGCTCCTACAAGGATGGAAGCCTTTTTCAAGCAACCAAATTTATGCTTATGAGAGACAAACAATTGATTGCAAGTGAAATACTTTCCAGACTACCTCACTGGTGTGAACGCCCCTATCAATTTGTGCATAATCCTATGGGAAAGAAACCCTTGGTGGGGATGTTCCAGTTTCTAGTTCAACCAACTTTGGCAAGGTTAGGCCAAATAGATTTTGCCAGCACGCGGGTTGGACCTTCCTATCCTTCTCCACCCGCTGCGAGTGGAAGCCCGGTTCGACGCGAGCCTGCACAAACCGTTCTTTTTTTGTTTTTGGTAGACTGCTAAGTCATCAAGTA…
c5547_g1	1	p1	(A)10	10	354	363	utr3	TGTAAATCAAAATTATCATTGTTACCAAATCCGGACTATCCACAAGAGGTTGGTTATTGATATATAACGTAAGTGCATAGTGTGTTGATGTGTACTCTTATATGCATGTTGCTAGAATATTCTATGTGTTTACAGTTCTTATATTATTGATTCTCATATTACATAATGCATATTCCTTACATTCCCCCCCACATCAACGCAAAAAAGAGCCTTGCCGCCGTCCTCGTCGTCGTCATCGTCGTCGATGGTCCCCGTCGCGAACGTCCTGCCGATTTAAAAGGGAAAAAAAAATCCCAGGATGCTCACCCAAGTGGCTGGGTGAACTTCCAAATCCCACAGAGAGCAGTGCACACAAAAAAAAAATCACTAACTTGTAGTGAGCTTCAGACAAGCTCGGAA…
c15708_g1	1	p4	(GGAT)5	20	1	20	undetermined	GGATGGATGGATGGATGGATGGTCTTCAATCGCTTCAGTCCCAACCAACTAAATATCGATCTAGCTTCCTTCATCAGTCTTCATCTTGACATCCAACACTAAACCTGTCACCACAGCTCCTTACCAAATCACCTCATCCTTGTTCATCCTATGTCCCAGCCAATCTATTGAATGTTCAACCACCTCGATTCACTTCTCACTGCCTTAGATGAAGATCTAATCATCAATCTGAGTACTATCGATCAACTCTGCAAATCCATCATCCCTCCATTGACTTCTTGGCTGTGTACATAGTGACGTGTGTTTGGAACTTTCATCTTCAAATCAAGACTAGTCAAGTCAGACAAGACCTACTTTGACCACAGTACTCCAGCATCCTTCTTTTCGCATCGGGCTGGT…
c3579_g2	1	p3	(GGA)6	18	243	260	undetermined	AAAGAGAAAGAGAAAGAGGAAGAGGATGTTCACGGGTCTGATCGAAGTTGAGTGGATGCACCATCGATCTCGATTTCGATCTGATTCGAAGTAGAAGCAGAAGCAGAAGCAGGAGCAGGCGCAGGAAGCGGCAAGCGGCAAGCGGCAAGCAGCAGCAAGAGTCAGTGATCATCACTACCACTACCACGACACTTAGTATTACTTACTACTGACCGACCGAGCGAAGGAGCGAAGGAGCGATCGGAGGAGGAGGAGGAGGAGAGATCAAGAAATCAACGAACAAATCGTAGTCAGAGTCCGTCATCAGTAGGAGCAGTATTGGTAGTAGTAGTGGTAGTAGTAGTACTTCTTACGAT
c9534_g1	1	p1	(A)15	15	6	20	undetermined	GGGGTAAAAAAAAAAAAAAATAGTAATACATACTATATCGATCTATCGACTCGAAGGACGACCCAAGAAGTTGATGACCGGACCAGTCGGAGGCATAATTCATCACATGGAGCCTTTCAGGAGACGGTTGATGGCTAGAGGGAGAACCCCCGTGGTTAAACAGTAACAGGAAGGAGAGAGAAACGCCCGAATGAGTCTGGGCGACTTGGAGCGTGAAGTAAAGGCCCATGACGAGGAGGTTGATGGATTACTACTCCGATTAGGTACTTGGATATGCAGATCACAGTTAGTACGCACACAGCGTCCAAGGTTGGGGTTTGGTGAAGTGCTCGAGTTCTCGATGTGGTACTAGCTCTAGAATGGATAAGACGATGAAATGAGTATCCTCTGGAACGCCTG…
c9979_g1	1	p1	(A)10	10	48	57	undetermined	AACCGACGGCTCGCTTTGGTAACTCGAGTCATGCTCTTGTGGTGGCGAAAAAAAAAACACAGCTCAAGGCTACCTTGGCTTGGCTTCAATAACCATTGGACATAACTTGCTTAAGAAGGTAGGTAGAGTAGAGTAGAGTAGAGAGGGGAGTGGAAGTGGGTGAGATGTGTGGATTAATCATAGATGGAGGCAAGGTTCGACTCGAGTGAGGGGGAGGGAATAAGACACAGAACATGGCGGGCGACTAGTACATCAAAACTTAAAAAATCGAGTGAGGACCATCACTCTCAAGTCAAGAGGGAGGTGGGAGAGAGAGAGAGAAATCGAAATAGAATATACAACATAGAGATAGCGAGTAGAATAAATACTAATAATGACAAATGATGGGGGGGGTTGGAC…
c9979_g1	2	p2	(GA)7	14	308	321	undetermined	AACCGACGGCTCGCTTTGGTAACTCGAGTCATGCTCTTGTGGTGGCGAAAAAAAAAACACAGCTCAAGGCTACCTTGGCTTGGCTTCAATAACCATTGGACATAACTTGCTTAAGAAGGTAGGTAGAGTAGAGTAGAGTAGAGAGGGGAGTGGAAGTGGGTGAGATGTGTGGATTAATCATAGATGGAGGCAAGGTTCGACTCGAGTGAGGGGGAGGGAATAAGACACAGAACATGGCGGGCGACTAGTACATCAAAACTTAAAAAATCGAGTGAGGACCATCACTCTCAAGTCAAGAGGGAGGTGGGAGAGAGAGAGAGAAATCGAAATAGAATATACAACATAGAGATAGCGAGTAGAATAAATACTAATAATGACAAATGATGGGGGGGGTTGGAC…
c9661_g2	1	p3	(GGT)5	15	1	15	undetermined	GGTGGTGGTGGTGGTGATGGCGGGTGAGGATGCGAGCGATGGTGATATTGGATCGATCGAGTAGCTCGTTGGATGATGGGATCGAGTCTGGATCCACGCACGTTCCACGATAGGACGACAGCGAGTAATGAGGATGGGATCGATGGTGAGGGTGTAGTTGAGATGATTTGGTTGGCCATCGGGTGACTTGATAACAGAGTTGGGGGGTGTTGATGATTTGGACTTCGATCAGACGAGGTGGTGGGGGTGGTAGGAGTGGTGGGACTGGTATGGGGATGTGATTGGTGGAGAGTAAGTTAGACTGGGTGGTAATATGAAGCGCGGCTGAGGCCAAGTTGACGATCGAATGAGGTCGTCTCAACCCAGTTGCTACTCCTCCTGGAAGTGGTCCTTTGGGCT…
c9661_g2	2	p3	(AGG)5	15	487	501	undetermined	GGTGGTGGTGGTGGTGATGGCGGGTGAGGATGCGAGCGATGGTGATATTGGATCGATCGAGTAGCTCGTTGGATGATGGGATCGAGTCTGGATCCACGCACGTTCCACGATAGGACGACAGCGAGTAATGAGGATGGGATCGATGGTGAGGGTGTAGTTGAGATGATTTGGTTGGCCATCGGGTGACTTGATAACAGAGTTGGGGGGTGTTGATGATTTGGACTTCGATCAGACGAGGTGGTGGGGGTGGTAGGAGTGGTGGGACTGGTATGGGGATGTGATTGGTGGAGAGTAAGTTAGACTGGGTGGTAATATGAAGCGCGGCTGAGGCCAAGTTGACGATCGAATGAGGTCGTCTCAACCCAGTTGCTACTCCTCCTGGAAGTGGTCCTTTGGGCT…
c9661_g2	3	p3	(GAT)6	18	653	670	undetermined	GGTGGTGGTGGTGGTGATGGCGGGTGAGGATGCGAGCGATGGTGATATTGGATCGATCGAGTAGCTCGTTGGATGATGGGATCGAGTCTGGATCCACGCACGTTCCACGATAGGACGACAGCGAGTAATGAGGATGGGATCGATGGTGAGGGTGTAGTTGAGATGATTTGGTTGGCCATCGGGTGACTTGATAACAGAGTTGGGGGGTGTTGATGATTTGGACTTCGATCAGACGAGGTGGTGGGGGTGGTAGGAGTGGTGGGACTGGTATGGGGATGTGATTGGTGGAGAGTAAGTTAGACTGGGTGGTAATATGAAGCGCGGCTGAGGCCAAGTTGACGATCGAATGAGGTCGTCTCAACCCAGTTGCTACTCCTCCTGGAAGTGGTCCTTTGGGCT…
c9509_g1	1	p1	(A)10	10	311	320	cds	TCCATCCATCCACACTCATCATGTCCTCCTCCTATTCTCCAATCATCCTCAGCTCTATCAACCCTTCACTCCATGCCTTACGACTCATTCCATCATCGTCGGACAATCAGGCTTGGTTGGTTTATGCTTCCGGTTTGGTCATTAACATCCTCGACGCATCGTCATTAAGTTTGTGCCAATCAATCAATCTCATCGATCATCTTCCTAATCTATCCATCTCCCAACACTCAATCGATGCCATTTGGGTCACTGATAAGAGCCAAAAGTTGGCCGTATCATGTGGACCCACAACATCAATCTTTGAAAAATCAAAAAAAAAATCATCCCTTCCATGGACGTTGCATTCCACTTTTACTTCTCCGATCTCTAGAATCCTCTCGATCCAACTCAAGGACTCTT…
c8608_g1	1	p2	(GA)8	16	483	498	undetermined	GTCAGAACAGATGAGTTTTCATTCACTGGGAAACCCGCAGCTTAAGTAAACTAACTACAATGAGGCTGACATGTGGGTTGACAAGATGAATGAGAAAGATAGGTTAAATAAGAATAAATGTGGCACATAGGATATCATAAGATAAAGAACATTGATAAGGGAATATAACACTGATGACAGTATGGTTGCACTCAAGATTCAGGCAACACAAAGATCAGGCTAAAATTCTAACATATATGTTCACCAAACAGCCTTTACCAGTTCAGTTCAGCTCAAAAAAACAGCGGTTCAGATGTCAGGACGGACGTCGTTGAGTTGACTCGCTATCTTAAAGTGACTCCCCTCAAGTCCAACAACATCCGTTGTTGAAAAACAAAAATTCTTTTAGCTAGCCTTTGG…
c1191_g1	1	p1	(G)19	19	1	19	undetermined	GGGGGGGGGGGGGGGGGGGTGAGAAGGTGGGATGGAGAAGACGAGCGAAGGAATGGGTGGGACTGCGCTCGAGAGTGAGGAGAACTTGGATGGATACAGGATGATTAGTGATTAATAGTGACGGTGGTCCTCATCATTTCCTAATTTGAGTCTTAGGATGGTGGGATTCGACTCTCGAGTTTTGATGTGGGACGGGGATGGAGATGATGATGGCTTCCAAGGTTGAGGATGAGGCCAGAGGGGGGGGGGGGAAGAGGGAGCAA
c1191_g1	2	p1	(G)12	12	240	251	undetermined	GGGGGGGGGGGGGGGGGGGTGAGAAGGTGGGATGGAGAAGACGAGCGAAGGAATGGGTGGGACTGCGCTCGAGAGTGAGGAGAACTTGGATGGATACAGGATGATTAGTGATTAATAGTGACGGTGGTCCTCATCATTTCCTAATTTGAGTCTTAGGATGGTGGGATTCGACTCTCGAGTTTTGATGTGGGACGGGGATGGAGATGATGATGGCTTCCAAGGTTGAGGATGAGGCCAGAGGGGGGGGGGGGAAGAGGGAGCAA
c2966_g1	1	p1	(T)10	10	126	135	undetermined	GGTAAAACTCCCACGTCGTTTGTAAATGACCTCTGATCGGTCGCATGAAACGCAAATGTTTGAGTACTCTTTCAGTCCTCGATCGAGGATGCGCCTCTTGCTTCTCAACTCGTTCCGTCGAGCTGTTTTTTTTTTCTCGGCAGTGGCATGTATATGGACATAAATAAGCACATAGACACATATTTGCATACATCTACATTCATACAGTTTTACATGCAGCGGAACCAAAACCCCCCCAAAAAAAGGGGGGGGGGG
c2966_g1	2	p1	(G)11	11	245	255	undetermined	GGTAAAACTCCCACGTCGTTTGTAAATGACCTCTGATCGGTCGCATGAAACGCAAATGTTTGAGTACTCTTTCAGTCCTCGATCGAGGATGCGCCTCTTGCTTCTCAACTCGTTCCGTCGAGCTGTTTTTTTTTTCTCGGCAGTGGCATGTATATGGACATAAATAAGCACATAGACACATATTTGCATACATCTACATTCATACAGTTTTACATGCAGCGGAACCAAAACCCCCCCAAAAAAAGGGGGGGGGGG
c16726_g1	1	p1	(G)21	21	1	21	undetermined	GGGGGGGGGGGGGGGGGGGGGATGAATATACGAGAGGTGTAGATGATTTTGATGATACCCCCTTTCGGGGGGGAGGTGTGATATGAAGGAGCCATGTGAGCAGGTTAGCAACATCAGACAAGAACCCATTATGTGGGGGTTCGAGGAGCTCCACACATCTCATCTCTGCTCCACTTCGCATCATATCTAATGGTATATATATATGAGGCGTTGACTGAAATGTTAAATAGTATGAGTCCGAGTTAAAATTCCTAAGCTTTAAACAGACTTTGAATAGGTTTTGCTGAGGGTTGGAGTGAGCTTATCAAACCTTAAAGTATTCGAGCC
c2685_g1	1	p1	(G)13	13	1	13	undetermined	GGGGGGGGGGGGGACAGAAAGATTACAGTGGGGCTCGACAAAATTTTGCTTGTCTAGGATTTTGTTGAATTGACAGCTATCAAGCCCTATCGAGCGCACAATGGTGGGTCGATCAGGAAAATCCTCAAAAAGTCCCCTTATCAAGCCGACTCAACTAACATTTGTCAAGCATCACTCACATTGTCTTTCCCCCGCCCTCCTCCTCCATACCCTTTGTTCACCCAAAGCTCCCATGTCGTTTGTTTGATGATGATGTCGCATCTTGTCAACACCAAACCCCCCATCCACATCCAATCCCATCCCATCCTTGGCGGGTATACATAATTGCACTACGCCAAGGTTCGCCCCGACCCATGTCAAGCACAG
c9524_g3	1	p1	(A)10	10	1680	1689	utr3	TGCTGATAGCTTTGATTTGGATGGCCAAACTTGGCAAACGGCTTCTTGGTTGAATTGACACCATCCCCACTCTTTGTCGCATGCCCTTGAAAGCTAGGCTGAGCGCACACATTCAACAAGCCTGGGAACTTTGGTACCACAAAGGATTATCCGTCGGTCTTTGTTCGAAAGCCATGAAAGCCCACCCATTCAAGTTTGGGATACTTATTGGTAAAATGTTGCTTCATCTGAAACTCAATGAAATGACTTTGGATGATTATTATTACCAAAAAGTCAAAAGGCTCGGGTTCAAGCCCAACACACGCGCAATAGGATCAGGTCAAGATCCTGCGGCAGACGGGCAGGAGAACCGAGAGAAAGATGGATTGGAGGAAGCGGAGAAAGCGAAGCAGGACAATT…
c4410_g1	1	p3	(GGT)7	21	3	23	undetermined	GGGGTGGTGGTGGTGGTGGTGGTTTGAGTTGAGGATGATCAGGACCGAGCAAGACGCTCTCGATGCGATCGGCATCGGAGCCCGAGGAGGACGACGGGCTGGAGGCAGGATGGGAGGCGGGGCGGACGGGGACGGAGAGAGGCCGGGAGCGGGGAGGACATCCGAGGGTCTCGAGGGGGGTCAGAGGCCGAGGAGAGGAGTGAGGAGGAAGGGGCAGTTCTAGGGTCAGGTCGATGAGCTCGGGGGGAGGATGGTAGGATAGCTTGGGATGGTGGTATCGCGGGGGATGGGCGGATGGATGGATGGAGGATGGTTTGGAAGGATGAAGGAGTCGTCGGGAGGTTTGGGGGGAAAGCTGCTCGAAGACGGTTGGGATGACACGATGAGGGGACGAGGGGG…
c9051_g1	1	p1	(A)10	10	14	23	utr3	TTTTTGTTCAAAGAAAAAAAAAACAATAAGGACGTATCGAGAGCTCGGAAAAAGAGAGATTCACAAAAAGAAGCGTGTGTATCTGTACATACAAACATTGAGTCGAGTCAAGATCATGAGCACATACACGTTCGGAGCCAGCCGCTCCTCCATCGTTTCATGCATCTTTTTATAAAACAGAAGGACTATCAACAATCATACCAATACAAAACAAAACAAAACAAAACGATGATGATGATCAGGTTAAAGCTTAGGGAGAAGAGAGAGAGAGGAAAGAAGGATGATCATGATGAAGAGGTAGCAACCCCATATACATCCGACGAGCCACAATGAAGAGTAGTGATGAAAGGATGGCCAACACGATCATACAGAACACGATAGTAATGATGATAACCAGAC…
c9051_g1	2	p2	(AG)6	12	260	271	utr3	TTTTTGTTCAAAGAAAAAAAAAACAATAAGGACGTATCGAGAGCTCGGAAAAAGAGAGATTCACAAAAAGAAGCGTGTGTATCTGTACATACAAACATTGAGTCGAGTCAAGATCATGAGCACATACACGTTCGGAGCCAGCCGCTCCTCCATCGTTTCATGCATCTTTTTATAAAACAGAAGGACTATCAACAATCATACCAATACAAAACAAAACAAAACAAAACGATGATGATGATCAGGTTAAAGCTTAGGGAGAAGAGAGAGAGAGGAAAGAAGGATGATCATGATGAAGAGGTAGCAACCCCATATACATCCGACGAGCCACAATGAAGAGTAGTGATGAAAGGATGGCCAACACGATCATACAGAACACGATAGTAATGATGATAACCAGAC…
c13888_g1	1	p5	(AATTA)5	25	7	31	undetermined	AAATTTAATTAAATTAAATTAAATTAAATTAAATGCAGGGGGGGTAGATGGCTTTTAGATAAGTTCATAGGCTATGTTATTAATAGAAGGTAAGCACATCTATTATTATTAATAACAGGTTTTTCGGAGCATTAAGAGTAAGTACTATTTATTATTATAAATAATACAGGGTTGGGATAGGGTATAAGTAATATTTTATATAAAAGTTTGGCCAGGTTAGATCGACTATGATATAGTCCAACCTTGTTTATTTATGTTGATGGGAAGCCGTAAGACATAAAGCGAAAGCGCAAGAATAATAAAGAGCGAAATTCCTTGGCCATTAAA
c1716_g1	1	p3	(CTC)5	15	1	15	cds	CTCCTCCTCCTCCTCTTCCTCCTCATGATTTAGGGATCGGGATAGAACTGATCCCTCCTCGGTGGTTATCGTTGTGGTGGAGGATGATGAATGTAATGAAGGATCGTTCGTTTGGATGGAAAGTAGATCTGGTAAGGATTTAGGAGGCATTAAGGACTCATAACAGTTTGAGTCTTCTTCATCCAACTCCTCGATCCTAACCCGACTCAATCCGACCTGCCTGCGAATCTGGGGTAAGAGTCTTGCGTACTTGTGGTATTCATCCCTAGGTCCCTTAACCAGTAACTCGGATTGTTCTACCCTACTAGATACCATCGCAATCAAGATCTCCATCTCCTGCACTTCCTCGTCGGTCATGTCGGTGACTAGGATGGGTAAATTGACCGATGGTAGTTGCCG…
c1716_g1	2	p3	(GGA)5	15	889	903	utr5	CTCCTCCTCCTCCTCTTCCTCCTCATGATTTAGGGATCGGGATAGAACTGATCCCTCCTCGGTGGTTATCGTTGTGGTGGAGGATGATGAATGTAATGAAGGATCGTTCGTTTGGATGGAAAGTAGATCTGGTAAGGATTTAGGAGGCATTAAGGACTCATAACAGTTTGAGTCTTCTTCATCCAACTCCTCGATCCTAACCCGACTCAATCCGACCTGCCTGCGAATCTGGGGTAAGAGTCTTGCGTACTTGTGGTATTCATCCCTAGGTCCCTTAACCAGTAACTCGGATTGTTCTACCCTACTAGATACCATCGCAATCAAGATCTCCATCTCCTGCACTTCCTCGTCGGTCATGTCGGTGACTAGGATGGGTAAATTGACCGATGGTAGTTGCCG…
c1888_g1	1	p1	(T)12	12	1	12	undetermined	TTTTTTTTTTTTGGATCATTTACTTACTCGTGGTACATAGCCAATAGATACCTACACTCATCCACCTTATCAGACCGACTTCCTACGAGAACCTCGATCCACCCATCGATACTCTTTCTGAACCCACAGGTTGGACCGTTCCCTCCAAGGTTGTGTCGCCACTAAGCCTAGGACTCAAGAGATGATATGATCATCGGACCGAGATACATCCAGAGTGTGGCTCTCTTAGTACGCACAGATGACCTACTGCCCGTCCGGTCGTCATCATCATCATCGTGCGTTTTCGTTGTCGCTGGTCATTTCTACCTAAGCCTAGGAGAATCGATAGTAGTACTAGTGGTAGTAATAGTAAGTACGTACGTCAAGGCGGAGGAAACATCATGAGGGTAGGTTGGTCAC…
c1888_g1	2	p2	(CA)6	12	433	444	undetermined	TTTTTTTTTTTTGGATCATTTACTTACTCGTGGTACATAGCCAATAGATACCTACACTCATCCACCTTATCAGACCGACTTCCTACGAGAACCTCGATCCACCCATCGATACTCTTTCTGAACCCACAGGTTGGACCGTTCCCTCCAAGGTTGTGTCGCCACTAAGCCTAGGACTCAAGAGATGATATGATCATCGGACCGAGATACATCCAGAGTGTGGCTCTCTTAGTACGCACAGATGACCTACTGCCCGTCCGGTCGTCATCATCATCATCGTGCGTTTTCGTTGTCGCTGGTCATTTCTACCTAAGCCTAGGAGAATCGATAGTAGTACTAGTGGTAGTAATAGTAAGTACGTACGTCAAGGCGGAGGAAACATCATGAGGGTAGGTTGGTCAC…
c1888_g1	3	p2	(TC)6	12	581	592	undetermined	TTTTTTTTTTTTGGATCATTTACTTACTCGTGGTACATAGCCAATAGATACCTACACTCATCCACCTTATCAGACCGACTTCCTACGAGAACCTCGATCCACCCATCGATACTCTTTCTGAACCCACAGGTTGGACCGTTCCCTCCAAGGTTGTGTCGCCACTAAGCCTAGGACTCAAGAGATGATATGATCATCGGACCGAGATACATCCAGAGTGTGGCTCTCTTAGTACGCACAGATGACCTACTGCCCGTCCGGTCGTCATCATCATCATCGTGCGTTTTCGTTGTCGCTGGTCATTTCTACCTAAGCCTAGGAGAATCGATAGTAGTACTAGTGGTAGTAATAGTAAGTACGTACGTCAAGGCGGAGGAAACATCATGAGGGTAGGTTGGTCAC…
c4932_g1	1	p1	(G)21	21	1	21	undetermined	GGGGGGGGGGGGGGGGGGGGGATCAAAGGCTTGAGGGTGTCAAGAGGACGGTCAACAGCGACTCGAGAAGGAGAACCCTGGCCAAACCGAACTCGAGAGTTTCCAACAAGCCCCGCGCTGGTCGACGACCAGGAAGAAAAGAGGGACATATATCTAAAAGACTATACCTCAACCGGGTTGAAAATTCATAGTGCTGAAGAAAAATCCCACTCAGATATGTTTCTTGACCAGCACTCCAAAGCGAGTAGTGAAGCCAGGAAATGCGAAAGAACAAGACCGGTAGGGAGCAGAACAACAAAAAAAAACCCGAAACTCTAAGAAACTGATCTGATCATCAAAAGATCGGTTGGCCGTTCATTCGAAGGCTTAAGACTTCATTGAATCAACGGATCCAGATCA…
c12426_g1	1	p3	(GAA)8	24	1	24	undetermined	GAAGAAGAAGAAGAAGAAGAAGAAAAAACCGAAGGACCGTTTGCTGGCCCGAGCCCGCCAAGGCCCGACGGCTCGGGCTTGGGCCGGTCTCATCAACCCTTTGAGTGTGCCCAGCCCGCGACGGCCCGCTTGCGCGCGGGCCGACTCTGGGCTCCCCGACGAGGGAAGGGCCCGACCCGATGGATACCCTGAGTCCGATCAGTCTAGCAGCCACTCAACAGGCCCCTACTCTTTAGTCCTGCTTCTCTCTCCCTCTCTCACTCACTCACCATAACGCCTTGTCTCTCTTTTTCTTTCTTTAGCTTCATCGTCCCGATTCGAACTTCAAACCTTTCACTCTCAGTCCCTCACACCCTTCCGACTCACCCCAACCTTTCATCCCCGATCCAAGTCTCAATC…
c10638_g1	1	p1	(A)11	11	96	106	undetermined	TGAGAACTCAATAGGAATCTTGGGTTCATTTAATTGACTGTAGGCGTTAAACCACAGGAATGGTGACAGTAGGGTGGGGGCGCTGGAGCAGATTCAAAAAAAAAAACCTTCCTGGTTTTCTTTATAGACAGGAATCAAAACCCAAAGCGGAGGTCTATGGTAAATGAATACATATATTCAGACTGATGACACACAGGATCAACCTATGCTGTTGTCTTTTCTTTTCTTTTCTTCTCCCCCCCCCCAAAAAAAAAAAAAA
c10638_g1	2	c	(C)10(A)14	24	236	259	undetermined	TGAGAACTCAATAGGAATCTTGGGTTCATTTAATTGACTGTAGGCGTTAAACCACAGGAATGGTGACAGTAGGGTGGGGGCGCTGGAGCAGATTCAAAAAAAAAAACCTTCCTGGTTTTCTTTATAGACAGGAATCAAAACCCAAAGCGGAGGTCTATGGTAAATGAATACATATATTCAGACTGATGACACACAGGATCAACCTATGCTGTTGTCTTTTCTTTTCTTTTCTTCTCCCCCCCCCCAAAAAAAAAAAAAA
c6638_g1	1	p1	(A)11	11	615	625	utr3	GTCACACGCTATCCTTTCTAGCTATTAAAACAGCTTGGGTCTTCAAGTCTTTCCATTGATCCCCTCCGAGGGGGATCTGAGCCAATCCTTTATCAGTCAGACATCTTTCCCACCACGGTAGGACGACCCAAGCCTGGTTAACTGTGAGAAAAAGTTCATCCTAGTCCTTCATCGATGCGAGTGGGGTGGGATTATGTAGGTGTATACATACAGAGGAGTGCTAATCTATCGAAAACGTAAAGAAGATCTATCAACGAAAATCAAATCAAATCACAACAAAGAAACATGAATCGAAACTCGAACTTTTGAACTGATCAGTCGTCATGGGAGGACTTGATGGACATTCTATACGAAAGGCGATCCAAAATAAAAACAAATAGATCATCCTATAGAACTTGA…
c6638_g1	2	p2	(AG)6	12	2449	2460	utr5	GTCACACGCTATCCTTTCTAGCTATTAAAACAGCTTGGGTCTTCAAGTCTTTCCATTGATCCCCTCCGAGGGGGATCTGAGCCAATCCTTTATCAGTCAGACATCTTTCCCACCACGGTAGGACGACCCAAGCCTGGTTAACTGTGAGAAAAAGTTCATCCTAGTCCTTCATCGATGCGAGTGGGGTGGGATTATGTAGGTGTATACATACAGAGGAGTGCTAATCTATCGAAAACGTAAAGAAGATCTATCAACGAAAATCAAATCAAATCACAACAAAGAAACATGAATCGAAACTCGAACTTTTGAACTGATCAGTCGTCATGGGAGGACTTGATGGACATTCTATACGAAAGGCGATCCAAAATAAAAACAAATAGATCATCCTATAGAACTTGA…
c9283_g1	1	p1	(A)20	20	2542	2561	utr3	AAGCAGAAGCAGAAGCAGAAGCAGGAGGAGGACCAACAGCAAGTAAGAAGCTTATAAGCAGTAGCAGCAGGACGATACACAAAATACATACATAACTAATTATCACTCACATCACTCCAAAACCCACCAGCTAGAGTCACGGCCAAGTTGAGCTGAGGATGGAGCAACGAAATCGATCAGGAGACCATCAACCACACCTTCAAAGCCAATCTCGATTCGACAGATTCATCCAATCCATTCAAAACTTCAAACTCTACAAACCTCACTCCGATCGACCAGCCAAGAGATTCTCATTCTCATCACCTTCATCCCATCATCAACCTCATCGACGGCAATCTACGGATCCGAAGAAGACGAAAACCATCGATGATGAACTCAATCAGTCCGATTCCCATCGCC…
c8255_g1	1	p1	(A)13	13	48	60	utr3	AGACCCACCTTTTTTTAAATTTATAGATTTTCAACAACGACAAAAAGAAAAAAAAAAAAAGGATGGGGGGATGGGGAAGGAAGGAGATGGCTGATGATGATCACTCGAATCTCGTCTCGTACCCGATCGGGTCACTAGTACGTACTAGGTCAGCATCCAAATCCACAGATCTAGTCCATCGGATCGAGCCAGACTTTGGGGGTTTCAGATTACCCTCGAAGCGTTATAGACTCATCACCTCGATCCGACATACACTACCGTATGGGTGGGGTGGGGGGGGGGTTATGAGAGCAGTATGGACGATCCCAACGATCAGGTCGCACGCTTGGCCATAATCAAGACCTCCAACTTGTGTTTGAGACTTGTTATCTCTCCCCCTATTAACCCAGATTATACCCG…
c8255_g1	2	p1	(G)10	10	273	282	utr3	AGACCCACCTTTTTTTAAATTTATAGATTTTCAACAACGACAAAAAGAAAAAAAAAAAAAGGATGGGGGGATGGGGAAGGAAGGAGATGGCTGATGATGATCACTCGAATCTCGTCTCGTACCCGATCGGGTCACTAGTACGTACTAGGTCAGCATCCAAATCCACAGATCTAGTCCATCGGATCGAGCCAGACTTTGGGGGTTTCAGATTACCCTCGAAGCGTTATAGACTCATCACCTCGATCCGACATACACTACCGTATGGGTGGGGTGGGGGGGGGGTTATGAGAGCAGTATGGACGATCCCAACGATCAGGTCGCACGCTTGGCCATAATCAAGACCTCCAACTTGTGTTTGAGACTTGTTATCTCTCCCCCTATTAACCCAGATTATACCCG…
c8255_g1	3	p4	(TCAG)5	20	2416	2435	utr5	AGACCCACCTTTTTTTAAATTTATAGATTTTCAACAACGACAAAAAGAAAAAAAAAAAAAGGATGGGGGGATGGGGAAGGAAGGAGATGGCTGATGATGATCACTCGAATCTCGTCTCGTACCCGATCGGGTCACTAGTACGTACTAGGTCAGCATCCAAATCCACAGATCTAGTCCATCGGATCGAGCCAGACTTTGGGGGTTTCAGATTACCCTCGAAGCGTTATAGACTCATCACCTCGATCCGACATACACTACCGTATGGGTGGGGTGGGGGGGGGGTTATGAGAGCAGTATGGACGATCCCAACGATCAGGTCGCACGCTTGGCCATAATCAAGACCTCCAACTTGTGTTTGAGACTTGTTATCTCTCCCCCTATTAACCCAGATTATACCCG…
c9260_g1	1	p3	(TAC)6	18	1064	1081	utr5	GAGGATTTAGGCATCAGATCCGCGGGACAATCGTTTGAGAAATATGTGCACATCACATCATAGATGGATTAGGATGACCAAGGATCTATATTTTTAGCCATAGCCCCTAGGTGTTCCGGTCTCATCAAACCACATCAGGGTACAAGCCTTCAACCATTTATGGTCGTAACTACCTGTACTGGGTTCTAGGACGTCCCGGTCGGCCTGTAGATCGAGGAAGGGTGGGATGGTGGACGATGAACGAGGTGCAGCTTGGAGGGCGGTCTTGATGGAGACGTCTGAGATCACCCGACGGACGATCAACGAGGTTCGAAGATCGGACCAGATCCGGAGATGATCACCGAAGATATCTTGGGATTCTCGATCGAACGATGGAGGATGAGTGACCGATTGAGGGTG…
c9183_g1	1	c	(A)20cgaaaacggttaccaaagccaaatc(A)14	59	1	59	utr3	AAAAAAAAAAAAAAAAAAAACGAAAACGGTTACCAAAGCCAAATCAAAAAAAAAAAAAACAGAACGAAGGTCGAAATAATAATAATCATACCAAAAAAATAAAATAAAATAACAATATAGATTTTTCTCATGGACTGTAACAACTACTATGTTAGGATAGAGCTCGTGGCGAACTTCAGTTCCAGGAGGGTTCAGGTGTCGCCCTAGCAGGTTGGCTCAATGGCAGTGGCATAAACACATTATTGTGATCGACCGGGCTATCACTGACCGTAGAAGAGGGCCGACTGAGGCTGGCGCTAAACTTTGACTTGTTGGCCGGAACGGTGGTGGAAGGCTTCGTGACCGTCGTTTTCAAGCCAGGTGGGCTAGACCCATGTACGGTCAAACTATCTCGACAGG…
c16488_g1	1	p3	(ACG)6	18	1471	1488	cds	GAGAGCCACAGCACTGAGCAGCTGGGATGAGCCAGGCTGCCAGGCATCATTGGTTTGGTTGCCCGGGCGGTGAAGGTCAACAGCCAAGGGGGAGAACGACTGCTGGGTGGGGAGGAAAGAATCGGAGGAAGCAAGGAAAGCAAACCACAAGACCAGGGCAAGACAGCATCGACCCCAACCGAGAACTCGACCATCGACTAGATTCAAACCAGCGAGACTGAGGATCAAACATACATCATACCACATTGAGGATGGCTCAGGTCAAGGAGAGTCTCTCGATCGAAGAGACTAACAAGATCCGAATCTCACTCGGTCTCAAGCCCCTACCCACGCCCGAATCAACATCCGAATCCAATCAGTCACTCGATCCCGACCAACAGGCCGAGCAGAACTATCTCC…
c7782_g1	1	p3	(ACG)6	18	1	18	undetermined	ACGACGACGACGACGACGACAGCAACACTACACTTAACGAGCTGAGAGACGGGGGCACCGAGAGTCGATCGATGATGGGGCCAGGGGTAGGGGGAACTTCACGATCTCATGGGATTCACCACCACCAAAGGGTCTCAAGAAGAAGACAAAAAAAAAACGAAATGAGAGAGAACGTAATCGTTGGTTCTCTCATCACTACCGGTTGTAGGAACGGATGAGTGATGACGGACTGCGAGAGAAGAAGGTGGGAAAAGAAAAAACGGAGAGTCGATCAAGATTCGACTCGTCTCACGATTTTGTTTTTCGTTCTCATTTCTTGGGTCTCTTCTTGATCTCATCATCCTTTAGAGCGTGGAGCATGATCTTATTAGGTTGAGAAGTCGTCGGGCCACCGGTCGG…
c7782_g1	2	p1	(A)10	10	148	157	undetermined	ACGACGACGACGACGACGACAGCAACACTACACTTAACGAGCTGAGAGACGGGGGCACCGAGAGTCGATCGATGATGGGGCCAGGGGTAGGGGGAACTTCACGATCTCATGGGATTCACCACCACCAAAGGGTCTCAAGAAGAAGACAAAAAAAAAACGAAATGAGAGAGAACGTAATCGTTGGTTCTCTCATCACTACCGGTTGTAGGAACGGATGAGTGATGACGGACTGCGAGAGAAGAAGGTGGGAAAAGAAAAAACGGAGAGTCGATCAAGATTCGACTCGTCTCACGATTTTGTTTTTCGTTCTCATTTCTTGGGTCTCTTCTTGATCTCATCATCCTTTAGAGCGTGGAGCATGATCTTATTAGGTTGAGAAGTCGTCGGGCCACCGGTCGG…
c5033_g1	1	p1	(G)22	22	1	22	utr3	GGGGGGGGGGGGGGGGGGGGGGCCCGCTAGGATCGAGTGAAGCGAAATCGAGGTCCATGGGCTCACGAGGCCATCGATTCATCATCACTCTCGATCACCACATCATGGGAGAGAGTCGAGGATGGCAAAGTCTCGACACCCTCCTCCTTTCCTCTGTCCCGACCCCGGTCCCGTTGTCGCCCCCTCCCAGAGAGTAGTCGTCAGGTAGCCCATTGAAGAGGGAAGCAGCCTAACTTGCCGAAAAACAAAACAAAACACAAAAATACATCGAAGTGAGAGTGTGAGAGAGAGAAGGGGGGGGGATGAAAGAAAAAAAAATATCCATTCCAAATTACTCCATATACACAAACATGATGTGTCTATGCCGATTGATGTGTATAAAAAGGTTTATGGGTCGGT…
c6659_g1	1	c	(A)10taaaaaaccccgcgcagagcacagaacggacgcaaaaaggcagagcagggatgaatggca(G)11	81	576	656	undetermined	GCCACACCAGCCACGGATTGCTCTCTCGCTGTTCCAACTATTCACCTGATCACCGAGAGATGTGTTGATCAGGGGAGGTGAGAGTACCGACGGACCGACCAAGACTGATCATGAACCGGTCACTCTTCCGGTCGCAATCATCCCTCCTGATCTCCGAGTACCACCCCCCTCCCCCAGCGCACCCCTTCCCTTACCGGGACTCGATGAGTTCAGACCTGCCCCTCCCCCCCCATCTTCCTCAAACCTGAGTAGCAGCTATTGAGTGATCTAGTCACTCGTGTGTCAGCCCCCGAGAAAAAACGATGATTAACCACAGATGCCTCGTCGGTCTGATCAGCCCAAGAGGATCGACTGCGCCTCCTCCCCTGCGAAAAAAAAAGGGATAAGGACCATCTCGAC…
c9967_g1	1	p1	(A)14	14	186	199	undetermined	GTTCAAAACTTTGGATAATTATTTTCACTGGAAATCATTTGTTTTAAAGTCAATTGAATCACAATAATGTTTGCCAACATGGAATATAACTAGGCTCAAGTTTGCAAAATTTATATCAATGTGTTGTACCAGACTTGGAGTGATAGTTATCTTTATTTTTGGTTAAAAATCTGGGCAGTTCAACCAAAAAAAAAAAAAATCGGGCCAAGTAGACATATCATGCAAAAAAAAGAGTAGCCAGACGATCTGGGAAGGTGGACACAGTATCGGTGGTAAGTGTGGACATAGAATCGGGCTGGTGGACAGTTTTCGCTATGAAAGTTGGAAAGCTTCACCGGGGAATCTAATACCTTAGCCGGTTGGATAGAATCGGTCTGAGAGAGGGACTTGTGATCCAGA…
c9967_g1	2	p3	(TGA)6	18	791	808	undetermined	GTTCAAAACTTTGGATAATTATTTTCACTGGAAATCATTTGTTTTAAAGTCAATTGAATCACAATAATGTTTGCCAACATGGAATATAACTAGGCTCAAGTTTGCAAAATTTATATCAATGTGTTGTACCAGACTTGGAGTGATAGTTATCTTTATTTTTGGTTAAAAATCTGGGCAGTTCAACCAAAAAAAAAAAAAATCGGGCCAAGTAGACATATCATGCAAAAAAAAGAGTAGCCAGACGATCTGGGAAGGTGGACACAGTATCGGTGGTAAGTGTGGACATAGAATCGGGCTGGTGGACAGTTTTCGCTATGAAAGTTGGAAAGCTTCACCGGGGAATCTAATACCTTAGCCGGTTGGATAGAATCGGTCTGAGAGAGGGACTTGTGATCCAGA…
c9356_g1	1	p3	(ATC)6	18	1	18	utr5	ATCATCATCATCATCATCCAACTCCAATCGATCAACCCCCTCCCCCAACCCATCTCAACCTTAACAACTACTCCTGTCATCCCTCCAACGCTTCGACCTCTACTTGCTCATCCTCATCTTCCCATCAACCTCGATCCCCCTCCTCATCCTCAAATCAATCAAGATCCACTCACTCCTCCAATCCATCCGGTCAATCCTCCTCTACCACCCTCCTCAACCATCCTTCCGAACCCGACCAATTTCAAGATCCCCCACTCTACCCTCGTTCTACCTCCTCTCATCTATCCCCTCATCATCAATTCAGTCCTCTCAACCTATACGCTCATCCATCCAATCCTCATCCTCATCAAGATCCATTCCCATCCAAATCCTTACTCCTCCACAGGAAGAACTTCTTCG…
c9356_g1	2	c	(T)11ctgcaaaaaaaaaggaaatactaattttacatcaaacaacataccaaaatgaactttacattcac(A)11	87	1500	1586	utr3	ATCATCATCATCATCATCCAACTCCAATCGATCAACCCCCTCCCCCAACCCATCTCAACCTTAACAACTACTCCTGTCATCCCTCCAACGCTTCGACCTCTACTTGCTCATCCTCATCTTCCCATCAACCTCGATCCCCCTCCTCATCCTCAAATCAATCAAGATCCACTCACTCCTCCAATCCATCCGGTCAATCCTCCTCTACCACCCTCCTCAACCATCCTTCCGAACCCGACCAATTTCAAGATCCCCCACTCTACCCTCGTTCTACCTCCTCTCATCTATCCCCTCATCATCAATTCAGTCCTCTCAACCTATACGCTCATCCATCCAATCCTCATCCTCATCAAGATCCATTCCCATCCAAATCCTTACTCCTCCACAGGAAGAACTTCTTCG…
c9356_g1	3	p1	(T)11	11	1883	1893	utr3	ATCATCATCATCATCATCCAACTCCAATCGATCAACCCCCTCCCCCAACCCATCTCAACCTTAACAACTACTCCTGTCATCCCTCCAACGCTTCGACCTCTACTTGCTCATCCTCATCTTCCCATCAACCTCGATCCCCCTCCTCATCCTCAAATCAATCAAGATCCACTCACTCCTCCAATCCATCCGGTCAATCCTCCTCTACCACCCTCCTCAACCATCCTTCCGAACCCGACCAATTTCAAGATCCCCCACTCTACCCTCGTTCTACCTCCTCTCATCTATCCCCTCATCATCAATTCAGTCCTCTCAACCTATACGCTCATCCATCCAATCCTCATCCTCATCAAGATCCATTCCCATCCAAATCCTTACTCCTCCACAGGAAGAACTTCTTCG…
c3134_g1	1	p1	(T)12	12	799	810	undetermined	GGAGGTCATACTGAGTCGATAGCCTCGAGATGAAATCCGAGCCACTCGAACCCCCTCTCCCCTCTTCATCCCTTTCAGCACATTCAGGGCTGTTTTGAGCTTATGGTGGTCATCCTAAGGTTTTAACTTATCCTTATCCCGTGGCGAACTCGGATGATCTTAGACTCTTATCATTGTTCTTGGGAGTTGAGATATATACCCTGAGTTTTCTCCCTTCAACCCGGCATCATGATATACATCGTGTGACCATCATCCGTAAGGCTCGTTAGCCCCGTATGCCTCTCCCCCTTCCAATCAGCCCTCCCCACCCTTCTCAGTTGATGCCTATAACTCTCAAGGATAGCCTGAATGCCCAAGACGATGCTCCTTGGGGCAGACTCCCCCGAGCTATACCAGGGA…
c9360_g2	1	p3	(GAG)6	18	1	18	undetermined	GAGGAGGAGGAGGAGGAGGATGGATGATGTGATCCCTCTGAATGCGTGTGGCGATGGGGTGCATCAGGCCTTAACGAAACATCCGGAAGATCTGAAGCTGATGAGCTTTGAGGCTTGACTTGGAAAAGATGGATGAGGTTGGACCACCGATTCGAGAGAGAGGGAGTGGAGCCGGGTTCGAAGTGGTGAGGACTACTCGACGTACTTCGACCAGGGGTGCTAGGCTGACTGGAGCTCGACGGGGTCTTGGGATGATGGATGGATGATGGGAGTGAGGTGATGGTGGATGGATGATGATCTGAAGATTTCGAGGGTGATGGATGGGGGCGGTTGATGAGGAATTGGGAGAGACTATGGATGGAAGGACTGTAGGAGTAGGATCGACTGAGACCGGCAGAG…
c9360_g2	2	p4	(CCAT)5	20	910	929	undetermined	GAGGAGGAGGAGGAGGAGGATGGATGATGTGATCCCTCTGAATGCGTGTGGCGATGGGGTGCATCAGGCCTTAACGAAACATCCGGAAGATCTGAAGCTGATGAGCTTTGAGGCTTGACTTGGAAAAGATGGATGAGGTTGGACCACCGATTCGAGAGAGAGGGAGTGGAGCCGGGTTCGAAGTGGTGAGGACTACTCGACGTACTTCGACCAGGGGTGCTAGGCTGACTGGAGCTCGACGGGGTCTTGGGATGATGGATGGATGATGGGAGTGAGGTGATGGTGGATGGATGATGATCTGAAGATTTCGAGGGTGATGGATGGGGGCGGTTGATGAGGAATTGGGAGAGACTATGGATGGAAGGACTGTAGGAGTAGGATCGACTGAGACCGGCAGAG…
c623_g1	1	p1	(G)12	12	623	634	undetermined	AGTCGTCTCGAGCCTCCCAAATCCTTCGATTTTTCAAGCATGCCCGATAGTAATTACAACGATCCGCTTGGCTGTAACGGACTCAATTTTGATTCGATCTACTTAGCTGGTACTTCCAGTTCAATGAGTACTAGCGTCGGATCAGAAGTACCCTGCCCCTCGTTCGCCCCCAATTTCTTTGAGGACATACCACAGTCGCGCAAATGAATACTTCACGCCGAATCCAGCACTTTTGCGGCCCTGGGCGGCTCTCCGAGATACTAGGAAAGCCTTCCTGCGGATTTAATTTGATTCTTGGTTGAAAACGATTTAGAAAAGCAGGTACCATCCTCAGCTGATGGCATCTGCCACCACTACAACTATTTTGTCCATCACGTACTCCGCTCATGTTATAGATGG…
c17501_g1	1	c	(T)11(A)10	21	1	21	undetermined	TTTTTTTTTTTAAAAAAAAAAGCGGCGTTGTTTGCCTCGGACTTCTATCGAATCAAGTCAGTCACCAAGTTACAGGATGCAGGCCTTGGATCCCCTTTTTTTCACCTGGTAACCTGGTAAAGATGAAATCTGGTCCAAGTTAGCAACTCACCACCAGGCATAAGTAGTCTATATGAACTTTTAGAGCTTTGACAATAATGATGGCGATTCGAACTTGAGAGACTGTGTAAACAGCTCACTTGCCAAGCTCAAGGAACATAAACGTCTTGGATGAAAATATGTTCTTATCTATCTCATGTTTATATTTTCAAATTATGTACATACATGCTTATGGGATCACAAATAAGGACTTGTTTGTTGCTCAACAACCCAACAATGTCTTTAGAAGCAAG
c5399_g1	1	p3	(ACA)6	18	1	18	undetermined	ACAACAACAACAACAACAACCATCACCAACTAGTCATCCTCCTCCTCCGTCCATCTTATCATCCGATCATCTCTTCCATCCACTCTCCACCTCCCCCATCCCAGCCATGAGAGAGAAGGCAAAGAGGATCAAATCGATCGCAAGGTGTCCCATCGAACCCGATCGATTGGTCGACTACGACTGTCCTCGCTCCGGTTATCCCACTCACTCATCCTCCCAGGCTTGGCTCATCGATCCCGAGAAGGCAAACTATTGGCCCAGGCTCAGGGAGGCAAACGAGGATGAACACGACCTGAGGTCCGGTAGACCGATGCTCGAATTCGATCTACCCGACTGTCAACCTTACGAAGAATCCATCACGCTCGCTAACTGGGATCTACTCCTCTACACCCGTGGCTT…
c5399_g1	2	c	(T)10gtcttaaaattactttgtttttgtaggc(G)10ctgaaatcgacccattcgttctacactaacaaaaagttccccaggcttttttttt(A)12	115	1783	1897	undetermined	ACAACAACAACAACAACAACCATCACCAACTAGTCATCCTCCTCCTCCGTCCATCTTATCATCCGATCATCTCTTCCATCCACTCTCCACCTCCCCCATCCCAGCCATGAGAGAGAAGGCAAAGAGGATCAAATCGATCGCAAGGTGTCCCATCGAACCCGATCGATTGGTCGACTACGACTGTCCTCGCTCCGGTTATCCCACTCACTCATCCTCCCAGGCTTGGCTCATCGATCCCGAGAAGGCAAACTATTGGCCCAGGCTCAGGGAGGCAAACGAGGATGAACACGACCTGAGGTCCGGTAGACCGATGCTCGAATTCGATCTACCCGACTGTCAACCTTACGAAGAATCCATCACGCTCGCTAACTGGGATCTACTCCTCTACACCCGTGGCTT…
c7008_g1	1	p1	(C)11	11	508	518	undetermined	GCCATTTGCATTATCATCGATCATCGAGTCATCTTCAACTCCAAGATATAATATTTATCACTTGCGATCCTGATCTCGAGATGATGCATCTGAAAAGATCTGGATCAAGAATTTATCGTACTGGAAGGCCGGCCGATAATTGTCAAGGATGATGGTGTCATGATAAGGAACGCTTGGGTGTTCTGACTCTCGATCCTCACCGACTCATGTCAAGACCATTCTCTCATCTTGACTCTCTTGGTCACTCTCGACATCCTCTTCTCCTCCTTCGGTAATCCTCCTTAGTCGTCTTCTTCTGCATAACTACTTTTATTAAGTACCTATTACTTACTACCTTATATCTAGATACACAGCTATGAAATCCTCCTCCCTCATTCATCTCTTATACCTAAACAGGTC…
c7008_g1	2	p2	(GA)10	20	969	988	undetermined	GCCATTTGCATTATCATCGATCATCGAGTCATCTTCAACTCCAAGATATAATATTTATCACTTGCGATCCTGATCTCGAGATGATGCATCTGAAAAGATCTGGATCAAGAATTTATCGTACTGGAAGGCCGGCCGATAATTGTCAAGGATGATGGTGTCATGATAAGGAACGCTTGGGTGTTCTGACTCTCGATCCTCACCGACTCATGTCAAGACCATTCTCTCATCTTGACTCTCTTGGTCACTCTCGACATCCTCTTCTCCTCCTTCGGTAATCCTCCTTAGTCGTCTTCTTCTGCATAACTACTTTTATTAAGTACCTATTACTTACTACCTTATATCTAGATACACAGCTATGAAATCCTCCTCCCTCATTCATCTCTTATACCTAAACAGGTC…
c1793_g1	1	c	(A)14gaagaagaagg(GA)6	37	1	37	utr3	AAAAAAAAAAAAAAGAAGAAGAAGGGAGAGAGAGAGAGGGAGAAAGCAAAAACCTCGAACGTGATGGGGATCCGAAACCGAAAGGAGGAAAGAGGAGGGGGATCAAGAAGACAAACAGTGAAATCGACTTCGGAAGATGAAAATCTAAGCGTCGTGCGAGAGGTTTGGCTCGCGGTATGGATAATGTATAAAATATGTATATGTATATATATGTTATCAAAGCAAAACAAAAAAAGCGGGGAAAAGAGGGAGGTGATCAAGAAGCGGAACGCATGTTCAGAACCCCGACATACATACATCTTGGGCAATGGACGAAGCAGGGAGGGGGGGGGGGATTACAAGTAGACCAAAGATTGGAGGATGTATGTGAAGGGAAGAGCCCGATGATCATCAAAAAAA…
c1793_g1	2	c	(G)11attacaagtagaccaaagattggaggatgtatgtgaagggaagagcccgatgatcatc(A)14cacacagatagaaaac(A)10caaggaggttggaaccaaagaccatg(ATC)5	150	324	473	utr3	AAAAAAAAAAAAAAGAAGAAGAAGGGAGAGAGAGAGAGGGAGAAAGCAAAAACCTCGAACGTGATGGGGATCCGAAACCGAAAGGAGGAAAGAGGAGGGGGATCAAGAAGACAAACAGTGAAATCGACTTCGGAAGATGAAAATCTAAGCGTCGTGCGAGAGGTTTGGCTCGCGGTATGGATAATGTATAAAATATGTATATGTATATATATGTTATCAAAGCAAAACAAAAAAAGCGGGGAAAAGAGGGAGGTGATCAAGAAGCGGAACGCATGTTCAGAACCCCGACATACATACATCTTGGGCAATGGACGAAGCAGGGAGGGGGGGGGGGATTACAAGTAGACCAAAGATTGGAGGATGTATGTGAAGGGAAGAGCCCGATGATCATCAAAAAAA…
c9784_g1	1	p3	(TCT)5	15	1695	1709	cds	GCGGCTTTTTCACATACAAAGGTTTACCGGGGCGGGACGCCAACGTTGCGAAAGGTTATTTTGGTTGCAAAGTTTTATCATTAACATGAAGGGCTTAACAACTGTCGGATGATCAGCAAAACTACAGTGCGCTCATATGGGTATTATACTCGGCAAATGCGTAGAACATGGCATGAAATTCGTAAGTACTCGCATTAGAAAGTGGGAGTGGGAACAACTTGTGATAGTAGGAAGACGAATGAAGAAACAGAACATGGGACAAGGAAACAATCATGTTTTTTTGGTCTTTGAGCTAGGGGCTACGAGGCGCGGGCTTGGGAGCCTTTAGTCCACCTCTTCCATGGCGGAGGCAGCAGTTGCTTCAAGAGGAGGCACCTCGGTTTCGGCAGTTGAGCCCGA…
c8668_g1	1	p1	(A)15	15	1087	1101	utr5	TTTTGACCAAATGTGCTGGTGAATGGGTGTAGAGAGGACCCTGAGTGGGTGGCATCGAATATATGAGGGTTGACGGGCTCATCCTTGAGAAAGCCGGCGCGACTGAAGAGCGGTCTGTTTGCAGCTTCGATCAGTTTACGGGCTTTGAGTGATTCGAGGTAATCGAGATCGAAGGAGTTCCGATCCTGATGGTTTTCTGACGCAAGATCGGTGGCAAGTGGGCCTGCGGAAGTTTTGAGCTGTGGTTGGAATCGATTGGATTTGAGTTCTTGGATGATCTTGGAGACCAAATCGATCGAATGTAAACCCAAGAGATCCAGGAGTTGACTCGATAGCCGATCCAACGAGTCTCGGTCGGGAGGGATTGATGGATGATGATGGAGATGGTTTTTTAGGAGG…
c13968_g1	1	c	(A)10gaaa(AT)8	30	78	107	undetermined	GGGGGGGCTTCCAAACTAGAACTCGATTTCAAATCCAGGCCGATTTCAAAACTCAGATTCGTCCATCATCCGGCTTGAAAAAAAAAAGAAAATATATATATATATATGGATGATCCTGTTGTTGGATCTTTCCATGTTGAGATACATCCTTCACGATCAAGTTTCTGAGCTCATGAGAGGGATTCAACTCGTCAAGACTGATCGATGACAAACCAAAGCTTGCTTTTCTCATCGAGTTCACTTCCAATTGATTCTTGGGTTTTTCTTCCGATCGACTCGATCCATCCTCCTTTGTCTTGTTTAATCCCTGGAGGATGTTCTCAATTATCAATCTTGGGAATAACTCTCTCTCTCTCTCTCTCTC
c13968_g1	2	p2	(CT)10	20	344	363	undetermined	GGGGGGGCTTCCAAACTAGAACTCGATTTCAAATCCAGGCCGATTTCAAAACTCAGATTCGTCCATCATCCGGCTTGAAAAAAAAAAGAAAATATATATATATATATGGATGATCCTGTTGTTGGATCTTTCCATGTTGAGATACATCCTTCACGATCAAGTTTCTGAGCTCATGAGAGGGATTCAACTCGTCAAGACTGATCGATGACAAACCAAAGCTTGCTTTTCTCATCGAGTTCACTTCCAATTGATTCTTGGGTTTTTCTTCCGATCGACTCGATCCATCCTCCTTTGTCTTGTTTAATCCCTGGAGGATGTTCTCAATTATCAATCTTGGGAATAACTCTCTCTCTCTCTCTCTCTC
c7751_g1	1	p1	(A)14	14	239	252	undetermined	CTCATCCTCATCATCCTCATCCTCTACGATATCCGGCTCTGATCCTCCTCGTCGGGATCGGGGCCGGGTCGATTTGAGATTCTGAGATGGTTGTTGTTTTTGAAGTTGTTGGATCTGTTGGTTCAATTGCTTGAAGACTTCTAAAGATTTAGCCTTCGACTTCCAATTCTCCCTAGATTCTCGTATCAAGTCTGAGTTCTCTTCCCTCAGTCTCGCGTTTCTTTATCCAAGAACGATGAAAAAAAAAAAAAACACTTTTTTTTGTCATCAATAGGCCTAGCTAGATCTAGATCTCTTAGATAGATTGATTGATGATCCTTCTACCTCTCGATCCACGGATGACGACGATAGGTAGGATTAAAAAACACTCAACTCTTCGGCTAGCTCTAGGCATCGATC…
c6887_g1	1	p1	(T)20	20	1	20	undetermined	TTTTTTTTTTTTTTTTTTTTGTGGTTGATTCATCTGATCTATGCTTGTGTTTGTTACACATCTACCGATCTATTTATTTATTCATTTATTATCATCATCACCCACCTTTATATGAATTCATTCAGAAAGCCCCCGTCACCCAAGGACCAAGCCGCGGCGGGGAAGGGCAAGAGAACTGAAAGAAAAAAAAAGATCGACAGCAGTATCTCTCCTCTACCTATTGCTAAAAAATTACATCTACACCCATATCTATCTATCTATCTATGTTTATATGGCAGACACTCTAATTTACCACTCGATCCTTCTTACATAACAAGAAAAACCGCTTGATCAGATGACTTGTTATTTCTTCCTTCATCCTATCATCTTGGGTATGATGATCTCTGCTGGATGGGTCGC…
c6887_g1	2	p2	(GA)8	16	412	427	undetermined	TTTTTTTTTTTTTTTTTTTTGTGGTTGATTCATCTGATCTATGCTTGTGTTTGTTACACATCTACCGATCTATTTATTTATTCATTTATTATCATCATCACCCACCTTTATATGAATTCATTCAGAAAGCCCCCGTCACCCAAGGACCAAGCCGCGGCGGGGAAGGGCAAGAGAACTGAAAGAAAAAAAAAGATCGACAGCAGTATCTCTCCTCTACCTATTGCTAAAAAATTACATCTACACCCATATCTATCTATCTATCTATGTTTATATGGCAGACACTCTAATTTACCACTCGATCCTTCTTACATAACAAGAAAAACCGCTTGATCAGATGACTTGTTATTTCTTCCTTCATCCTATCATCTTGGGTATGATGATCTCTGCTGGATGGGTCGC…
c3204_g1	1	p6	(CAGCCA)15	90	516	605	undetermined	GGAAAATAATCTATTGTTTTCTGTCCAAACTCAAATAACACTACTCTCTACTGTACGTAAAATATGTGGATCGATGTCAACAAGTCTAAGGATGAGCACGACGTTCAGTATTTAACTGTCTTTCCCGGCCAGCCCAGAACTGATATATGATGCTCATCTGCCCCAGATCGGTAGCGGCTGTCGAGGGCTTCACTAGAATCTCGACTTGCTTCATCCTTCTTTCTTTTTTTTCTATCTTTCTTCATTCTTCCCAGCTGTATCCTCCTACTCATACCTACACTAGAGGCTACAACCGGGATCCCCCATAGGCCACCACCGTCTTACTGCTGACTGGGCGGCAGAGAATCGCTGAGCCAGCAGGACGGGCATGCCCGGTTGTATCGACTTGATCGTCCAACC…
c4904_g1	1	p1	(G)22	22	1	22	undetermined	GGGGGGGGGGGGGGGGGGGGGGCTTGCACGTGTACCACCTTGAACAACTTTCTCGTTTCCGGGCGATCCTTCTCTTGGCTGTTCATTTATTATTCATTTGCATAGGATTTAAAGGGGCGGCACAAAGGAAACAACGGAATACTTAGAGGCAAACCAATTCTTAGACTTTTTTAAAAAAACCCAAACGCTCGCTATTTCAATTTGCTAAAGTTACTGATTTGTTGTGACTCAAGAAAGAAACACACAGGAAGAGAGAGAGAGGTTTGTATTGTTGATTATCAATTGATTTGATTGGTTCACAACTAGAACACAAGTGAAGTGATAGTAGTGAGAACCGGCCAATGATTGTTTGCTGGCTGGATG
c4904_g1	2	p2	(AG)6	12	250	261	undetermined	GGGGGGGGGGGGGGGGGGGGGGCTTGCACGTGTACCACCTTGAACAACTTTCTCGTTTCCGGGCGATCCTTCTCTTGGCTGTTCATTTATTATTCATTTGCATAGGATTTAAAGGGGCGGCACAAAGGAAACAACGGAATACTTAGAGGCAAACCAATTCTTAGACTTTTTTAAAAAAACCCAAACGCTCGCTATTTCAATTTGCTAAAGTTACTGATTTGTTGTGACTCAAGAAAGAAACACACAGGAAGAGAGAGAGAGGTTTGTATTGTTGATTATCAATTGATTTGATTGGTTCACAACTAGAACACAAGTGAAGTGATAGTAGTGAGAACCGGCCAATGATTGTTTGCTGGCTGGATG
c6900_g2	1	p1	(A)12	12	550	561	undetermined	GATTTCCAAGCTCGACCTGGCGGGGGGTGAGTCCCAAGCCTGACCCAATGCAAGAATGGTGAATGGGTGGATGACATCAAGCTATGGATGTTCGATCCCATCCAACCCAAGGAGATCGATGAGGATCAACAACCACTCATACAGCCTTCCTCACCATGAACATCCACCCACTGCCCAAAACAATTCGAAAAAATAAGGAAGGCGGACGAAGCGGAAGAGGGACAGAAATTGAACCCATGGTCTAAGACCAATGAGCCCAATCATTCGAGCACCCACGTGGCCCTGGACAACACCATTCATTTTGAGTGTTACTATTCACAGCCCTTGACATAGTCACTGGATAACAATAGACTTGGATGGGCTCATCGAGATAAATCAAGATCCTCTGATATACATACC…
c8400_g1	1	p1	(A)10	10	1388	1397	utr3	GCTGCGATGGTTTTAAAGATTGCAAGATGGATTATTGGTGATTCCCCTCGCCCCCCATCTGTTGTCCGCTGTGCCGTCGTTGCCATCGAGCGCAGCTGTGGGTCTCCGGAACCTCCCACCAGAGCTGCCCCGACCCACACCAGCCTCGGCCTCCTCCTGCTCCCTGACGACGACGAGGACCAGGAGCAGCCTTCCAGGAATCGAGAGTGGGACGAGAAGAGGGATTCAGTAATCCAAGTGATCATGAGTGCGACGACGAGTAAGGTTCAGAAGGCTCTGAGGATTGGACTCATACCGGGCGATGGAATCGGCAAACTGGTGATACCGGCTGCACGACATGTGCTCCAAAACACTCGCGGATTACCCAAACTGTCGTTCGTCGACCTCGAAGCTGGTTTC…
c8400_g1	2	p1	(T)11	11	1511	1521	utr3	GCTGCGATGGTTTTAAAGATTGCAAGATGGATTATTGGTGATTCCCCTCGCCCCCCATCTGTTGTCCGCTGTGCCGTCGTTGCCATCGAGCGCAGCTGTGGGTCTCCGGAACCTCCCACCAGAGCTGCCCCGACCCACACCAGCCTCGGCCTCCTCCTGCTCCCTGACGACGACGAGGACCAGGAGCAGCCTTCCAGGAATCGAGAGTGGGACGAGAAGAGGGATTCAGTAATCCAAGTGATCATGAGTGCGACGACGAGTAAGGTTCAGAAGGCTCTGAGGATTGGACTCATACCGGGCGATGGAATCGGCAAACTGGTGATACCGGCTGCACGACATGTGCTCCAAAACACTCGCGGATTACCCAAACTGTCGTTCGTCGACCTCGAAGCTGGTTTC…
c8400_g1	3	p3	(GTA)7	21	3383	3403	utr3	GCTGCGATGGTTTTAAAGATTGCAAGATGGATTATTGGTGATTCCCCTCGCCCCCCATCTGTTGTCCGCTGTGCCGTCGTTGCCATCGAGCGCAGCTGTGGGTCTCCGGAACCTCCCACCAGAGCTGCCCCGACCCACACCAGCCTCGGCCTCCTCCTGCTCCCTGACGACGACGAGGACCAGGAGCAGCCTTCCAGGAATCGAGAGTGGGACGAGAAGAGGGATTCAGTAATCCAAGTGATCATGAGTGCGACGACGAGTAAGGTTCAGAAGGCTCTGAGGATTGGACTCATACCGGGCGATGGAATCGGCAAACTGGTGATACCGGCTGCACGACATGTGCTCCAAAACACTCGCGGATTACCCAAACTGTCGTTCGTCGACCTCGAAGCTGGTTTC…
c7968_g1	1	c	(C)10atccccctccctccctggtcatgagtcgagaacctgttgaccatcatccttccacccccagtcatctgcaatcttaatcgatcccctcct(TTCC)5	120	144	263	utr5	TGTCAGTCAGTAAGTAGTAGTGTCTGCCCGACTGGGACTGAGACTGACCTTCACTCATCACTCAGTCGGTCTCTACAGTCAGTCTCTCCCCAGTCGATTCCCAGGAAAGGGTTGCTTATGCTCCGGAGACCCAGCCAGCCAAGCCCCCCCCCCATCCCCCTCCCTCCCTGGTCATGAGTCGAGAACCTGTTGACCATCATCCTTCCACCCCCAGTCATCTGCAATCTTAATCGATCCCCTCCTTTCCTTCCTTCCTTCCTTCCTTCGTCCATCGATTCGTTCGTTTGCTATCCAATCCATCTTACTCCTAATCTAAGATCCCTTCCTGGCCTCGGATCTGGTCTCCCTCGCATCCATCCTAACTGACTTGCATACGAGTAATACCTGGCTCCCAAGCTT…
c7968_g1	2	p1	(T)21	21	3441	3461	utr3	TGTCAGTCAGTAAGTAGTAGTGTCTGCCCGACTGGGACTGAGACTGACCTTCACTCATCACTCAGTCGGTCTCTACAGTCAGTCTCTCCCCAGTCGATTCCCAGGAAAGGGTTGCTTATGCTCCGGAGACCCAGCCAGCCAAGCCCCCCCCCCATCCCCCTCCCTCCCTGGTCATGAGTCGAGAACCTGTTGACCATCATCCTTCCACCCCCAGTCATCTGCAATCTTAATCGATCCCCTCCTTTCCTTCCTTCCTTCCTTCCTTCGTCCATCGATTCGTTCGTTTGCTATCCAATCCATCTTACTCCTAATCTAAGATCCCTTCCTGGCCTCGGATCTGGTCTCCCTCGCATCCATCCTAACTGACTTGCATACGAGTAATACCTGGCTCCCAAGCTT…
c8675_g1	1	c	(T)10(G)12	22	1	22	undetermined	TTTTTTTTTTGGGGGGGGGGGGATGAATGATGTGAATGATTGAATTGGTGGAACGAATGAATGAAGATTGGGCGCGCTAGGCATGACAAGTAGATTTGGAGCCCTCAACCGGGGATGCAATTCATAGGATGGATGACCAGATAGACAAGTTGGTGGAAAACGAGCTGAGAGGGAGATAGAGGGTCAATACGAATACGAGTCATGATCTATGTATAAGGTACAGAGTCAATTGACCACACGATCCCTCGAGTAGAGTACTGTGCATACTCCAGGCGTCCTTATCATCCATCGATCCATCATCAGCCCCAACGGTAGTAAGTATATTGGCGGCTGATGATCAAGGAAGAATGCCTAATCGTGAAGCGTGCTCGGTGATGCTGCTGCCGCTCTGACGGCTGG…
c8563_g1	1	p2	(GA)11	22	5147	5168	undetermined	GGGAAAATGGTCAACAAAAACTAGTACACAAAAAAAAATCAATAAGTGGGACAACTTTTGTCACCCCACTGTATGTACATACATGAATCTATGAGATGTTGATATTACAAGGAGCAAGTATGATCACTACTAAGAAAGAAAGAAAGCCAATCAGGGCACCTTTTTTTTTCTTTTTTGCCATTTTGTGGTCTTTGGTTTTGTTCCCTGTCTCGTCTGTATTTTTTTGAAAAAAGGAAGGCAGCTGAGAACCTCTGAAGATGGGTAAGAGCCTTGTACCAAACATTTCGTGCGAAGTCTGAGGATCAAATTCAACAGGGTGTACACACACCACTACGAAGACTACCCAAATGACCACTACTACTAGTACCGATGATCAATCGATTTCACACAGACATGAAG…
c4359_g1	1	p1	(G)12	12	2575	2586	utr5	TGTATTTATATGGAATTTATTTCAAAATCAAATACTTTTTCTCATTTTTGATGCTTAGTTTGGATAAGAAAATTGTCTCTTTGTTAATGATTGAGGTTAGTTAGAATCTATGTGCAATAAAAGTCTCCGCACTATGTGGCCATTGTTTTCAGGATTGTTTCAAATCATCACTGACAATATTTTTATTGAACTAATTTTATTCTCAGCATTGACCATCTCATGTGAATCCTTGGTAATTGTATTGAATAGGGTTACTTGGTAAATCGTTCAAAAATGATTTTTGATTCCAGGAGCCTTCTGATTCCAATCAAAAAGCAAATTTAAATATAAATTGAAAATGTCCTTTATTTTTCTCTTGCGACATAGAGATCTACATTATTATTTCCTTGAAATTCAACG…
c8127_g1	1	p1	(T)18	18	1	18	undetermined	TTTTTTTTTTTTTTTTTTGGTTTTGGTTTTGTTTTATTCTGCCGAGTTTTTTTTTCATTCTCTGAAGCTTCTAGCCTTCCCTTTCTCTTCCGACGATTATTATTTATTGTTATGTGCGACGAAGTTCGAAATCTAGTAATGATGATTAGTGTTATCAAGATTGATGTTGGATGCTTGACTTTTTCTCCTTTTATATATATATATAACTTTTTTCCCCACGTGGGAGAAGACGGGGAAAGGACGGACGATGTTTTGATTGAATGATGGATTCTAGATGACTTGCCTATTGACTTAACTGCTCACTTTAACTCTATCTCCCCTTTTCTTTCTTTCTTCCCTCTTTTTTTTTCTTTGGTCTCGTTGGAGCTCCATCAGTGCTCATCGACCATCATCGAATGA…
c8127_g1	2	p2	(TA)7	14	192	205	undetermined	TTTTTTTTTTTTTTTTTTGGTTTTGGTTTTGTTTTATTCTGCCGAGTTTTTTTTTCATTCTCTGAAGCTTCTAGCCTTCCCTTTCTCTTCCGACGATTATTATTTATTGTTATGTGCGACGAAGTTCGAAATCTAGTAATGATGATTAGTGTTATCAAGATTGATGTTGGATGCTTGACTTTTTCTCCTTTTATATATATATATAACTTTTTTCCCCACGTGGGAGAAGACGGGGAAAGGACGGACGATGTTTTGATTGAATGATGGATTCTAGATGACTTGCCTATTGACTTAACTGCTCACTTTAACTCTATCTCCCCTTTTCTTTCTTTCTTCCCTCTTTTTTTTTCTTTGGTCTCGTTGGAGCTCCATCAGTGCTCATCGACCATCATCGAATGA…
c1474_g1	1	p3	(GAT)7	21	1	21	undetermined	GATGATGATGATGATGATGATCAAATTTATCTATACTAGCTAGTCTATGGCAACAAAACGGTACATGAGCGCAGTCAAGATAACCGATGGGATTGATTCTTGTCTTCCCTTAATGGAATCGAAACCAGGGCTGGGGTTCTGGGGGATCGTGTATGCCGACACATATATACATATAACTCATGGGTGATGAGTCTTTCATTCTAGCCTTCTGGCGTCTTGAGGGGGCTCTCACCAGCCCTCTGCCACATCTTTTACAGGGAGGAGCGAGGCAGGGAAGATGGGGAAAGAAGGGAGCTAAGTGCTGTCTCATCACCGAGTCTCTCAATCATACCGTCTTTGGTCGGGCTGGGCTAGGGAGACAGGGATGTCGAGAGCTAGATGTACGGATGTATTGATGTA…
c4858_g1	1	p1	(A)10	10	43	52	utr3	CTCCTCCGAGGTGCAAAAAGTTGGAGTGGATTTTTTTTGTTCAAAAAAAAAATCAACTAGGGGTTTATTTTGGATTACGACCAAAGAATTCTATCAAAGGCTTCCTCGATGGTTTCGATTCGGCCGTCTCTTGAATCCCTCGGATAAGGTGTTGTGCCTTTTCGGTCGGACAAGACATCGATGGAAATAAATTGCCCATCAAGTACTCGGTGAATTCTTCACCCCTCATCGTGAGTAGCATCTTCAAGATCCCCACGATTTCGGTTAGGACAACGTATGATTCCGCATCCGACCAATCAAATTCGGATCGACTAGGAATCGCAAAACAAAGTGGGACGACCTGATGGTACAAGAACAATTCGAATCCGGGAACGGGTGAGACAGAAGGATCGGGGGTGG…
c14186_g1	1	p3	(AGT)7	21	1	21	undetermined	AGTAGTAGTAGTAGTAGTAGTCATCAGAACATCGATCAACACACCACTTGACTGTAGGTATAGATCTAGATCGATAGGATAGAACTCCAAGATCTCTACTAGCTAGGAACTAGTAGTGCTTAGTAAATACTAGCAGTCCATCTGACTCACATCGACCCAAACCAAACCAACAAAAGCTCGATCGAAGGGTTGGAAGTGAAGGATGAATTGAGCAAGATCTCAGGAATCGAGTGAGAATGAAGTGGAGATCGATAGTTAGTTAGTCAGTCTATCCGCTGCCAGACCAGTACAGCCTTCAGTCCCCGTCGTCAACGATCACGAGAGACGACAGGGGTTGGCTCGATCACTTGGGTAGGAGGATGATGGAATGGTGGTAGACTTGGAGATCGATTGAGATGG…
c14969_g1	1	p1	(A)10	10	92	101	undetermined	CCAACTCCCAAAGTGGCCGCTTCCCCCAGTAAAAAAAATAAATAAATAAGAATAAAGAGTCAAGATGAAAATGGTTTGAAGAGAAATGGAGAAAAAAAAAATTGTAACGAGTTGGATGTGGTGTCGATTGAGAGCCTTGTGACGATCGCACTCAGTCTGGCGATCCGTCTGGACTGACTGACTGACTGATGGGTGCATTCATGTCGGTGATGGTGACGGTGATGGATGAGAGGGGG
c6708_g1	1	p1	(G)20	20	3	22	undetermined	GAGGGGGGGGGGGGGGGGGGGGAGTAAGATAAAAAAGAAGGAATCGGTCGACTGATATAGTGCTAGCAGAGGAAACCTTTGATCCCATCACCGTTCCAGTTTTGGATTGAATATGCAACCTTGAGAATGGGAAAGCAGAAGTGAGAGGAGCAGCGTAGAGGGTAGGAGCCAGGACTATAGATCAGGAGAGTTTTGATCCTAGTCTAGGAATCACACCCTTCTCCAAGGAGAAAAGCGTGGTCGTGTTTGGCTGAGAATGTCCCATGAAGGCTAGTGGGTGATCAGCCGGATCTTGGAGTACGTGGTCGACTGAGGCCGGTAGATACATGGTATGTATGATCCAGACACCCGAGCACAGACCAAGATCATTCGTGCGTCAATTACCACTCGACATGGCAT…
c8823_g1	1	p2	(AT)6	12	12	23	undetermined	ATATATATATAATATATATATATAAAGTAATACTATTCCGTTTATTTCTTTCTTTATTTTGGACGGGAGAGGGGGTAACCGGTCTCCTCAACCCTAAAAGATAGAATGAAAAATACTCAACATTCAACTTGAATCGGCACTTAAACACAGCAAGAACGAAAACGTGCGAAAAATAAAAGCAGGAAGAACATCCATCAATCGATCGAGTGTTTGAGCAAGATAGAATACTCTTGAGAGATGGACTTAAAGTCTTCATGTGGCTCAAGGATTTGGATCACTCGATCTAACAGTCGGAATCGGTCCGACCGATTGATCTTCAATTTCCCACTGGATGAAGATGAATGATCATCACCACTACTCCTAAAAATGATGGGTCGATCCGAGCAAAGCGACAAGGAT…
c8797_g2	1	p1	(A)10	10	68	77	utr5	TTGAAATACACCAGTTAGGGGGTATGTGTATTTCAGAAACCCGCCATTAAAAATGGCGGGTTTGGTCAAAAAAAAAATGGCGGGTTTCTAATGGCAGGTTTGCTAACTCTGATACGCCCTAATGGGTTTTAGAGATGATAAGTATCAAGTAGATGATTATGTTTGGATCCCAGACTTCATCCTTGCTCAGATCTCCATGTCTACTCCATCGTCCAGTCAAGCATGTCGGTCAGTCGAACCACGATCCTTCGATTTCCTCGTCATCGGTGCTGGTCCTGGGGGACTGACGGCAGTAGCCAAGTTAATCGATCATGGGATCGATCGAATAGCTTGGATCGATCCTTCCTTTTGTGCTGGTAGGATCGGTGAAAGATTCACCCAAGTACCCAGTAATACGAA…
c16693_g1	1	p1	(G)16	16	1577	1592	utr5	TACCATAATAAGTTCGCTTTGGAAAAATTGATAAACAAAGAAACTGCGATGTAGGATTGCTTTCAGGGTTACAAAATGATACACAATTTTTCGACTTTTCTTTCCAAACAAAATTTAAAGGAAACCATCAAAGAAACAGAATTCAGACGACAGATGGCAAACGTTTTAATGGTGATCAATAGCCACAACTCTAGTTCTACGTAAATTTATCATGATATCTGATTTGAAGCATCGCTGGATGCTAGATTGTCCTTAAATGGGATGGTGCGTATTAAGTTAAGCAGACGGACAAGATAAACAGTCGAATGAAATCGGGAAAAACTGAATCCATCGACGAGGGTTGGCCAAAATGCGACTATAAATGAGTAAAGGGGAAAGAAAAAAAAAGAGATTATCTGA…
c3223_g1	1	p1	(G)19	19	1	19	undetermined	GGGGGGGGGGGGGGGGGGGAAGATGATCATCAAGAAGACAATGGATGACGATGATGACGATGAGATCGAAGGAACGAGCGAAACCAAGTGAAAATCGGGAGGGGGGTATCACAAAAAAGTAGGGGGAAGGGTAGGGAGGATAGAGAGAGAGCTTCCTCTCAGCTTCTCATTTCAAGGTTTGTTCTTTTTTTTTGGGGGGGGGACCACCACCGGGTTAATGTCTATGTACTTTTTTTTTGTTTCCTTTTTCCTTCAACAAGACTCGGTAATGTGTTTCTTAGGTACATATATCTTTTGAGTGAACATGGCGAAGGG
c8597_g1	1	c	(T)10ag(A)10	22	372	393	undetermined	GGATGCTTTATGAATTTTCTTCTGTTTTCATCAAGAACGGACGCACAAGGATCTAGGGGACGACAAGAAAAAGGAAGATAAGACGATAAGAAAGAGAGACAATGAGAACCAAGAACCCAAGTTTAAGAGTCGATAAGGAATCTATCTAAATTTTCAGTATTATCGATTGGTCATCGGTCTGCTTTCATTGGGCGTGAGAGAGAGGTCCCAGGTTACGTTGACGATGCAAGAACACCACCACTCTTGCGCCTTTTGTGTTTAGTTAACCAGATTTATCCAAGTCAATTCAATTTTTTGACGACGAAGAAGATAGCATTAAATAAATCGCGTGATTAGAATGAAGTCTTCTGTTGGGGTCGCCTTGGAAACTATTTTTTTTTTAGAAAAAAAAAATTGTTT…
c635_g1	1	p1	(T)11	11	981	991	utr5	GTTTCCTTCTTTTTTCCTGTTCCTTTCCAAAGAATTTGATGTTAGACGCCTCTTTTTCTGTGTCTGATCATGCAAGTGCCTAAAACTTGCGGTGAAAACGGTTTTCTGATGGTCATGGACTTGTGATCGTTCCCTGACGCTGTCGTTCTTTGTCGCACGAGAGACTCAAAAATTCCTCTTGTTGGGCCTCTTGAGAGCTATCGATCAAATCCTTCGCGTCATTTTCTTGATTGTCTTTTTCCAGCAAAGATAAGGTGTCGGCAGACCACGTAGATACCAATCTCTGACACGAGCTTTTACTACTCCCGCGGCTCGTTTGCGAATATGCAAGCTTAGGGGATCGTGCGCTCGGGCCTTTACGCAACGATCCCCGGATATAGGATGGGGGTTGGTAACTTG…
c5829_g1	1	c	(AT)6(GT)6	24	878	901	undetermined	AAGAGTTTCAAGCCCTTTGGTATGACCTCAAAATTCCAGGAAGATATATAAAAAAAATTGAAATGATAAAAACCCTAACGTAAGGTACTGACAGATGACTGAGCAAAAGATAAAATAAACAATCAAAACAATTGTAAAAGCAACTGTACTCAACGAGACACAAAAACTAACCAAAAAAAAAGGGTTAACGAACAAATGATGCTCAGATTAATTTCAAGGTTTCAAGCCATACAACTCACCAAAGTGTTGATTGAAGTGAGATGGCTCAAGTATTGATATCATCAGAGCTCAAGTCTTGCCTCAATCCATCCATCCAGGCTTTTTCAGAAGCTAGAACTAAGCATACACCCTATCCTGAGATCTTCGGTCTAGAGTGGGGTTTGAGTAAAAATATCACCT…
c3044_g1	1	p3	(TCC)5	15	311	325	undetermined	ACCCATCGAGGGGTTCTCTATCATCACTGACACCTGGGCGGGGGGGTGGTGGGTCGATTGATTTGATGAAGTGAGAGGAGCATTCAAGTCATAAGTGTTCATCACCTCATGACCCCTCACGCTCCATTGGCCATCTTGGTCTTCATTCAGTTGGATGGCCTTGATAAGTATATTTTAAATCTTGAGTGCTGGTTTGGGTGTTAGTTATTATTAGTTTGATGTAGGTAGGTACATTCGTAATCATTTAGGTATGAAGTTCGAAGATTATTTCCTCCGCCTGCCATAATCTCATCTTGTCATCCTCAAGTCATCCTCCTCCTCCTCCCTCCATCGATCTTCTTCGCTTCTTCGCTTCTTCG
c13740_g1	1	p1	(T)19	19	1704	1722	undetermined	AGGGGGGAAACCATGGGGGGGTCGTGTCGAGTATTGTACTTATGATACAAGCAAAGAGTCCTGGGGTCAAGGTGGGGAAGGGATGCTCATGATTGATTTCTTTACTGTTGAAATACGAATAATTTCTTTTTGGTTTGGATAGGACACTTGAGGATACTCGAAGTGATCGCGGTGATCGAAGTCGATGGAGCGGTCTTCAACTTTTGATTATTTTCGGTCAATAATCCCATCAGTTTACCGCCACTAGTCGCACCACCGCCGTCGAGCGAGGACTCGATCTCGAAGGTAGTTTCTCGGACGATCAGGCCGGCACCGGATCGGCCATCTTGATCTTGCTTCTGTGCCGCCGGTCGGATCAATCTATCTCGAAAAATCTTGGACAGGCGGATCTGTTCGAGA…
c527_g1	1	p1	(C)18	18	2	19	utr5	GCCCCCCCCCCCCCCCCCCAGCAGACCCTTTCCGTCTTCTCCATCCGGTCCTACTTTACAATAATCTCCTCCTCATTCTCATGAACCATGTCAACCTCAACTCTCGATCCTCGTCCACGTCAACAATCTACCTCTCACATCCTCAAGACGGGTAAACGTGGTAATCCATTCGTAAAGGATACCCACGACCTCTTCTCAACCCTCGTGGCTTCTCTCCAACTCACGACTAACTCTCGATTCTTTAGATCGTATCCCAACTCGTTCACCACCGATGATGCCGCCGCTAACCTATCTTCCCTCAGGTTCTCTCAATCCAATCGATCCACCGATCCCAACGACCCCTCCAGGATCGTGACCACGACGACCACGACGACCTTCTCGATGAACCGAGATATCGCT…
c11245_g1	1	p3	(GCT)5	15	736	750	undetermined	GGACCAGTGTCAGAGAACCAACCCAAGCCCACCAGTTGGATGCGAGCCAGCACCCATTAACCCACCAGCCAACCATCCTAGACGATGCATGACCTGCTACTCGATCCACTCTCAAACCATGTCTCACAGCTACCATGCCGGTCTCACCATCCCCCAGTTCGGGAGTTCATTCTTCCTCTTCCTCTCCCACTTCCTACCTCTCCATCCATTTCCCTCCACCGCTCTCCATCGATCGACCGCGCGTCGATCAACCGAACTACCAACTCCTCTTCAATCCCTCCCATCCTCAACCTCACTCCACTCTCCACCACTCTCAAATCGAACTCACTCACCCCTCTGCCAAGCACGACGACGAGCCCAACCGACTACGATCAACTCGAGTCCCAACACCTCAGACCT…
c3526_g1	1	p1	(T)10	10	129	138	utr5	GGGGGGGTGGCTCCACCAAGATCTGCACTGAAAATCGCTCAACTTATCTTTACAGATAAATAAATAAAAGAAGCTTCTGCGCGATTAGCACGTAGACCACCTACTCGTTGAAAAAAAAATTTTTCAAATTTTTTTTTTAATTTTTATCAACGGTAAAGTAAAAGTTTTTAGTTTAAGCGCCATCAATTTTCAGGACTAATTCATTCGGCAGGTAAGTTGTTACACACTTCTAAGCGGATTTCGACTTCCATGACCACCGTCCTGCTGTCTAAATGAATCAACACCTTTTGTGGATTCTTGATAAACTAAAAATTTGGCACTTTAACTTTACATTAGGTTCATCCCTAATCGCCAGTTCTGCTTACCAAAACATGGCCCACTAGAAGCTATCCATTCGTA…
c4005_g1	1	p1	(T)10	10	15	24	undetermined	CCCTCGAATGATGATTTTTTTTTTCTCTCGTACGTTCTGTTCTTGAGGTTAGGAAAATTGTAGCTTGAAGTGTAAAGGTATGTAAAGAAGGAGTGAGTGAGAATGAGTGAAGGAAGTTAGGAGGAATCGAAGGGTTGAAAAAGTTTGATTGGATGGTGTTGAAGCAGCTCGTAAGTTCTTTTTGTTCGTCTTATTCTTCCTTTTGAGCGTATTTAGAAGGAATCGTTTGACGATCGAGACAATGGATGCGTGTGCTTTTGATCATTACCTTCGACAAGCCGTTTGGCTTTTAACGCTTCGGGTATCTTATGGCCTCAGTGATAGAGATCCCAATTGGGTCTACCATGAACCCCAAGAGCTCGTTCAAGAATCGGCGGCTGAGCAGCACTTCCCTCCACG…
c6145_g1	1	p1	(T)12	12	1156	1167	utr5	GCAGATATAAATATGATGTACTTGAGTATCGTTAAGTCGCTGGTCAAACGGCTTAACGTGCTCGGAAGCTCGACCTTGAGGCTAAATCCCGCCAAGGATTCGCAGGTGTGGTTTGAACATAGAGTTATCGTATGTATCGTGACTAGGTGAATGCGCGCTTACAAAATAGATACTTATTTACCAATCCTGGTAGCGGCAGCCTTAGCTAGCGCAGTGGACCTCTCCGGAACATTGCAAGCTTTACACTGGCAGGATCGCTTTTGGAGTCAGGTGAATCTCCAAGTGCCGCCATCTCAACCCCGGATTCTCTACCAGCCCACGTTCTTCATCCGACCCATAACAGAAACCACCTGGGAAGCTCGCACTAGTACATAAATAGGTACATATTTACATACAGCG…
c5011_g1	1	c*	(C)11(CT)6*	22	2	23	undetermined	TCCCCCCCCCCCTCTCTCTCTCTCCAGAACCACACCAAACCAGATTCACATCTCATCATCAACTCATGAGCCAACTCACTCTCACCCAAGTCCGTATGTAGTATGATCTCATTTTGGCGCTCAGTTCTCGTCACGAACAGCTTGACGTCCATCGTCCATCATATTATCTGTAATTTGTAAATCAGTCGATCGTCTCGAATCGAATGAGTCAAAACTTGTCAACTGCAAGCAACCCATGCTGGGCAGCCCCTCCTCAGCCTATCGAACTTGACTGCTACACTAGTACTTTCGACTACTGATCGAGACCGAGTCAGGCTCCTCTAGTTAGATTCTATTTCTCTCATCCTCTCTCTCTCTCTCTCT
c5011_g1	2	p2	(CT)9	18	346	363	undetermined	TCCCCCCCCCCCTCTCTCTCTCTCCAGAACCACACCAAACCAGATTCACATCTCATCATCAACTCATGAGCCAACTCACTCTCACCCAAGTCCGTATGTAGTATGATCTCATTTTGGCGCTCAGTTCTCGTCACGAACAGCTTGACGTCCATCGTCCATCATATTATCTGTAATTTGTAAATCAGTCGATCGTCTCGAATCGAATGAGTCAAAACTTGTCAACTGCAAGCAACCCATGCTGGGCAGCCCCTCCTCAGCCTATCGAACTTGACTGCTACACTAGTACTTTCGACTACTGATCGAGACCGAGTCAGGCTCCTCTAGTTAGATTCTATTTCTCTCATCCTCTCTCTCTCTCTCTCT
c8332_g1	1	p1	(A)19	19	1	19	utr3	AAAAAAAAAAAAAAAAAAAGAGGATCTATACGTTTAAGACGAAGATGACATCAAAAGAAATAAGGAGTTGGAAGGGGGTCACTCGATATACTTCGAATTGCTAACCGAGCCAGGTCTTTGACTGAGATCGATAAGAGCGTTCAACATTTGATCGCGGACGACGTTGAGGAGATCTTCTGCGGATTGACCAGGTTGAGGCTCGATCGGTTTCAAGACCTTGAGGACCACCCGGGCTCGTTCGAACCTGTTCAGGCTGGATCGATAGACGTTCGAGTAATTCTCACACACGATCGGGATGATCGGGAGCTTGGATTGGATCGCCAGATGGAACGCCCCCTTTTTGAAGGGTAGTAAGGCTGGCTTGATCGTATTCGATCGAGTGCCCTCTGGGAATATGAA…
c8332_g1	2	p2	(GA)10	20	1877	1896	utr5	AAAAAAAAAAAAAAAAAAAGAGGATCTATACGTTTAAGACGAAGATGACATCAAAAGAAATAAGGAGTTGGAAGGGGGTCACTCGATATACTTCGAATTGCTAACCGAGCCAGGTCTTTGACTGAGATCGATAAGAGCGTTCAACATTTGATCGCGGACGACGTTGAGGAGATCTTCTGCGGATTGACCAGGTTGAGGCTCGATCGGTTTCAAGACCTTGAGGACCACCCGGGCTCGTTCGAACCTGTTCAGGCTGGATCGATAGACGTTCGAGTAATTCTCACACACGATCGGGATGATCGGGAGCTTGGATTGGATCGCCAGATGGAACGCCCCCTTTTTGAAGGGTAGTAAGGCTGGCTTGATCGTATTCGATCGAGTGCCCTCTGGGAATATGAA…
c8687_g2	1	p1	(T)10	10	231	240	utr5	TTCTTGGTTGAGGCTCGCTCATGAGCTAGAGATTGCAGAGACTCGTCCAACCAGATAAACAAATCTTTGAACTTAGCCTATTTCTCATCTACACATGTCCCTTCCCATCCATCTTGGGACAATCTAACATGGGTCCAGGTTGATAGATGAGATTCCAAGCTTTGGTTATCAAATCGATCCAGCCGAGAATCCCTAAATATTTCTTACGATTATTTTCCCCTTTGCTTTTATTTTTTTTTTCGATTGGGTCTGACCATTCATTCGTCCTTCTTCTTCCATCCTGTTGTTGACATCCTCTGCGCCCTAGATGTCCTTCGGGCACGATGATGGCCTATTCGGGAATCGATTCGGCCACTTCAGTCGATTCCAGTCGTGATCATCAGCCACAGCTCAACTCTA…
c8687_g2	2	p3	(ACA)6	18	1839	1856	utr5	TTCTTGGTTGAGGCTCGCTCATGAGCTAGAGATTGCAGAGACTCGTCCAACCAGATAAACAAATCTTTGAACTTAGCCTATTTCTCATCTACACATGTCCCTTCCCATCCATCTTGGGACAATCTAACATGGGTCCAGGTTGATAGATGAGATTCCAAGCTTTGGTTATCAAATCGATCCAGCCGAGAATCCCTAAATATTTCTTACGATTATTTTCCCCTTTGCTTTTATTTTTTTTTTCGATTGGGTCTGACCATTCATTCGTCCTTCTTCTTCCATCCTGTTGTTGACATCCTCTGCGCCCTAGATGTCCTTCGGGCACGATGATGGCCTATTCGGGAATCGATTCGGCCACTTCAGTCGATTCCAGTCGTGATCATCAGCCACAGCTCAACTCTA…
c4044_g1	1	p3	(ATG)7	21	1	21	undetermined	ATGATGATGATGATGATGATGGAGATGAATCGGGTTTGGTTAGGATGAGATTAGAAGCGTTTTAGTTGAGGTTGTCGATCTCGAGATGTGTCGACGATGGTGGAGAGAGTCAAGGGTCGATCGATGAAACTGAGAAAGTTGATGGGTCTGTGAATTCGAATGACTTGATGTTGGATTGGGATGTAGGCCCAATTTATAAGTTTGGCTGCTGGCTGGGCTGGCAATGGATAATTGAC
c11638_g1	1	p1	(A)19	19	1	19	undetermined	AAAAAAAAAAAAAAAAAAATTGGAAAGGATTGCACGACGAGCAATCGGTGGCCGTCAGTTTTTATGCGAGCTGTTGTTGTCCTCAAATTGTGCATATTCACGAGTTAGATATGAGTGATTTTGTAAAACCTCCTTATCCGTTATAACTTAAATCGACACGCCTGACATGTGACGCAGGTTGAACCCAATGTTTACAGTTCGCGCGAATCGATAAAATAGATTGCACCTTGTCTGACCAGGAAATTCTAAGGTTTTATCCTTATTATTATTATTTCGTCCGAATCCAGCGAAGGATCTGGTTGAATATTTAGGGATTAAGATAGTTCCAAATGTAAAGACATATGTACTAGAAACTTTCAAGCCG
c9764_g1	1	p4	(TGAC)31	124	249	372	undetermined	GAGCAGAGTGCCGAGTTTCGAACCCGGACCCATTACGATTCAGATAGAATCAAGACAGTTTATGATTTGATTCTAGATCTGGGGTTTGGACAGAGTAAATACATCAAACATGGATCTCTACACCGCTCTAAGCCGTCGGTGGGGGTGGGGGTGGTGCAGTTGAACTGGGTGATCTGGTTTCGGTGTGAGTGTGGTTGAAGGGCAGCTGCACGATAGCTATGAATCGACTGGGTTGATTGACTGATGATTGACTGACTGACTGACTGACTGACTGACTGACTGACTGACTGACTGACTGACTGACTGACTGACTGACTGACTGACTGACTGACTGACTGACTGACTGACTGACTGACTGACTGACTGACTGAC
c9627_g1	1	p3	(CTA)5	15	149	163	utr5	GGGGTAGGCGTCGCAGTAGCAGCAGTACTGGGGCGCCCGACACCAGGGTTGGTCGGGCCTGCCAAGTTCACGTCGCAGACGATATTGGGTATGGGTGGCGCTGCTGCTGCCACTAACACTGCTACCACTGCTACCACTAGTAACACTGCTACTACTACTACTACCACCGCCACTACTCCCCATACTACTACTGCTCCTACGGGTACCACGCCTACTGCTGCTACTAGTAAGACTACTATGACTGGGGCCACTCCTGCGGCTGTTGCTGCTTCAGCCAAGACTACTGATGCTGCTAACACCACCATCCCCAGAAGCAACAGCAACCCTAACAATCAACCTAGCCTTCCCATCAACCGATTCCATCGGAGGGCTTGGAGGAATCGTTTAGTAGACGTAAGA…
c9627_g1	2	p2	(CT)10	20	2734	2753	utr3	GGGGTAGGCGTCGCAGTAGCAGCAGTACTGGGGCGCCCGACACCAGGGTTGGTCGGGCCTGCCAAGTTCACGTCGCAGACGATATTGGGTATGGGTGGCGCTGCTGCTGCCACTAACACTGCTACCACTGCTACCACTAGTAACACTGCTACTACTACTACTACCACCGCCACTACTCCCCATACTACTACTGCTCCTACGGGTACCACGCCTACTGCTGCTACTAGTAAGACTACTATGACTGGGGCCACTCCTGCGGCTGTTGCTGCTTCAGCCAAGACTACTGATGCTGCTAACACCACCATCCCCAGAAGCAACAGCAACCCTAACAATCAACCTAGCCTTCCCATCAACCGATTCCATCGGAGGGCTTGGAGGAATCGTTTAGTAGACGTAAGA…
c8937_g2	1	p1	(A)10	10	3503	3512	undetermined	CAAGTTGTCGAAACCAAGGTAATGAAATTTCGTTTGTAAACGAGAAACCGGTACAATCCAAGAACAAAGAGAATGGTCCATCGACGGCATCAACAGCTTGAAGGATATTGGTCTACAATGCCAACGCCATCTTTCGCAGATACCTTCGTAAACTTGGCGCAACCGAGAAACCCGATCGACGATGGACAAATTTAGTCAGAGCGGTTAGTAGTTTGGATGAACTGGCGATTTGTCTGCCTAATTATGAGCAGACCCTTCCCGCAAGCTCCTGGAGCATGTTTCATGATAAACGCGTCGTGATCAGCCAAGTTACTCACCTTCAACAGTACCAAATGCAAATACCAGTCATTCTTCATATCGGCTCCAAGACGTTATTGGTTCGATCGTCCAAAAAACTGG…
c8937_g2	2	p1	(T)12	12	3631	3642	undetermined	CAAGTTGTCGAAACCAAGGTAATGAAATTTCGTTTGTAAACGAGAAACCGGTACAATCCAAGAACAAAGAGAATGGTCCATCGACGGCATCAACAGCTTGAAGGATATTGGTCTACAATGCCAACGCCATCTTTCGCAGATACCTTCGTAAACTTGGCGCAACCGAGAAACCCGATCGACGATGGACAAATTTAGTCAGAGCGGTTAGTAGTTTGGATGAACTGGCGATTTGTCTGCCTAATTATGAGCAGACCCTTCCCGCAAGCTCCTGGAGCATGTTTCATGATAAACGCGTCGTGATCAGCCAAGTTACTCACCTTCAACAGTACCAAATGCAAATACCAGTCATTCTTCATATCGGCTCCAAGACGTTATTGGTTCGATCGTCCAAAAAACTGG…
c6297_g1	1	p3	(GAG)7	21	1	21	undetermined	GAGGAGGAGGAGGAGGAGGAGGAACCGAGCAGATTCGAAGGTTGGGATCGAGGGATGGGCGAGGGGAGTGATTTGGTGGCATGAAGATCCTTTGGCCAATCGTTCGATGGATCACCGGTTAGAGCAGCCGAGGTGGGCGTCAACTGAGAAGGATCTAGCCAACCGTTCTGGGGTTCTCGAATCGAATCGGTCGAGATCGATGGGGGGTGATGGTGGTTAGGATCGTTGGCTTGGTTGGGTCGAGATGGATGTTGATCTCGAAGAGCTTTCGAGATCGAGGCTGCCTTCCACTTGGCATATTTGATCCTCTGTGAGATCTGAGATGGAGGCAAAGGAGTAGTCGTGGATGAACAAGATCGAGTTGAGGAAGGAGTCTCTCGATGGAGGGGTTGAGACCTA…
c7702_g1	1	p3	(CTT)6	18	2123	2140	utr5	CGGCCAAAAGCATTGGATTGGTAACCAACCAGATGAATAGAGTATTAGGTCATCAAATTGGCTGGTAGGTTCAAATTCAATTTTTTAGTTGGAGTAATGGACGGGATCAAGAAAAATTCATGCCCGTGGAAGATCATAGACGGTATTTCATAATCTTTAGGTCAAGGTCTGATGCTGACACTTAATCAAAGGTGATTTTCTTAGCCTTGACAGTGAGATCAACTTCTTTCCAATGATCACCATATGCCGCATGCGTTTTCTTTTTGATTTGCCCACCCCATTGTTTGAGATCCTCAGGTACGACCTGACCCGCGTCTTTGAGGACCCTCATCAATTCACCCGCGTGAGACTTGTCTTCGTCCGTGAAAAATGTGATGCTTTTACCTGTCCGTCCAGCAC…
c11251_g1	1	p2	(GA)10	20	241	260	undetermined	GGGGGATGATGGCACCATTTTCTCCATCCTGTCACCGCCAACCAGAGGCTTGAGCTCAGAGCAGACTGACATCATGAGACCCGTCATGATCAGAGACTGATGAGCCCAACAACAACGACAATATTCATAATGATCATAATAATCTTTTGGCTCGTTGAGATGAGGAAAGGGTTCAAAAGCGGAGGATGAAACTAGAGAGTAGAAGAAAGATGGAGACTTGGAATCGAGTGGGCTGCGAAGGAGAGAGAGAGAGAGAGAGA
c11828_g1	1	p3	(GAT)7	21	414	434	utr5	GGAGGATGAGGATGAGGAGGATGAGAATGAGGATGAGGTTTGATGGAATTCTGAGATCGATGTAGTTCTAGGATCGGATTGATTTGAGGAGTGAGGAGGAGTGAGGTATCGATTCGAGGGTGATGGTTGAGTGGGTTGATGATGGAAGAGTGAGATGGAAGGGGTTGAGGTCGTTTGGAATAAGAGATCATCATCCTCGTGACTCTTAGCCCAGGGAGGTAGGGTGTTAACCTTAGGACGACCGGTGGTTGGTTTGAGTAGTTTCTTTTGGAATGAGGTGGTAGAGGATGAGGAGAGGGGTAGGATGGTATGGTTTGAGTCGATCGAGTTTGAGGAATGATAGGCTTGAGTGAGGAAGGGAGGGTTGAGGAGGGTAGGAAGAAGATGATCTTGTTGGTT…
c2213_g1	1	p3	(GTG)5	15	261	275	undetermined	AAATTATTACAGAGTGATTAGTCTTTTATTAAGTGATAATTTAACACACAGCGGTGCCGTCGCAAACAAAGCAAATGGCAAAATAAAAACAAACAAACAAAAAGTCAAAGGTACACGTCATCAATTCCACTCTAGAGGTATTTACGTCCAGGCGGGGGTCCACCAAGCGGATAGGAAGGAGCAGTGGTACCACCGCCAAGGTGATGGTGTCCTGTTGTTCCCGGCGGAGCGTGGCCAAGAACCGGCTGATGTGTCGCGACGTGGTGGTGGTGGTGGAGCCCATATTTAGAGTCGAGCTTCTGCTGAGCATGTTGTGCTTTTTCTTGGTGTAACTCCATCTTAGCTTCAGCTTCTTTCACTTTCTTCCGCTCATGCGCTATTGCTTTTGCTTCTTTTGTT…
c4099_g1	1	p1	(A)10	10	2258	2267	utr3	GGTCCATCCACCCTGGTTTCTGGTTGGAGGCAGTCTGGTGTCTGTCAATGTATTTGGAGCACGTGCTTCAAGGTCTAGCCAGGATTCAGTACTGTACTACTCACGAAAGGGCTCTCTAAGTTGTCCAAATTACTTGACGAAATTAATCCCCAACTTCCGAATACCCGATCAAAATCTTGATTCCAAGAAGTAAACTCGAAAATGGCCGCCGTCAACCAGGTGGATCAACCACTTGAACACCACAATCAGAACCAAAATCAGACCAGTAAAAACGTCAAATCGAATCCGATCGTCAGCTTCCAGAGAGAGATAGATGAAATTGCTCGAAAAAGTCATCAGCCACCTGCCAACTTAATTTCAGATTCCAATGATTCACTTTCACTTTCCGTCAAGTTGGCC…
c4625_g1	1	p1	(T)10	10	127	136	undetermined	GGTGGCCAGGCTTCAGGCCAGGTTTGGAACCGATACTTAACGGCCCGGATAGAGGAAAGCGGTCAGGGAGAGTGGGCTGGATGTAGGTTTCTGATTTTTCCCATTTTGTTTTCTGATATATATTTCTTTTTTTTTTCTAGAACAAAAAGGCAAACAACAGGATCAAAGCAAAGCAGAAGAAACATCGAGTCGAACATCAAGAACCGGAGCAAAACCGTCAAATCTTCCACACAGTCTAGATAACTCTGAGCTGCATCATTTTTTTATTAAAAAAAAAAAAAAAAAAAA
c4625_g1	2	p1	(A)20	20	269	288	undetermined	GGTGGCCAGGCTTCAGGCCAGGTTTGGAACCGATACTTAACGGCCCGGATAGAGGAAAGCGGTCAGGGAGAGTGGGCTGGATGTAGGTTTCTGATTTTTCCCATTTTGTTTTCTGATATATATTTCTTTTTTTTTTCTAGAACAAAAAGGCAAACAACAGGATCAAAGCAAAGCAGAAGAAACATCGAGTCGAACATCAAGAACCGGAGCAAAACCGTCAAATCTTCCACACAGTCTAGATAACTCTGAGCTGCATCATTTTTTTATTAAAAAAAAAAAAAAAAAAAA
c4460_g1	1	p1	(C)12	12	1025	1036	undetermined	GATTCATGGATGGGAACCCTGACCTATATCCCCCACGCATCAACGGGGTCTCTCTCAAGCAGTTCATGTCCTGAAAAATTCAAGGAGACCGAAGCTGAAGAAGTCTTACGCCAGATCGGCAACTCAAGAGCAGCCTAGGACCAATGTCCCAAAGCGATGATTGTTCGAGCAGCCTTGACCACCGCAGCACACGCTCAAGAAAAATGTAACATCGTTCGTCAGATTCTCGAGGGAAGTGGAACCCAACTCGTGCGCCAATCCATGCGGAGGCTATCATAACAATATCTATACTCATCAAGACCGCGGAAGACAGGGAGATGTTTGAGAGGACGCAGGATAACTTGGCCTTTGGATTCTAGCCCCAATTCCGAGTTGACGAGGGATGAAGATCATGAGCAA…
c9384_g1	1	p1	(A)16	16	413	428	utr3	GCCACTTCTGCTCGTTGGGTGATGGATCATACTGAAGCCATCGATGATCGTTAAAAACACACATACAAAAAAATACAACTCAGAAACCAAAGCCCAAAATTCAATCTTGCTCAAGAAGAAGACAAAAAGATAAGTATATATGTAAAAGCGCGCTTCATCACACTTTTAGGTATATATCGATGGCCCTGCGACCAAGAGCTCGAATACATCGAGTTGCAAACATCCGGGGTTGTGTGCCTAGGAGATTATGGATCGGACAGGCGTATCAAGGATACAGACCGTTTGACTACAGTACTAGTGCGTGAGAAAAGGAAATACGAGAAGAGAAAGGGAGGGATCCCTGGTTTCGAGTGAGGAATCCAGCGGGCCAAGAGGAAACAAAATCGAGATGGTAATGAT…
c5830_g1	1	p1	(T)11	11	120	130	undetermined	ATATGAGCGGGGACGTAAGGGTACTACGCAAGTATAAATTCAACGATTTGAGTTCTTTCGACAGGAGCCTGGATTAGGAAAGCGTCAAACTTTTTCTTTCTTACCATAAAACTTTCATCTTTTTTTTTTTGTAAAAAAAAAGTCAAGTTTGAAACTTAAAAAAGATGAACGAAAAAAGCCGAGTTTTGATGTATTTATCAATCGGGTCGTATAATGAAGAGTAAACTCAACAGTTCGGCCTCCACCATTGAGATA
c8710_g1	1	p1	(A)21	21	1	21	utr3	AAAAAAAAAAAAAAAAAAAAACGGCTCACAACCCCCACTGCTCACGATCGATCGATCATCTATCACAACCAAGTATAGACCTCATCGTAACACGAGCCCACATTTTGGTGACAAGTCGTACCTTTGACACGATGGGTAGTCAGACGTCGATCGAGTCCAGTCAGTCAGTTTGTCGTTGTGATCTTGGCGGAATCGTTCGATACTCGAGCACCCTAGGTCGAGTATCTCGGACGTTCAAACGATGGTTGTTTCCCGTTCCTAAGACAACACAAACTTGATCCATCAAGTAGGAAATAGTTGACGTTCCCTCCTATCAACCAAGCCGCTCATCCCACCCCGCCCCCACCCCACCCTTTCGTTGAGTCGACGACTCGAGATCTGCTCTCTGAAATCTTTCTA…
c8710_g1	2	p4	(GACT)5	20	1861	1880	undetermined	AAAAAAAAAAAAAAAAAAAAACGGCTCACAACCCCCACTGCTCACGATCGATCGATCATCTATCACAACCAAGTATAGACCTCATCGTAACACGAGCCCACATTTTGGTGACAAGTCGTACCTTTGACACGATGGGTAGTCAGACGTCGATCGAGTCCAGTCAGTCAGTTTGTCGTTGTGATCTTGGCGGAATCGTTCGATACTCGAGCACCCTAGGTCGAGTATCTCGGACGTTCAAACGATGGTTGTTTCCCGTTCCTAAGACAACACAAACTTGATCCATCAAGTAGGAAATAGTTGACGTTCCCTCCTATCAACCAAGCCGCTCATCCCACCCCGCCCCCACCCCACCCTTTCGTTGAGTCGACGACTCGAGATCTGCTCTCTGAAATCTTTCTA…
c2714_g1	1	p2	(AG)9	18	35	52	utr5	AGACGAGAGAGTCTACCGCAAGAAGGATGTATGAAGAGAGAGAGAGAGAGAGTCTATAAATAAGGAGGCAAGTCTCGAGTGGCTTGGTTGAGATCACCCGTCGGAACAAATTAAAGGGAGAAAAGATTAAATTACTTAATTATCACCCGCTCTGCCTTCATCCCCCTCAGCCTCCCATCTGCCTTCCTCAATCTACTTAGTCCGACTTGTTAAGACAAGAGTAGAAAACGATTAGAGTCTCCTAGCCAACTTGTTATCCTTTGACCACTCGTAGAGCTCCCATCCATACCCTTTACCTCTAGCCCGGCATCAGTATCCTCTGACCCAGCCATCCTGCTCCCATAGGCCTGACTGCCCCCCTCCACCGGCCGCTTAATCATTGCCAAGCTAAGCCTAACG…
c16873_g1	1	p3	(AGT)6	18	1	18	utr5	AGTAGTAGTAGTAGTAGTGGTAGTCATCATAATCGATTCCAAGTCCCTACTCTACCCCCTCCTCCTCGAATCATTAATCAACCACCATCCCATCCTTACAACCTTCGTCGATCGACCAGAGGTCTCGTGATCTCTTCAACTCATACGACCCCCATGCAACGATTCCCCGGTTGGGATGGATCACCCGCTAGCGTCTCATCAGCTTATTCGGCCGTCGTACCCTGCAATGCTCTATCGATTACTCCTCAACGATCGATCGAATTTAGAGAACGTCAAATCGCTTCCTTACCCTCCAAATCTCGTACCGTTCATCATCCGATCCCTAGTCAGTATTCCACTAGATTGAATACTACGACCTCTAAACGTAACGTCTCCGAGTTCCTCTCTTCACAACAAGAC…
c2857_g1	1	p1	(A)19	19	1	19	undetermined	AAAAAAAAAAAAAAAAAAACCCCCCCGATGGTCGAATTGGAACATCAAGCGCTACTCGAACGAATGAAGGATTGATTTCCACAGCCCCCAAGTTCAACTGGATCTAGACTCAGAACTCTTGAGCGGGCCTATAAGTTCGACCTGATTAGATCCATCCGATCGTCAAAGACACACTTGATCAAGTCCGACTGGGAGAGGGATGGGTAGGGACGAGTTCGAAACCGAGCTCAAAGCAGTCCGATCACGACCAAGATAAGATCGAGATAGTTCCGTAGGTACATAGAGTACATACATATGTATGAGAGACTGGGTCAATAGTTGATGGATTGATGGATGATTCTCGACCGACCGGGCTAGGATCCAAACGGGGGTAGGGGTAAAAATGTATGACGAAGGCTC…
c2857_g1	2	p2	(GA)7	14	545	558	undetermined	AAAAAAAAAAAAAAAAAAACCCCCCCGATGGTCGAATTGGAACATCAAGCGCTACTCGAACGAATGAAGGATTGATTTCCACAGCCCCCAAGTTCAACTGGATCTAGACTCAGAACTCTTGAGCGGGCCTATAAGTTCGACCTGATTAGATCCATCCGATCGTCAAAGACACACTTGATCAAGTCCGACTGGGAGAGGGATGGGTAGGGACGAGTTCGAAACCGAGCTCAAAGCAGTCCGATCACGACCAAGATAAGATCGAGATAGTTCCGTAGGTACATAGAGTACATACATATGTATGAGAGACTGGGTCAATAGTTGATGGATTGATGGATGATTCTCGACCGACCGGGCTAGGATCCAAACGGGGGTAGGGGTAAAAATGTATGACGAAGGCTC…
c7026_g1	1	p2	(AG)9	18	1	18	utr3	AGAGAGAGAGAGAGAGAGCGAGAAAGGTACGAGATGTTGGTTTGCATGGGATACTAGGGTAAGAACAGTAGAACGTAGATCATCACCCCCAGAAAAAAAACGAGAAGAGGATCCATGCCGAACAACGATCTACCGATCATGAGGCCCATCGAGGGTCTCACGAGCCTAGGGAAGGGGGATCTATGGAATGAGATGATCCTCGGCCTAGTGTTGCCGTTTCTAAAGACGTCGGATTAGAGATCGTGTCAAGTTTGGTACAAGTCTAACGACTCCGTCGTTGATCTGATTTCGATTCTGAATGTCTTCTCCGAGCTTAATGGTACTCACTCCCTGGTGAGGAAAGTTCTACTTATCGAAAGACTCAACAATCATCGCCATCATCATCGGTGAATCCATCGA…
c12817_g1	1	p3	(GTC)7	21	1	21	cds	GTCGTCGTCGTCGTCGTCGTCGGATCGCTTGGCTCGAAGCCAGGTTCGATGGAGCCAGTCGAGCGCCCTAGTTGGGATGGTCTGGAGGAAGTAGTAGGTCGATGAGATCCGATCGTTTTGGATGATGGACCAATAATCTATGAGATCCTTGATCGAGTAGGATCGAAGGCAGAAAAGTTGGAACAGGTTGGAGTAGGAGCGTAGGATGATTTGAACGAGTAGGATCGAGCGAATCTGGTGATCTTGGTTTGAGTGAGGATGATGATGATCGAGGATGGGCAGGGAGGCGATGAGGGTTTGAAGAGCGAGGAGGAGGTCGTCGTTGGAGAGGGACTTGGGATCGAAGGAGTTAGTGAGATCGAGGGACTCGAGCGAGGATCTCAAGCTAGCCCTGAGTTC…
c7292_g1	1	p2	(TA)7	14	358	371	undetermined	ATTTATTTTGATTTTGATTTTGTTATTTGCGAGCATGTGATTTGTTTGGGATGTCCATGCCATCATCTACATTTGTACAAAAAAAACATTATTGACATTGATCCACAACCTTCTTTTTGCTCGTCGATGGGATGGTGAAGAGGTGCCAGCCGGTCGTGCATACATCAGATGATGACTTATCGTTCGCAGTACAAGCTATATAGACTTTGATCAAGAGTAACATGAGCGGAGATGAATGTTTGAATACGCACGCAAGAATGAGGTGCGGGTGAAGGGGGGACAGGAGCAAGCGAGAGACCAGTCGAGTTTGGAGAGAAGAGGTCGTTTCGCTACCGAAGGATCAACAACATATATATGTATATATATATATAAGAAGGTAAAATGGACAAATAGAAAAAG…
c7292_g1	2	p1	(G)10	10	1113	1122	undetermined	ATTTATTTTGATTTTGATTTTGTTATTTGCGAGCATGTGATTTGTTTGGGATGTCCATGCCATCATCTACATTTGTACAAAAAAAACATTATTGACATTGATCCACAACCTTCTTTTTGCTCGTCGATGGGATGGTGAAGAGGTGCCAGCCGGTCGTGCATACATCAGATGATGACTTATCGTTCGCAGTACAAGCTATATAGACTTTGATCAAGAGTAACATGAGCGGAGATGAATGTTTGAATACGCACGCAAGAATGAGGTGCGGGTGAAGGGGGGACAGGAGCAAGCGAGAGACCAGTCGAGTTTGGAGAGAAGAGGTCGTTTCGCTACCGAAGGATCAACAACATATATATGTATATATATATATAAGAAGGTAAAATGGACAAATAGAAAAAG…
c9114_g1	1	p1	(T)16	16	1	16	utr3	TTTTTTTTTTTTTTTTGTTAATGTCATCATCTCTATTGACTAGAAGGATTGAGGCTCTTGGCATCAAGTAAGCTGACAGTCCGAGCCTTATTTTTCTTTCTACAAGTACGTGTTAGTGAGTGTCACTGAGAAGGATCACAAAGAGGGAAGGAGCATAACAAATGAAGGATGCTTTCATGTCAATTTACAACCTAATGGAATGATTTTCATACCGAGGGGAGTGAGAAAAAAATGGATCAAGGATTGATATGGCTACGAGTGTGGGGATCAGATTGAGTAAGCTTCGAGACTGATGGCAACACACGAAATCTGATCCTTTGAAAAACGCCCACATTCTCACGCTTCAAATCAAAATGATCTGGAGGGTATTCATTCAAGTTGCATGTTTGAAAGATCGGT…
c3833_g1	1	p3	(ATC)6	18	333	350	undetermined	CCAGACAGCCAGACAGCCAGACAGCCAGACAGCCAGACAGCCAGACAGCCAGACAACTCTGACGATAACGAAGACGAAGACAAAGACCAAGACAAAGACGAAAAGACAAAGACGAAAAGACCAAGACCAAGACCAACGAGGTTTTCGTAAGAAGAGACTGAGACTAAACCGAACTCAAGAACCAAGATCATGACCGAGATCGAAGCAGACCATCCACCATCAGAGCATACTCTCATTCGATTCAAGGCTTGGTACCAATCTAGAAACATCTACCTTCACCCTCAATTGATCCTCTCCAAGAACTCTGACGACTCACTTCACTCCATCAAACTATCATCATCATCATCATCAT
c6261_g1	1	p3	(GAT)6	18	1	18	utr5	GATGATGATGATGATGATGAGCAGGAAGAATCGGAGGAAAATGAAAAGAAGATCACCAAGCTTTACACTGACCATACCTCCATGATCCACACCCTTTCTATTTCGGAGCACCGGAATTGGGTAATATCTGGTGGCCAGGATGGAAAGGTTTTTGCCACAGATCTTTTGCATTCGAATTCTCAAACATTGATCATGAAGGATAAGTCCCAGATCTTCGACCTTCAAATGAATCCTTCGATCAAAGATACCTTCGTAGTGACTACATCAAATAAAGAATCAAATAGTCACTTTCAATACGGCGACCTGAGAACTTCTGAGCCAGTCCTTAAGTTTGGAGCTCATCTCCGCGGCCGAATCGAAGCGTCTCACTCACCAGTCAACTTTTATCGAAAGGGTAGT…
c6261_g1	2	c	(T)11gaaaaaaaaacagggttcatggtgatccgctctgctacgatgatgtcgattgttcaaagtttttacgtggtgttgtttgtcttttctg(T)12	111	685	795	utr3	GATGATGATGATGATGATGAGCAGGAAGAATCGGAGGAAAATGAAAAGAAGATCACCAAGCTTTACACTGACCATACCTCCATGATCCACACCCTTTCTATTTCGGAGCACCGGAATTGGGTAATATCTGGTGGCCAGGATGGAAAGGTTTTTGCCACAGATCTTTTGCATTCGAATTCTCAAACATTGATCATGAAGGATAAGTCCCAGATCTTCGACCTTCAAATGAATCCTTCGATCAAAGATACCTTCGTAGTGACTACATCAAATAAAGAATCAAATAGTCACTTTCAATACGGCGACCTGAGAACTTCTGAGCCAGTCCTTAAGTTTGGAGCTCATCTCCGCGGCCGAATCGAAGCGTCTCACTCACCAGTCAACTTTTATCGAAAGGGTAGT…
c1254_g1	1	p2	(GT)10	20	1	20	undetermined	GTGTGTGTGTGTGTGTGTGTGATGATCTCGGAAGATTGAGATTAGAGATTTGAACTCGGAATTAGAGAGCAGCGGGAGCGGGAGAAGGAGAAGATGAGCTACACATTTGGTTGCTGAGGCTAAGCCAGTCGAGCGCATGTCACCGGCCGGGTTGGAGGGGAGGATCGGTGACAGTGTTGGATAGACGAGTATATCACGAGGACTGCTGAGTTGATATTGTACTTAAGAAGGGAGGGAACTTTGAGAGGGAGAGAGGAAGAAGATGACGAGGAAGATAGGAAGAGATGAAAGTAGGAACGAGGTTAGAAGTGATGAAGGAAGATAATCGATAGAAGAAGGAGAAGGAGAAGGAG
c4686_g1	1	p3	(GAT)7	21	1	21	utr5	GATGATGATGATGATGATGATGAACCTGTAGATGTTGTTAGCAATCAAGCCAGTCATGATGCTCATCAGTCTAATCCTATCGATGTCCTCATCATCGGCGCTGGCATCGCTGGTCTCACCGCTGGTCTCCAACTCATTCGAGCCGGTCATCCGGTGACCATAATTGAAGCTAGGGATCGAGTAGGCGGTAGGATCGATAGTCATCCTTGGTCCGATGACCTACTTGATCCAAGCACTACTACTACTACTACTACTAC
c4686_g1	2	p3	(ACT)7	21	235	255	cds	GATGATGATGATGATGATGATGAACCTGTAGATGTTGTTAGCAATCAAGCCAGTCATGATGCTCATCAGTCTAATCCTATCGATGTCCTCATCATCGGCGCTGGCATCGCTGGTCTCACCGCTGGTCTCCAACTCATTCGAGCCGGTCATCCGGTGACCATAATTGAAGCTAGGGATCGAGTAGGCGGTAGGATCGATAGTCATCCTTGGTCCGATGACCTACTTGATCCAAGCACTACTACTACTACTACTACTAC
c13897_g1	1	p1	(T)19	19	1	19	undetermined	TTTTTTTTTTTTTTTTTTTGTCATTTTTCTTTGCTTTTTTGAATATTGTTTCTTCGGGGGTCAACTAGATGTTCTTAGTACGCATACATACACCTATCTATCACATGTATGACGTCGGTCTAATTCGAGTTGTTATTTATTTATCTATTTATTCGGTTCATCTGCCGCTGTTCGACTGACGAAGACGAGAGAAAGAAAGTGAGAAAGCCGAGGAAGGCTTCTTGCCCATGGTTTCGTTGGGATTGAGGAGCGAACAGGAGGA
c2598_g1	1	p3	(AAC)7	21	179	199	undetermined	GGTGAGTCGTCGTCGTTGAGTTTTTGTGGAATTAGAATCGATAAATAAGGAAGAAGAAGGGCCAAAGGGAGTCATGAATTGTTTTAGTCAAAAGAAAGCAGGTCAAGAGTCATGCAAGAAGTAGATTGAAGATGGAGATTGAAGAGGATACCAAGTCAGATGGATTAGAATTCAGATTAACAACAACAACAACAACAACAA
c10912_g1	1	p2	(AG)6	12	190	201	undetermined	AATTTGGTTTCACCTCCACCCCCCCTGATATGGAGGTTGTGGAATTCGAGAGAAAATGAAGGCAAAAGTGAGGGGCAGTGCGTCTATCAAAAAATCGCACCGAAATCCCTAGATTTATAAATATTTTATACTTATTGAACAACTATGATTCTAAAGAACGCAAATAGGAATATGGAGAGAGGTTAGAAAAGAGAGAGAGAGAAACTAACGGATAGAACAACGCGGTTGTTCA
c8337_g1	1	p3	(CAA)5	15	1162	1176	utr5	ACATCAATGGACCACACATGAATAATCATTAATATTTGTTTACATGTTCTTTATTTACATAAATAAATCCATACGTGGATATCATCCATGACTATGATCAAGTCGTTGCCTCTACAATAAAAATCACGAGAAAAAAAGTGGACTCATGACTAGTGGATTCGATGGAGGCCGAGGAAGTCCTCCCAGGGCAGTCATGACTGATCCTAATTAAATATTATACTTTACTTGGATGTCATCATCTTCAGGGTTGGGTATCCCCGTCAGCCTCCGGGTCTCGAGTCTCATCACTCCCATCGCTTACCCATCTCATCCTCCTATTCCCTTATCATCCTTCGTCTCCCTCACGCCCACCGATTGATTGACCAAAGACATTACGATCTATACTGACTGCATATGCAC…
c8337_g1	2	p1	(A)10	10	3953	3962	utr3	ACATCAATGGACCACACATGAATAATCATTAATATTTGTTTACATGTTCTTTATTTACATAAATAAATCCATACGTGGATATCATCCATGACTATGATCAAGTCGTTGCCTCTACAATAAAAATCACGAGAAAAAAAGTGGACTCATGACTAGTGGATTCGATGGAGGCCGAGGAAGTCCTCCCAGGGCAGTCATGACTGATCCTAATTAAATATTATACTTTACTTGGATGTCATCATCTTCAGGGTTGGGTATCCCCGTCAGCCTCCGGGTCTCGAGTCTCATCACTCCCATCGCTTACCCATCTCATCCTCCTATTCCCTTATCATCCTTCGTCTCCCTCACGCCCACCGATTGATTGACCAAAGACATTACGATCTATACTGACTGCATATGCAC…
c12258_g1	1	p4	(CCAT)5	20	179	198	undetermined	GAAGAAGAAGGAGAAGGAGAAGAATCTGGAGTGGAAGTTGACATCAGATCATTAGCCTGTTGACCGACGCCCAGTTTGGTTGGGTGGTCCGAATGATGTTGAGTAACGAGGAGGAGTAGTGGTGGAGATCATCATCGATCACTCTTACATATCTCGTGAGCTCGGTGGGTGGTGAGACCCATCCATCCATCCATCCATCATC
c3356_g1	1	p3	(GGT)6	18	1	18	undetermined	GGTGGTGGTGGTGGTGGTGTTGAAGGAATCGATGGATGTCAAGTTTCTAGATCTGGATCTTAGACGGCTAGGGGTAGATGAGATGATGATAAAAGGCGCGCTGAGCGAGCTCTAAGCTTCGCTTTTCTTCTGCTTCAATCTGGATAGCCGGCCGAGACCTTTCACGGGGGGTTTGGAAGCTCTGGAGGATGTCGATCTAGTTTCCCGATGATGATCATCTCCGGCCTGCTCCCGCGGCCTAGTCCGTAATCGTGGTGAGGATGGTTTCTCGACTTGACGACGACGTTGCTGTTGTTGTTGGTAGGTGATCGAACTCGACTTCGAATTCGTGCTCCTCGTCGTCATCCCACTCCTCGCCTGCCTCCGACTAGTACTTCCTCCTCCGACTCGATGACTACC…
c3356_g1	2	p3	(TCA)5	15	863	877	undetermined	GGTGGTGGTGGTGGTGGTGTTGAAGGAATCGATGGATGTCAAGTTTCTAGATCTGGATCTTAGACGGCTAGGGGTAGATGAGATGATGATAAAAGGCGCGCTGAGCGAGCTCTAAGCTTCGCTTTTCTTCTGCTTCAATCTGGATAGCCGGCCGAGACCTTTCACGGGGGGTTTGGAAGCTCTGGAGGATGTCGATCTAGTTTCCCGATGATGATCATCTCCGGCCTGCTCCCGCGGCCTAGTCCGTAATCGTGGTGAGGATGGTTTCTCGACTTGACGACGACGTTGCTGTTGTTGTTGGTAGGTGATCGAACTCGACTTCGAATTCGTGCTCCTCGTCGTCATCCCACTCCTCGCCTGCCTCCGACTAGTACTTCCTCCTCCGACTCGATGACTACC…
c5802_g1	1	p3	(GGA)7	21	1	21	undetermined	GGAGGAGGAGGAGGAGGAGGAGTTCTTCTTGAACCCTCTTCTCATCGTCGCCGATTTTTTCTTTCTTGAGATCGAGAGATGGGGCGTCGGAAGGAGGTCTCGAAATCGGGACTCTCTCGAGCTCGAGCGTGCCGGCTCCACTCGTCATCAATCTGAGGATCTTTGAAGATTAAAAATCAACTTGCAATCAGCCCCCGAATTTTTCATTCTCAATTCGAATCATTAAATCCCAATCAGTTGGCAAGTTTGGGTGCAATAATCTAGTGTCCATATCAGTTGAGTTGTATGGGGAGCTCGAGTTCAAGAGATCGTTTGATCGATCGGAAGGGTGGTCAAAAATCAGGATAGGCTAGGAGGATGAGGCGGAGGAGGGTTCGATGGACTGTAGAGA
c9580_g3	1	p3	(GTA)6	18	1	18	undetermined	GTAGTAGTAGTAGTAGTACTAGTGTTGTTACTCGATAGGAAGTGGTTGAGGTTGGAAGGATGAAAGTGTTTCAGATGGGATAGATGTTTACGTTTGATGGATGATGAGACTGGGATCGAGACTGCGGAGGGAGGGTGATCGGTTTGATGGGGTTGCTGCTCGTTCGAGTTGGCGGAAGTGTTTCGATGAGCCTGGGGTGAGTCTGAGTGGAGGAAGATGGGTTGCTGTTGGGGAGTGTGATAGGAAGCGTTGGGTGGGACGGATGAGGATGGAGGGATTGAAGCCGAGTTGGATTGAGGTCGAGTTTGAGACCTCTTACCGAACGGAAGTGAGACGGAGGGTAACTTGAGCATCACGAAGTTGGAGGAGGGTGTTTGGTGAGCGAGAGTGTTTGAAATA…
c9580_g3	2	p2	(GA)6	12	454	465	undetermined	GTAGTAGTAGTAGTAGTACTAGTGTTGTTACTCGATAGGAAGTGGTTGAGGTTGGAAGGATGAAAGTGTTTCAGATGGGATAGATGTTTACGTTTGATGGATGATGAGACTGGGATCGAGACTGCGGAGGGAGGGTGATCGGTTTGATGGGGTTGCTGCTCGTTCGAGTTGGCGGAAGTGTTTCGATGAGCCTGGGGTGAGTCTGAGTGGAGGAAGATGGGTTGCTGTTGGGGAGTGTGATAGGAAGCGTTGGGTGGGACGGATGAGGATGGAGGGATTGAAGCCGAGTTGGATTGAGGTCGAGTTTGAGACCTCTTACCGAACGGAAGTGAGACGGAGGGTAACTTGAGCATCACGAAGTTGGAGGAGGGTGTTTGGTGAGCGAGAGTGTTTGAAATA…
c17502_g1	1	c	(ACA)5acgatcgatcgatcgatagagacctataagatttcaaaccacttcgagggacgattcacgtacagagtagtcaaactaatc(AG)7ggagaagggaagggtaggaaaaaaaagggggtcatgagaggtgtggatcgatcgatggggattaaagagagtagtaagta(AG)10	210	7	216	undetermined	ATCATCACAACAACAACAACAACGATCGATCGATCGATAGAGACCTATAAGATTTCAAACCACTTCGAGGGACGATTCACGTACAGAGTAGTCAAACTAATCAGAGAGAGAGAGAGGGAGAAGGGAAGGGTAGGAAAAAAAAGGGGGTCATGAGAGGTGTGGATCGATCGATGGGGATTAAAGAGAGTAGTAAGTAAGAGAGAGAGAGAGAGAGAG
c12177_g1	1	p1	(T)14	14	256	269	undetermined	TTGGCTAGCGAGTCGCTACCTAACAAGCCGCACTCTCCAACGATTGGGGATGCTCTTAAGAACCTCATTCGAAACAAAATCCAAAAAAGAAAAAAAAGTCCAAATCTCTCATCGGACTTTTGCATCCCTCTCATGTGCCCTTTGAATTTCTTCTCCTTCTTCTTCTTTGGTAATTCAAGCTCTAATCAAGTCAACCCAACCAATCAAAGAGCCTTCTTTTCAAATATTCTAAGCTTAAAATCTCGTGAGCCGGGGTTTTTTTTTTTTTTAAA
c5746_g1	1	p1	(T)12	12	152	163	undetermined	GTGGCTGAGCGCACTCTGAACACGCTCTCGGTCCCTCCCCCTCAGAAAAAAAAAGAAAAGAAATGGAACCCAATAGGGCCTGCTTCCCCCCAACTCTCAATCTCTGTATGTACATACATCGCTGGGTCGGATCTTAGTCATCGATCCCTCCTTTTTTTTTTTTCGCCCAATCATTCTTTCTTTTTTCGATGTGGGGGAGCGGGCGAGAATTAGGTTTGCATTCACAGAATCGTCGATCTTCGATGTCATTTTAAACGATCATCATTCAAGGCAACCCTCCAATTCGAACATATCTGGAGATCGAGCCTACTATCTTAGGGAGCCGAGTGCTGATCCCTAACGGGGATCACAGTACTCATCACGAATCGCTCCCCTTCGATTGCTCGGCCAGTTTGGATC…
c5746_g1	2	c	(C)10aacctgctg(T)14	33	1104	1136	undetermined	GTGGCTGAGCGCACTCTGAACACGCTCTCGGTCCCTCCCCCTCAGAAAAAAAAAGAAAAGAAATGGAACCCAATAGGGCCTGCTTCCCCCCAACTCTCAATCTCTGTATGTACATACATCGCTGGGTCGGATCTTAGTCATCGATCCCTCCTTTTTTTTTTTTCGCCCAATCATTCTTTCTTTTTTCGATGTGGGGGAGCGGGCGAGAATTAGGTTTGCATTCACAGAATCGTCGATCTTCGATGTCATTTTAAACGATCATCATTCAAGGCAACCCTCCAATTCGAACATATCTGGAGATCGAGCCTACTATCTTAGGGAGCCGAGTGCTGATCCCTAACGGGGATCACAGTACTCATCACGAATCGCTCCCCTTCGATTGCTCGGCCAGTTTGGATC…
c8265_g1	1	p2	(AG)9	18	1	18	utr3	AGAGAGAGAGAGAGAGAGATTAGAGGAAGATGAAATCGAGGATATCCTCATCACAGATCTCATGATCGGATACTTTAGACGAAGGCTCGAGCTCTTGACCATCGAAGAGGATCTTAAACTTTGAGAGCTCGGTGAGGACGCGACCGTCGACCGGATGACCGATCTCCGACAGGAAGTTCTTGACGATCGATCGGATCGTCGTCGTCGACCGGACGAGCAACTCGACACTCCTCCGATCCTTCGTCCGGACGGTGATCGAGATCAGCTTGGGAGCCGTCTCGTCCGAGTCCACGGTGGGCATCAGTTCAAGACTCCGGGCTCGGTCTTCAGCTGGGTTGGGGGGTGAACTGTGTTTGAAGGATGAGGTCCCAGTGGAGCTTTCTAGCGTCCCTGTTGGTC…
c134_g1	1	p3	(CAT)5	15	483	497	utr5	GGTTTTTGCCTCTTTGCCCCTTGGACCTCACCCAGGCTTTGTTCTCGGCCAGGTTTCCCTCCAACTCGGCAGTCGCCGCTGCTCAGCTTGGCTGCTTCCAATCCAACCAATCGATCCCTCTTCATCATAAAACAATAGGTCGTTTCCCTTACTCTCTCATTCCATCATCTGCCCGTTCATCTTTCTTTCCAGGTAATGACAGAAATAAATCGAATCTAGGACAAAAACCAGACCAAAGAGGACAATACTGGGCGAAGAGACTGGACGATTCTCTCGAGATGGATGGTATGATCATAGAATAGATTATAGGATCAAGATGAAAGAATCAAGAGAAGTGAGGATGGATGGAGATAAAGAGGAGTCGATCGTGAAGACGAGTGATGAAGAATGGAATCGAGA…
c2337_g1	1	p2	(AT)9	18	262	279	utr3	GTGAACGGTGCTCCTTGACAGAATCGACGACCTGAAGGAGGCTTCGTTCTTATCGTCAGCAAAAAGAAAGTTTATTCTAAAGAGAAGAAAATCTAGTCGCTTAGATCAACCTATATCATTTTGAGATATAAATATCTCTACAATAATGCAAACGGAAAAATCAGAGAGGGGATGGCGATCGGTAGCAACCTAAGATCAACAACCTCATGGCCACAACCTCTGTCGAAGTCGGATCATCAGGAAGCGTAAAAAGATGAGTGAATATATATATATATATATGAATATATAACATGTGAAACAACATGAAGATGGTCGATACACCAATGGTGTGTACCATCGTCTGGAATGAGTAACGAGTTATTTTTCTTTTTATTGTACCAGCGATCCGTGATTGTCAGG…
c2337_g1	2	p1	(T)10	10	541	550	utr3	GTGAACGGTGCTCCTTGACAGAATCGACGACCTGAAGGAGGCTTCGTTCTTATCGTCAGCAAAAAGAAAGTTTATTCTAAAGAGAAGAAAATCTAGTCGCTTAGATCAACCTATATCATTTTGAGATATAAATATCTCTACAATAATGCAAACGGAAAAATCAGAGAGGGGATGGCGATCGGTAGCAACCTAAGATCAACAACCTCATGGCCACAACCTCTGTCGAAGTCGGATCATCAGGAAGCGTAAAAAGATGAGTGAATATATATATATATATATGAATATATAACATGTGAAACAACATGAAGATGGTCGATACACCAATGGTGTGTACCATCGTCTGGAATGAGTAACGAGTTATTTTTCTTTTTATTGTACCAGCGATCCGTGATTGTCAGG…
c16528_g1	1	p3	(GAG)7	21	1	21	undetermined	GAGGAGGAGGAGGAGGAGGAGGACCATCGACCAAGCACCTCCCACCATCCTCGAGGAAGACGACCATCCTCGACTCGAACCATCCATCACTCATCCCACCTCCATCATCATCATCCACTAGTAGGACTACTACTCCCTCCTCCAACACCTCCACCACCATCACTCATCCCCCTCTTCCAGCCTCATCATCCATCATTCCTCCTCACCATTCACTCAACATCCTCCCTCT
c7080_g1	1	p2	(TC)8	16	1	16	utr5	TCTCTCTCTCTCTCTCTATCTATCTTTTGTCAAGCCCAGGATATCTACTCCACTGTATCTGTCGAACGAGGACTCATTTTCATCCCGTCGGTCATATCTTGCCACTTCACTCATTCAACATGATGGTCAATACCCCGACTCCGTCTCCCAAGCAAAGAAACCGCCTCGTCTCGAACCTTCGTCGGGCGATAGCAACGAGTTCGCCATCGACCAACCTTCCTCGCTCCTTGCCTGAAAAAACGTTCAACCAACGAATTAACTCGAATCAGATTGGTTCACTCGAAAATGCTGATCTGAAATCTACACCCTTGTCTCGCGTTCGAGATGATGATGATGATTTTCTCGACAGCCCCCCTTCACATGTGAGTCATGCAAATTCCGTTCAAGGCCATCGGCGAC…
c7080_g1	2	p3	(GAT)5	15	324	338	utr5	TCTCTCTCTCTCTCTCTATCTATCTTTTGTCAAGCCCAGGATATCTACTCCACTGTATCTGTCGAACGAGGACTCATTTTCATCCCGTCGGTCATATCTTGCCACTTCACTCATTCAACATGATGGTCAATACCCCGACTCCGTCTCCCAAGCAAAGAAACCGCCTCGTCTCGAACCTTCGTCGGGCGATAGCAACGAGTTCGCCATCGACCAACCTTCCTCGCTCCTTGCCTGAAAAAACGTTCAACCAACGAATTAACTCGAATCAGATTGGTTCACTCGAAAATGCTGATCTGAAATCTACACCCTTGTCTCGCGTTCGAGATGATGATGATGATTTTCTCGACAGCCCCCCTTCACATGTGAGTCATGCAAATTCCGTTCAAGGCCATCGGCGAC…
c9700_g1	1	p3	(ATG)5	15	354	368	undetermined	GTAGGACTACTATTCCCCACCGCCACCCACCATCACTTCCTCCTTACCACTCACTCTTATTGATATCGAGACTCACCGATCCCGTTCGATTCGACCATCATCGACGATTAATTCCTGATCTTCATCATCATCCTTGGCATTTCCTCGTCAAAAAGGGTTTGAGATCGACTCTGATCGACTTACGACGAGGGATCTAGGGCGGAATCCTTTCAACGAAGCTCCCCGATCGTCTTTTTTTTCACCTTAGATATTCTCTTCTACCCCATCCTTTCCGTCGACCCCAATCAACAAGACCTGCTCGACCCTCCGTCCAGTCATGCCTCGTCGTCTAGTCCCCTCGAGCCCATCATCCCATGATGATGATGATGGTCCTATCGTCCCTCATCAAGCTAAGAAGCT…
c8970_g1	1	p1	(A)14	14	2952	2965	undetermined	TTTTTTACTCATTTAATCAATGTTATAGATACTTGTACCAGCAGATCGGATGTACCGCTGCGCTGGGTTAGGTGTGGCCGCCACAGTGATGAGATGAGATGTACAGTAGATAAGTCATCGACTCGAATGGTCACCAGATCAGCCAAGTGGGACCGAATAAATTCATTCAAGCAACCTATCAGCAGCAGACCAAACAAAGCCCACAACCCAACAGACACGAAACTAGTCGAACGGAATCGTGAAATTCGCCGATGGCACCTACCTAGCTAGCTAGCTAGCCCTTTAGATGGACCTCTATCATATCGTGACCGCCCCATCGTCCAAGTGAATAAAAAAAAATAGACCTGGCTGGATATCATTAGCATCCCAATTCATACCAACACCACCCTCGAAACGCAA…
c9273_g2	1	p2	(TC)8	16	114	129	utr5	TTATGTGTCCTTCCTCACTTGACAACTGGACATGGTTTACTGGTCCACTGGACTTGTTTACCGGGACCAGTTGTATTTATTCTCAAGATTCTCCTGATTGACTTCATCATCAGTCTCTCTCTCTCTCTCCATCAGTCTTAGACAACTTCTCATCAATCCAACCCGATCGATTCTATGAGGCTTTCTACGTTCATCCCAACCAAGGCTTGATTAGGATCCTGAGAATTAAGAGACTGATGATTGATTGACCATCGACGAGCGATATTAAGGCTTCTTGATGATGTCCAACTCGAGAAGATCCACTCGGGTCGAAGAACTCAATCATCCTCATCTCGCACCACAACCTCGGTTCACGATCTCATCCGGCATCAGATTCTTAATCGGATTATCAAACCACAA…
c15402_g1	1	p3	(AGA)5	15	310	324	undetermined	GAAAGAATGATTCAGCTATGAGATGACTCGACAGGGAACAGGGGAACCAATGAGATGACAAAAAACAGAAGCAGGACCTCTACAAGCAGGGTTATGGCCCCTGAGCGGACTAAGTAGAGAATGGCGCTGAGGATAAGTTTGGACAACAAGATAGAAGTAAGCTGAGTCTGAAGGAGATCGGGGTTGCGAGTACTAAGTCAAGTGCCAATATGATTGATCAGAGGGAGTTGTAGGAGATCGGGGTATTGAGTACTGAGTCGAGTCCGATGAGATCCATTCGTCGTAGGTGATTGCAAGAATGGGAGAATTAGAAGAAGAAGAAGAGACTAGTTTATAATAGAAAATGAGATGGCCGAACA
c2036_g1	1	p1	(A)10	10	567	576	undetermined	GGGGAGGGAAGGAAGGTCTTCATGCATCCATCATCGATCGATGGTTGTACACGTAAAGTCGACATACAGGCCAGTGCGGAGGAGCCGAAGATCTTCTGGGTGCTGGCGCCAACGAAGGATCTACCCGTCAACTTATCTCGCCCACCAACTCTACCACCGAGCCGCGCCCCCGGCCCACGCTTTCCATCTTGACTTAGCCGCTCGGATGGATGTGTCTTGCGCCCCAAGCTGGACGGGTATCCGAGGCTTTCTGCAGGCTCTCCAGAAAACGAGCCCAAAAAACCGATACAAGAGAGGAGGAGGGCTTGGAATCGATTCAACACGATCCAAGCTCGGAAGGATCGGATTACAAGGTGCGCGCACGTAGGCTGGGTATGTAGACGAACTTGGAGGGCAGCC…
c7732_g1	1	p1	(T)20	20	1	20	utr3	TTTTTTTTTTTTTTTTTTTTGAAGTATCAGTAATTGATTCTGTTGAATTATTTGATATTCTGGCATTTCATTCATCAGACATTCTCTTAGATAGATGCAATGGAAAGGGAATAGAATGTGTACTATAAAATAATGTCCTTATAATAATGATTACAATAGAATGAACCTTTACCGCAGAATAGATAAGTCGATGTACAATATTTCATCAGTTTGTCCATAAAAAAGTTTAAGACATTTTTCTTTTCAATTTGTAAAATGAGTGATGGTTGTGATTCAACTTTCTGGACAAAAAACAAAAAACAAAATTATGATAGTAAGTGAGAAGTGAGACTCTCCAGGTCAGTTACTGAGCACCGTCATTCCAACTCGTTTGAGAAACATTTCTTCTTTCAGCTTGAT…
c7732_g1	2	p3	(ATG)7	21	3885	3905	utr5	TTTTTTTTTTTTTTTTTTTTGAAGTATCAGTAATTGATTCTGTTGAATTATTTGATATTCTGGCATTTCATTCATCAGACATTCTCTTAGATAGATGCAATGGAAAGGGAATAGAATGTGTACTATAAAATAATGTCCTTATAATAATGATTACAATAGAATGAACCTTTACCGCAGAATAGATAAGTCGATGTACAATATTTCATCAGTTTGTCCATAAAAAAGTTTAAGACATTTTTCTTTTCAATTTGTAAAATGAGTGATGGTTGTGATTCAACTTTCTGGACAAAAAACAAAAAACAAAATTATGATAGTAAGTGAGAAGTGAGACTCTCCAGGTCAGTTACTGAGCACCGTCATTCCAACTCGTTTGAGAAACATTTCTTCTTTCAGCTTGAT…
c6786_g1	1	p3	(TGA)5	15	629	643	undetermined	GGGTGATACAGCTAAGTGTTACATTTGTGCAAAACTAAGAGCATTTATTCCATCAGGTTTGAACAGCAGCTAAGATGTGGACACAAATGAATGTCACGACACCAACCTAAGAGCAGGAGTCGTTTCTCTGGATCTTATGGGCTGGTGGAGTGATGTGGTTGAGAAAAAGAGGAAAAGAGACAAAACACAAAAAGAAAAAGAAATAACAAGAGACAAAAAAGAGAAAATGAGGAGTTTGAGCAAGAAAAAAAAGAAAGGAAAAGATCTAATGCGGGAGTAGAGGTGGCCGATGGCTGCCCTGTTGAGGGCTCTTAGGCAAGCGTGCGAAATGGGGAATGCGGCCTGGTGCTTCCAGAGCTACTAAGGAAATGGGATCAATGCGACGAGTGCAACGAGGAG…
c15364_g1	1	p3	(TGA)6	18	1	18	undetermined	TGATGATGATGATGATGATCAGGAATCGTGTCCCTCTCGAAACTTAACTGGCAGATTGATTCGTCAGGGATATGGAATTCGACTCGGTGGTCGGAAATCGATGAAGATTGCAGAAGGATGGATGAACGTTTTACAAACCAGAACCCCAAACGAATCGAGTCCATAGAGGTTCGTCCCACAGCTTGCAAATCATATTTATCCATGCCGGTCATCCTTCGCCCCATTCAACTCCACATCGCTCGACAGCCGATGGCTATGATAAACTACGTCTGGCGGTGTAGCACTGATGGATACAAGTAAATATAGACAGACCACTCGGTGTTGTTTGGAATGGTCGATGCCTCATGACTTGATCATCGCTCACATGGACTGGGTTGAG
c11074_g1	1	p2	(AG)7	14	187	200	undetermined	AAAGAAGAAAGGACAGGGACAACGGAAAGAGGAGAGTAGAAGATGGAAGGGAAGCAAGAGGGAGAAGAAAGAGAAGGGAGGGAAAGGAAAGGGAGAGGAATAGGAAAGAAAGCAGGGAGAAGGAAGTGAAGATTGGAACGGGGGGGCGAAGAGGGAGAGAGGAAGATGGAGAATTACAGGAGGGAAAGAGAGAGAGAGAGT
c1953_g1	1	p3	(ATC)6	18	267	284	undetermined	AAGAACCAACAGGAAGACAGCAGTGCACCAGCCATTATATCATTCATTCATACATCTCAAGAAACAACTTATCACGAACTAGCCCTTGGAATGTGGAAACAATAAATAAGAAGAACAACAACCTCAAGGAACGGTAGATTAAGGAAGAAGAAAAGAACAAATCATGAGTTCATCCACCAGTCTGCCCATCATCAAACATCATCTAACCCGATCTCGACTACTCTCACCCTCGATCATTCATCCATCCCACATCATCAATCGATCTAATCATCATCATCATCATCAT
c8202_g1	1	c	(A)10tccagaaatgtcggcacataaatctcgcggatgagaatgacatgtgaaacatactttaaggcaaagaataaagacgagttattcctaacaaac(A)11	114	165	278	utr3	GTTGAACGTGATTCGACGCTTGGCAAGTAAAATGATAGGCTATTATGCCATCAGTAAAACATTAGATGCAGCTGAGCTCGTTGGATCAAATCGTGCATGGCATCAACAGTTACAAATATCGACACAGATGATGGGTATGGGGCAAGCTGAAACGTTAATCATCCAAAAAAAAAATCCAGAAATGTCGGCACATAAATCTCGCGGATGAGAATGACATGTGAAACATACTTTAAGGCAAAGAATAAAGACGAGTTATTCCTAACAAACAAAAAAAAAAATAAGAAATGAAGGACGGGAACTTTGTCGCAAATTTCTAGAATAAGGTTTCTTCGTCACGAAGATATTCACCCACGTCTGCTTGGTGATAAACGAGGATAGAAGTAGGATCGAGTTTCTTCG…
c1848_g1	1	p4	(AAAT)5	20	7	26	utr3	AAAAAAAAATAAATAAATAAATAAATAAGCCCTGGAAACCTTTGGCACACATATGGAATGCTTCAACTTCACTTAAGGTTCAGCAAGCTTCTTCTTAGACTAGCAACTGTTATATGGACATAAGAACAAACAGTAAACAAAAAAAAAAGCACAAGCGTCTGGTCATTTCTAAGGATTGATATCCATCCCGAAGCTTCTGACACTAAGAGCTTGCGATCGTCGCATTGCGGGGAATTTACTTATGGTTCTGATCATTTTTGATTTCACCACAACTCAGCGTAGCGATTCGTTCTAGCGTTGAGACCCATCCACAAGTCTGCTATGAAAATCGATCGCTTCTTCTCGGCCGATTTCAATCTTATCTTTGTTTCGAAACTCGTCGGGGGGCGCAAGCGGATA…
c1848_g1	2	p1	(A)10	10	139	148	utr3	AAAAAAAAATAAATAAATAAATAAATAAGCCCTGGAAACCTTTGGCACACATATGGAATGCTTCAACTTCACTTAAGGTTCAGCAAGCTTCTTCTTAGACTAGCAACTGTTATATGGACATAAGAACAAACAGTAAACAAAAAAAAAAGCACAAGCGTCTGGTCATTTCTAAGGATTGATATCCATCCCGAAGCTTCTGACACTAAGAGCTTGCGATCGTCGCATTGCGGGGAATTTACTTATGGTTCTGATCATTTTTGATTTCACCACAACTCAGCGTAGCGATTCGTTCTAGCGTTGAGACCCATCCACAAGTCTGCTATGAAAATCGATCGCTTCTTCTCGGCCGATTTCAATCTTATCTTTGTTTCGAAACTCGTCGGGGGGCGCAAGCGGATA…
c6136_g1	1	p1	(T)15	15	878	892	utr3	AGCCGGTCTTGGGTTGGTCGCGATTGGACTACACTGCGTCAATAGACAGCCCGACCCTCTTTCTCACTTCGCACAGCTACTGACCCGACCCATTGTAAGCGATGCTTGGCAGACTTGCCGATGCCCAAACCCCACCCGTGCGAGATAGCCCACCATTGCCCACTACAGCACCACCTACCACTGCCGATTACATATCCTACATACACTTACGACCCACCGACAACATAGAACTCGCTCGGTCCCCCGAACATCCGACAACTCTTCCATATCGATTGTTCAGCCCGGTAATCCGTCCAATCAAACTTGTTACCCCAACTCTCAACAGTCGGTTATCCATCCATTCTTGAAGATTTTGATATTCAAGATGGTCAAAGGAAGTGACATTGTTCTCATTCTAGT…
c8999_g3	1	p2	(GA)6	12	227	238	undetermined	GCTGGGAATCATAGGATAATAATACATAGATACACGACGCGCACGATTAGCGTAGGCCGTCAGCAGTAAAAGGGATAGATACAGCCCATCCTCCGCCTCATGAGTGCAGAGGAGAGGAAAAACAGCGCTGGTTGGGCGTGGGGTTGAGTTGCTTAGGATGGGTGAGAAGGGGACGAGGCCTTGATCGACTCCTCTCCGGGACGATGGGGTGGAGCACGACTACACGGAGAGAGAGAGAGGGATATATGTGCATGTGTGTGTCTGGGCTGGGGGGTCATACCCGGCTCAACTGAATGAGCCAGCGTCGAGTTCGAGCTGGAAATCTTGCCGAGCCTGGTCTAAGCTCTTGAGGATTGGATCGGTAGGATCGATAGGTGAGATCCTAGACGAGCAAGATTC…
c16720_g1	1	p1	(T)19	19	1	19	undetermined	TTTTTTTTTTTTTTTTTTTGAATCACGGATCTTGCTATTTAATTAGTTATTTAGTGCTCTGAATCTTTTAGGCTTAAATCCACCAGAGCTTGATTTGATGGTGAGCATCAAGATGGGTTGGGTTAGGGAACCCATGAGCTCGATCCTCGTACACGTGTCGATGGATGGTTCTTCGTCAAACATCATTCAAGCGGTCCATCACACGATACCAGTGAGTGAAGTGAAAGGGTGTATATTTTTAAACCGGAGGGAAGGATCTCGAGTTCAAGTAAGAAATAGATCGATCAGCTGGTAGCAGGTTTGAAGCACTGAGTTTGGATGTGAAATAATCCGAATTTTAAGTTTCTTAATAAAAGTAAAAAAGAGAGAGAGAGAGAGAG
c16720_g1	2	p2	(AG)9	18	363	380	undetermined	TTTTTTTTTTTTTTTTTTTGAATCACGGATCTTGCTATTTAATTAGTTATTTAGTGCTCTGAATCTTTTAGGCTTAAATCCACCAGAGCTTGATTTGATGGTGAGCATCAAGATGGGTTGGGTTAGGGAACCCATGAGCTCGATCCTCGTACACGTGTCGATGGATGGTTCTTCGTCAAACATCATTCAAGCGGTCCATCACACGATACCAGTGAGTGAAGTGAAAGGGTGTATATTTTTAAACCGGAGGGAAGGATCTCGAGTTCAAGTAAGAAATAGATCGATCAGCTGGTAGCAGGTTTGAAGCACTGAGTTTGGATGTGAAATAATCCGAATTTTAAGTTTCTTAATAAAAGTAAAAAAGAGAGAGAGAGAGAGAG
c4076_g1	1	p3	(GAT)7	21	1	21	undetermined	GATGATGATGATGATGATGATGGAGGGGACGAGCTTGAGGGATCGGCCTCGCGCCAGATGACGAGACCGCCGGTCGGATGCGAGTTCGAGGGGATGGGTAGAGGATCGGATGGGGAGCGGAGACGGTTGAAGGTATCGAGAGGTTTGACGTGCCAGAGTTGATGGTCGTGTTGGAAGGAACCCTCGAAGACGAGTTGACGGAGATCGTCGTGAGATTCGATGGAAGAGATTTGATGGATCAAGATTCGAGCCCAGCCCCTGACGCGTGAGTCGAGGAAGGATGAAGCCCACTCGGGAGAGGGGCGATCGACGGAGGCATGTTCCTCGGCCCACCATGCGTCCCGATGGGCAGGGTCGATGGACCAACCCGAGTAAGCGAGCACATCGGTTGGCAGGAGG…
c580_g1	1	c	(CCT)7actcagctgtcgatcctcatcatccgatggctccgatcgctcgttcggtccttccgaatcgatccttgtccgtcggctggaagggt(TCA)5	122	1	122	cds	CCTCCTCCTCCTCCTCCTCCTACTCAGCTGTCGATCCTCATCATCCGATGGCTCCGATCGCTCGTTCGGTCCTTCCGAATCGATCCTTGTCCGTCGGCTGGAAGGGTTCATCATCATCATCAGCTCCAGATCTGTCCCATCGTCTTCCTCCTTGGGTTCGATCGGGTGATCATCATCAGGAGGCTCATCAAGACTAGTTTCCCTAATTCCACCGGTCCAGTAGCTTGCCTCTGGAGTCACCCATGACTCGAGTAACGTCGTCGAGGCTGAAGATGGGCGCGCGCTCGACGATCGACTGATACTCTCGCCATGAGCATCGACATGAATTCCTATCCGAGACCGGGTGCGGTGATGATGATGAGCGGAGGATCTGATGGCTGACCTTCTAACCAAACCAGA…
c580_g1	2	p3	(GGA)5	15	1253	1267	cds	CCTCCTCCTCCTCCTCCTCCTACTCAGCTGTCGATCCTCATCATCCGATGGCTCCGATCGCTCGTTCGGTCCTTCCGAATCGATCCTTGTCCGTCGGCTGGAAGGGTTCATCATCATCATCAGCTCCAGATCTGTCCCATCGTCTTCCTCCTTGGGTTCGATCGGGTGATCATCATCAGGAGGCTCATCAAGACTAGTTTCCCTAATTCCACCGGTCCAGTAGCTTGCCTCTGGAGTCACCCATGACTCGAGTAACGTCGTCGAGGCTGAAGATGGGCGCGCGCTCGACGATCGACTGATACTCTCGCCATGAGCATCGACATGAATTCCTATCCGAGACCGGGTGCGGTGATGATGATGAGCGGAGGATCTGATGGCTGACCTTCTAACCAAACCAGA…
c4474_g1	1	c	(A)14caaaaaaaag(A)14	38	1	38	undetermined	AAAAAAAAAAAAAACAAAAAAAAGAAAAAAAAAAAAAATCCTTCCTCCTTTTTTGCCTGTCGAAGCTCATCCTCACATCCAACTCCGAACCCGCAATTTTTTCCCCTCCGAAAACTTTACCCCTTTTCCCCCATTCCCTCATCCTTTTTCCACCTTTTTTCCCCTTTTTTTCGTCCTCCCTACCAACAAAAAATTTTCTTTTTCTCATTTTCTTTTCTGCATCTTATTTCTCTTTCCTTCCCTGCTGGCTATTCCCCTTGTCCCATTTCACCTCCGATCCCTGCCCGACGGACTAATTTAGGGTTGGAAAACGACACACTCGACGGATGTCCACCAACAGCACCGAACGTCCCATTGTGGCCGAACCGCGCCGATCAGCCTCGATATCTAGGACGAGCA…
c7939_g1	1	p1	(A)10	10	1431	1440	utr3	CAATTTTCTTGAAACTGGTGGTGTGCATCTCTCCACCTACCTACCGGCTGGCCCCTGCCATCTAGTCTCGATCGGCCATCGGCTCATTGCGCAAGAAGCGTTGTGAGAATGATGACTCCTTATCGATAAAGTGGGCTGGATGAAGGTACCCTCGTTGTTGAAAGTATCACCAACTCACTTGATCCGAGTCTCTGATCCAGACCAAGAGACTAACCTTTGTACGATTTATCATGGCTCAAAAGATCTTCGAGTTATATACCAGATTAGCAGGTTCTTCCGAGCCATCCACCAAATTCAATTGGGCCCAAGAACAACGACCTACACGGTGTGGCTCACTTGGCTTTTTGGATTCCGGATCCTCGACGATCCAAGTTCGACTCGAGATCCATGATGTAAACC…
c7939_g1	2	p1	(T)10	10	1632	1641	utr3	CAATTTTCTTGAAACTGGTGGTGTGCATCTCTCCACCTACCTACCGGCTGGCCCCTGCCATCTAGTCTCGATCGGCCATCGGCTCATTGCGCAAGAAGCGTTGTGAGAATGATGACTCCTTATCGATAAAGTGGGCTGGATGAAGGTACCCTCGTTGTTGAAAGTATCACCAACTCACTTGATCCGAGTCTCTGATCCAGACCAAGAGACTAACCTTTGTACGATTTATCATGGCTCAAAAGATCTTCGAGTTATATACCAGATTAGCAGGTTCTTCCGAGCCATCCACCAAATTCAATTGGGCCCAAGAACAACGACCTACACGGTGTGGCTCACTTGGCTTTTTGGATTCCGGATCCTCGACGATCCAAGTTCGACTCGAGATCCATGATGTAAACC…
c8077_g1	1	c	(A)21ctgtaaccgaacaatctaattcaatttttattcattc(AT)7actttaaaaaaaattgttgctcttcattccacccgggccccaccatcctttttttcttcaaactcttttgtctctctctatctctagcggtcaa(GT)9	184	1	184	undetermined	AAAAAAAAAAAAAAAAAAAAACTGTAACCGAACAATCTAATTCAATTTTTATTCATTCATATATATATATATACTTTAAAAAAAATTGTTGCTCTTCATTCCACCCGGGCCCCACCATCCTTTTTTTCTTCAAACTCTTTTGTCTCTCTCTATCTCTAGCGGTCAAGTGTGTGTGTGTGTGTGTTGTTAATGGTTTTTGAATGAGAGGTTGAATGGATGCGAGTGAGCATCTGACTCACCCACTCTCACTCGATCAGGGTACAAGTATATAAGTATATGCACGTGTTGCTTAGATATTCTAGACGGGGAGGAAGTGTTGCTTGTCTTAGGTCTCTTCTCCTTTGATTCGGGATCTCGGGGCCCGGTCTCGGCCCTCCTTCATCCGCCCAATCCAACCAC…
c2726_g1	1	p1	(A)19	19	2522	2540	utr3	TGGCCGGGGTACTTCAAAAAAGGGGAATCTGGGATCCGAACTTTGGGGCTTCGCTTGTTATAAATCTAAATCGCTCTTCAGACTCTCCTCAAGCCTTCCTTCCAGTTGTTACTCAAGTCACACGTCATCACTCGTTAGATCTTTCCCTGTTGTTGGCTCCCTTATTCCACATTGATTGATTGATTGATCAATTATTTGAATATAAATTATCCCTACAACCACAAAGAAAACCGAACAAAAAACTCAACAAACACTTTTTTTAGGCCTTGTATCCTATTGTATATCAATGCCCTGTCTGGTGGCTACAATCACGGGCCTGGCCCTCATCGCACATGCCGCAGCCCATGTCAGTTTGATCAACATATATGGCTCAAACAACGTTATAGGACATGCCTTCGG…
c3749_g1	1	p1	(C)18	18	1	18	undetermined	CCCCCCCCCCCCCCCCCCTCTCCCCCTCCCCCGCCTTTTATATTTATTTTTGGTTTTGTGATTTTTGACGGTGACCTAGCGTGTCCATGTTCCACTATAAAAGAATCCCATCGACAGCACCTCACTTTTCTCGTTTTTATTTATTCATTACTTCTACCCATCTTTAGACAAACGATTATATGCCTATCGGTTGATTTTAATTTTTTTTGAGGTTTAGGATCAACCTCGAGTTTTTAATCGGTTGATGGCCAGGGGCGGGGCCGGGGGCTTAGTGGTGTAGTAGAAAGCTAGGAAGAGCGGGGGGCGGAGAAGCTTTTGCCCTCCCT
c10328_g1	1	p1	(T)14	14	296	309	cds	CGCCCTTCGTCGAATCGTCCGAGTTGATACATCTTGGACGATCGAATTCCGGATTTCGGAGGCCTTCAACTTTTGGCGGTTCTTGATGAGTCGGCCAAGCTCACGAAGATCGCGATCCGTTAGTTTTCGAGGTCTTCCGGATCGTTTTGAAGACTTGATGGTTCCTCGATCGCGGAATCGTTTTAGGACGTTATAAATCGTCGTCCTCGGAATCGCCAATTTCGATACGATTTCGTTCCCTGAAAAGCCGGCGTCATACATCCCGACAATCCTGGCCTTGACATCATCCGGTAAGTTTTTTTTTTTTTTCAGGTTTCGATTTG
c145_g1	1	p1	(T)10	10	72	81	utr3	GACAGGTTCCTTGAAATCCATACGATGTATATCTAAATCTAAATACTCTTTTCATTCCTCGTGGTTCACTGTTTTTTTTTTCCCCCTGGTGCACTCAACTACCATCACACCTAAGCAAGCAAGCAAGCATCTATTCAAGTCCTCGTATCTATCGACGTACACACACAAACAAACACAACGACACATCATCCTTGGAAACGCATACACAGGCTTGGTTTTTCAAGCATACATATCTACACACATACACAACACGCCGTCACGTACAAACCTCGGTTGATAAAATAAAATAAAAAACCCGAGGAAGGGGGGGGGGAAGCCCCCGGTGGTCAAAGGTATCCGGGTGATGAAGTCAGATGATGGAAGCCACTTTTCATCTATGGCGGCGCAGAGGAGGATTGA…
c145_g1	2	p1	(G)10	10	304	313	utr3	GACAGGTTCCTTGAAATCCATACGATGTATATCTAAATCTAAATACTCTTTTCATTCCTCGTGGTTCACTGTTTTTTTTTTCCCCCTGGTGCACTCAACTACCATCACACCTAAGCAAGCAAGCAAGCATCTATTCAAGTCCTCGTATCTATCGACGTACACACACAAACAAACACAACGACACATCATCCTTGGAAACGCATACACAGGCTTGGTTTTTCAAGCATACATATCTACACACATACACAACACGCCGTCACGTACAAACCTCGGTTGATAAAATAAAATAAAAAACCCGAGGAAGGGGGGGGGGAAGCCCCCGGTGGTCAAAGGTATCCGGGTGATGAAGTCAGATGATGGAAGCCACTTTTCATCTATGGCGGCGCAGAGGAGGATTGA…
c17368_g1	1	p2	(CA)7	14	101	114	undetermined	CATCGACTTGACCAGCGGCCAAGATCGTGGCACGTCCATCAACCCAACCGAGCCTTGAGAAACGCGCAGGGTCGAATCCGATCCGCCCCATCACCACCGCCACACACACACACATACACACATACGTACCACAGAGACGAAAGGATTTCCTTCCCCCATCCGTCGCGCTCGAGTTCCCAGGGGGGGGATCCCAGTTTGACGAATGTCCCGGAGCGATCGAGGCCGTGATCGCAGAG
c3689_g1	1	p3	(CCA)6	18	5	22	utr5	ACCCCCACCACCACCACCACCACCCCCATCTGTACCACCCCCTCCCCCCCCTCCGTTATCTCCGATAGAAGTCACTCACTCCAATCCAGTCGTGGCTCAAGATGTCGCGTATGATCGGAAACTGACGTCTGATCAACGAAAATACGAACTCTCGCCAAGGATGTATCATCGTGAGACAGACCGGGATGGCCGACGGAATACATCATCACCAAGACCTCCACCTCGATTTTCCGACCGACGCCGTGTACGAGATCCACCCACCGACCTTGCCATGGACTCCATGCCAGTCGTTACTATACCAAATGGCTCGGCAATCCATCACAAGTCCCCTGTCTCCAAGCATGAGTCCCTCGAGGCTCATATTACTGCTCAGATCACTGAGCCGAACGCTTCTATCTC…
c3689_g1	2	p1	(T)13	13	1727	1739	utr3	ACCCCCACCACCACCACCACCACCCCCATCTGTACCACCCCCTCCCCCCCCTCCGTTATCTCCGATAGAAGTCACTCACTCCAATCCAGTCGTGGCTCAAGATGTCGCGTATGATCGGAAACTGACGTCTGATCAACGAAAATACGAACTCTCGCCAAGGATGTATCATCGTGAGACAGACCGGGATGGCCGACGGAATACATCATCACCAAGACCTCCACCTCGATTTTCCGACCGACGCCGTGTACGAGATCCACCCACCGACCTTGCCATGGACTCCATGCCAGTCGTTACTATACCAAATGGCTCGGCAATCCATCACAAGTCCCCTGTCTCCAAGCATGAGTCCCTCGAGGCTCATATTACTGCTCAGATCACTGAGCCGAACGCTTCTATCTC…
c628_g1	1	p1	(G)10	10	199	208	utr3	AGTAAACCTCTTTCGACGCTCCCTCGATCCTCTTTCTCGACAACCAGGAATCTGAACCGGATGGGTCGGTGGAGGTTTTTTTTCTTTTTTTGTAATTTCTTGCCAAAACAACAACAACAGTAACGACAACCGTCCGAATTCAAACGAGCAGGAGCAAAGATATACGTATATGAATTAATAAAGAAGAACAACGGAAGAGGGGGGGGGGATCAGAAGGAAATGATCCAATATGACCCAACCCAAGAGCGATCTAAGAGCTTCATCTTGACACCCCACCTTTTTTTTCGTCCCCCCACCCCACCCCATCCCATCCCATCCAAGCCTTCCATTCGCAGCCAAAGGTGGTGGTGGTGGGGATGAAAGAGACAAAGATGGACGAGCAACAGAGCTGGAGGTGAG…
c15882_g1	1	p1	(A)20	20	283	302	undetermined	AGGCTCTGGGATGTTCTATTGCAAGGTTTATATAGTACGGTATATGCATAGTCGGGTATATGCATGTGTAACCTGGGTTAGGGTTACAAGACCCGTTTGCTGTGTAGTTAGATCCAAGTGATGTACCTTGGGTCGAGGCTCCTGATGGGCGTTCATTCTTCCCATTGCCGCCTCGACGCGCTGGAATTGTTCTGTGAAGTAAGCCAACTTGTCTTCCCACACTTCATAGAACCACAAAGATAGTTTGATTCATGCTGAATCTATCTCCCGAAAACGAGCAAGAAAAAAAAAAAAAAAAAAAA
c747_g1	1	p1	(A)19	19	2179	2197	utr3	TTTGACGCTTCGAAGGTGCTTGCGTGCCTTTCCAAACAATGAGAATGGTGGTTTGAAATTCTGATGATGGGATGCAATGTGATATATATAATTGGCCGATGGGCGAGGGCTAGATAATAGTGACGGACATTACTCTCAAAGCCTCAGTAACTTCACCCTAATTTACCACAACATATATAAAACTTTCCAGAAATTCTTCGATCGATCACCCACTTTATCACATTCGCTAGTACATCTCCTCCTGCAGGAGAACTACCTTTTCGCAAATCGGTCGCTCAAGTTCTAGTCTTCCCCCCAGGCGGCTTAGGGTCATTGCTTCCAGTCGCGCATATCCGATATAGAGGGGGAAGAAGAAGAGACCTCTGATCTTCTCCCTCGGTTTCTCTTCGACGAACTCCG…
c7723_g1	1	p1	(A)18	18	1	18	utr3	AAAAAAAAAAAAAAAAAACGAAAAATACAAAAGCCCCGTTTGGGGGGGCGGGTAGGGTGGCTTTTGTTTGTCTTTATTGTTTTCGCGTCGGATTCCGTCAGATCAAAGAGTCGATGAGAAGGAGGAATGGGAACGAAGACGAAGGATGAAATTCCAATAGGTAATGTAGTAAAAATAGACTCGCGGTTAGGAATGACGGATAGGGATTGGATGATCTGGGCTTGGTTCGAGTCGCAGGGAGGGTTTCACGCACGTGCCGGGGGAGGGGGTCAAGAGTAAGTTGGGAGTCGTCTCTCGGGGGTCGGGGGTCGGATGTCGAAGCAAAGGATCGGCATTCGAGGGTCCTTGACGAAATCTTGCAGATTACAACGAAGAATAGTGAATGATAATAATAGTAAA…
c9556_g3	1	p1	(A)10	10	786	795	undetermined	AAAAAACAAAAAATGTGTATCCGCTACAGTCTCCCCTAAAAATTTTTGACCATCAACAAAAAACAGCAGAAAGCTTGGGAAGCTCCAACTTGGGAAAAGCCTGCCGCTCTGACCTGATTAGCGAGTGAAATCAACAAATGCGGGTGTTCAACTGCTCCTTCTTTAGATTGCACCCCCCAGCGGATGGAGCTCAAATTTCCCTGCCTCTCGCAAAAAAAGAAACCCATTCGCCAATTGGGTTCAATTTCCCTGCTCCGCCCATAATGAACGTTGACCTTGTCAACAAAAGAACAATTAGGCAACAAACCGTGTTGTTAGACCATTCGCAAGCGATATCGATTGGCAATTGAAAGGTGATGAGCGCGACCCGGGCAATAGCACACATACACCAACAAGCAC…
c8131_g1	1	p3	(AAG)5	15	5	19	utr3	AAAAAAGAAGAAGAAGAAGAACAAGATTAAAGAAGAAAAGAAACACAGGATGTTGGACTCTTCATCCCTTCCTTCCCCTCGTTTCAACTTTTAAGAAACGAAAATCAAGAGGGTTGAGATAGAAGATGAACGGTGTATACAGAAGATCAGTGGGAAGCAAGCTCATGGGAATGTTCAATTTTCTTGGCCTAGATGAGCTTTGGACGATCAAAACTTGGTCTTACAAAGAAAAAAAAAAAAAAACATCATGTGTTTTCTAGTTGGTTCATTCTTTTTCAGTCCAAGTCTTCATGCAAACCGCTGAATCGGTAAGATGGTAACAAAAAAACCAGTAGAGCAGATCAATATTTTACTTCTCCAGCACGATCAAGCGATCAAAGTTGAAGTCGAGTGGAATAC…
c8131_g1	2	p1	(A)15	15	229	243	utr3	AAAAAAGAAGAAGAAGAAGAACAAGATTAAAGAAGAAAAGAAACACAGGATGTTGGACTCTTCATCCCTTCCTTCCCCTCGTTTCAACTTTTAAGAAACGAAAATCAAGAGGGTTGAGATAGAAGATGAACGGTGTATACAGAAGATCAGTGGGAAGCAAGCTCATGGGAATGTTCAATTTTCTTGGCCTAGATGAGCTTTGGACGATCAAAACTTGGTCTTACAAAGAAAAAAAAAAAAAAACATCATGTGTTTTCTAGTTGGTTCATTCTTTTTCAGTCCAAGTCTTCATGCAAACCGCTGAATCGGTAAGATGGTAACAAAAAAACCAGTAGAGCAGATCAATATTTTACTTCTCCAGCACGATCAAGCGATCAAAGTTGAAGTCGAGTGGAATAC…
c8131_g1	3	p2	(AG)6	12	1612	1623	cds	AAAAAAGAAGAAGAAGAAGAACAAGATTAAAGAAGAAAAGAAACACAGGATGTTGGACTCTTCATCCCTTCCTTCCCCTCGTTTCAACTTTTAAGAAACGAAAATCAAGAGGGTTGAGATAGAAGATGAACGGTGTATACAGAAGATCAGTGGGAAGCAAGCTCATGGGAATGTTCAATTTTCTTGGCCTAGATGAGCTTTGGACGATCAAAACTTGGTCTTACAAAGAAAAAAAAAAAAAAACATCATGTGTTTTCTAGTTGGTTCATTCTTTTTCAGTCCAAGTCTTCATGCAAACCGCTGAATCGGTAAGATGGTAACAAAAAAACCAGTAGAGCAGATCAATATTTTACTTCTCCAGCACGATCAAGCGATCAAAGTTGAAGTCGAGTGGAATAC…
c5999_g1	1	p2	(CT)7	14	98	111	undetermined	AAGACACCCACGATTCAGGTAGCGCGAATCTGCTTGGTTGGGTAGTGGCTAGACACCCAAGAGGGACCCCGCCTCACATGACCTCAATCGACGCAAGCTCTCTCTCTCTCTCGATGATGATGATGAAGGACTTATCCGTATCATCGATCATGACGATGGATGATGATCATCACCATCTACACCTGGTTCCCCAACCCTGACTCTAGCTCCAAGAATTCATCCTGCCTCGGTCTTTTTCCATCCATCGTCTCTCAATAAAAGATGGATGTATGATATAAAAAGCCACGATGACTGAGTCTATCGACCTGATTCACTCCCATCTCCTATCACCTCCTCAAACATGAACTTGCACGTCCCGGTTCCTCTAACCATCCAGGTTTTCTTGTGACGAGCGTATAC…
c4134_g1	1	p2	(GA)11	22	1	22	utr3	GAGAGAGAGAGAGAGAGAGAGAAGGGAGGATGGAGTATATCATTTTCGGTTTTGGGTCGTTGCAGGCATAGATGTTCGGTTGCTTTTTTACAAAAAGTAATCTGGAACCCTTCTGGAAACCAACGGTTCTCCAGCTCGAGGAGCAGGATCGAATTGTAGGAAGGTAAACTTGTTGTGCTCATCGATCTCCATGATCGCGGCTTGATTACCACATCGATAACAATAATTAGGAGCCGAGAAGATGGTGACCACGTTCCTTTCATGGGACCAATTGAAACCTTCCATGACTAACTGATGAGCACGAGCGACAAGGGTTAAGCCGTTGTTATGGTTGAAGGCATCTGAGATATCCTGTCCAAAGGTGTAACCAGCACCTCGGGGTGATATTCCCCATCCACA…
c4086_g1	1	p3	(GAG)5	15	8	22	undetermined	TGAGGATGAGGAGGAGGAGGAGGATTGGGTTGGATGAGATGGTTGAGACTCGAGTAAGGCTCTGAAGTCACCCTTGCCTTCACCGGGAGCTAGACTGCCCCAGATCCGGAAAAGCTTGACGTTACAAGGGTGAGGACGATGGAATTTTCCAAAGGTGATCGACCGAACGATGGCGGGTTTACCTAGATCGATGATGATGTAATCCTTCTTTTTGGGTAGTTGGTTAGGATAGATGGTGGCCGAATGAGGATCGACGGAAGGATGAGAATCGTGATGGGGAGGACGATCTAAGTGGGGGATGAAGATGAGGTTGAGATCGATGAGTTAAGGTATAGTAGCGTTTTTTTTTTTTTCTGAGATGGTGGATTGATGGATGATGAACCAGTACCGATTATCACG…
c4086_g1	2	p1	(T)13	13	341	353	undetermined	TGAGGATGAGGAGGAGGAGGAGGATTGGGTTGGATGAGATGGTTGAGACTCGAGTAAGGCTCTGAAGTCACCCTTGCCTTCACCGGGAGCTAGACTGCCCCAGATCCGGAAAAGCTTGACGTTACAAGGGTGAGGACGATGGAATTTTCCAAAGGTGATCGACCGAACGATGGCGGGTTTACCTAGATCGATGATGATGTAATCCTTCTTTTTGGGTAGTTGGTTAGGATAGATGGTGGCCGAATGAGGATCGACGGAAGGATGAGAATCGTGATGGGGAGGACGATCTAAGTGGGGGATGAAGATGAGGTTGAGATCGATGAGTTAAGGTATAGTAGCGTTTTTTTTTTTTTCTGAGATGGTGGATTGATGGATGATGAACCAGTACCGATTATCACG…
c5883_g1	1	p3	(GAT)6	18	574	591	undetermined	AAAATAGCAGGTATATTTCAAGTATTTTGTTGAGGAAAACAAGAGAAATCTCCAGGAGGAAGGGAAATCGGAGGGGGATGATTCGAGCTTCTTAAATAGACCGCTAATACCAAGGAGTAAGGAAGGATTGCGAAAACATAAACTAGATGACCACTTGCAACCGAGATGTGACAGAACCTGGGGACTACTTTTGAAGGTGCGAGTGTCTAAAGTCAACGAGGCGAGAGCGTCCACAGTACTGAATCGTTGCGTGAGATAAGAATAAAAGAAAAGAAAAGGCAAAACCTCGTAGATTTGAAAACCGTCATAGAGCTAGAATTAAGCTTGACATAGAAGTTGGAATTGGATTTATTGGATCTATAAAGAAGACTTGCTTGAAAGAATTGTATGTATATATAT…
c15154_g1	1	p3	(CTG)7	21	1	21	cds	CTGCTGCTGCTGCTGCTGCTGATGGTTGCGGTGGTGTTGAGGAGGACGAGTGGGATGGCTGAGATCCCTTCTGAAGCTCAAATCGTCGAGGTTGCGTTCCAACTGTTGAACTTTGTGCTGTAAGAATGCAGCACCCAAGGCTCTCGACATCTTTTCCCTATCGGGAGTAACGGGAAGTAGGCCAGCATTCTTGGTGGTGGTGGTAGTGGTAGTGGTGGTTGATGATGATGAAGGATGTAGTGATGATGGTGGCTCGATGGAATGAGATCGTTGGTCTTGATGAGTCATGGATGATCTGGGTGGATGATTGGAAAGGAGGAGTAGAGTAGGTTGGGTTTCTGTCGTCGATAAATGGATGAATCAAGTTTCAGGTCATTCTCAGTTCCACGAAACTGGAAC…
c5525_g1	1	p1	(A)20	20	1	20	undetermined	AAAAAAAAAAAAAAAAAAAAGGATCCCGAGTGGACGCTTCGCTCGATCCCCCTCAGCTGGAGGCAGGCAAGAGGCCCACACCGATCAAGCCGTGGAAGAGGGACTGCTTCCATCGGTCGGACGTGATCGACCCCTCGCCGATAGTGTCGAGATCGGTCGCGTGGAGCAGGCCGAGATGATGGACGATGGCTCGGATGGTGGGCCCTAAGGGCTTAGAGCTCCGGACCAGATCGTCGATCAGAGCTCGGACGCTTGCCTCGGGATCGATCGATGGACTCCTGAGCGCCTCAGTCATGATCGCGATCGTTCGCCTGGTCGGGAAATTGATGAGAGCCGGTTGGATCGCTTCGAGTGCCTCATTCGGTCGATCGAGTCGGATCAAGAGTTGAGCGGCCGGGA…
c5525_g1	2	p3	(TAG)6	18	574	591	undetermined	AAAAAAAAAAAAAAAAAAAAGGATCCCGAGTGGACGCTTCGCTCGATCCCCCTCAGCTGGAGGCAGGCAAGAGGCCCACACCGATCAAGCCGTGGAAGAGGGACTGCTTCCATCGGTCGGACGTGATCGACCCCTCGCCGATAGTGTCGAGATCGGTCGCGTGGAGCAGGCCGAGATGATGGACGATGGCTCGGATGGTGGGCCCTAAGGGCTTAGAGCTCCGGACCAGATCGTCGATCAGAGCTCGGACGCTTGCCTCGGGATCGATCGATGGACTCCTGAGCGCCTCAGTCATGATCGCGATCGTTCGCCTGGTCGGGAAATTGATGAGAGCCGGTTGGATCGCTTCGAGTGCCTCATTCGGTCGATCGAGTCGGATCAAGAGTTGAGCGGCCGGGA…
c10897_g1	1	p3	(GAA)5	15	9	23	undetermined	GCAGGTTTGAAGAAGAAGAAGAAAAAGAGGGCATTGGGTTTTCCACTTACCCAACCTGGAAAATCAATGTACTTTTACGTCACCCCAACGTCTAGTGCACACATAGTTTTCCAGTTTTTGACGTACTCTTTGGAGTTTTAAAAATTGGATTTCTGATGCCGCAGGTGTGTAGAGGGGGTTCCAAAACCCACATAATGAATT
c4233_g1	1	p1	(A)10	10	186	195	utr3	TTCCGAAATGTTTTTTTTTCTTGACTTCATGAGATATCGGAGATAGAGAAAGAATCAGGTCACTGGGTGTTTGGAACATTAAAATACCATGTGGGTGCGATCAGTACCTATTCTTTTCTTCTCCTTATATTATGTAGTGAAAGCAAAACAAAACGTCACTCCCCCCCTCCCAAGAAAAAAAAATGAAAAAAAAAATCATGAGGCTTTCAACAGATAAAAAGCCTAGGGGATCATCTTAGGTTGACATCAAACAAAAAAGAAATGCTGGCATGAAGGAAGAGGAGGAGAGCGAGAGATTAGGAATCTTAGGAGTTGGATGATACAAACATCACAAAGAGGGAGAAAGTGTCAAGTTGTTGCTTTCAACTTCGGACCCATCGGTGAGGAAAACGGGGAAGA…
c4233_g1	2	p3	(GGT)5	15	3743	3757	utr5	TTCCGAAATGTTTTTTTTTCTTGACTTCATGAGATATCGGAGATAGAGAAAGAATCAGGTCACTGGGTGTTTGGAACATTAAAATACCATGTGGGTGCGATCAGTACCTATTCTTTTCTTCTCCTTATATTATGTAGTGAAAGCAAAACAAAACGTCACTCCCCCCCTCCCAAGAAAAAAAAATGAAAAAAAAAATCATGAGGCTTTCAACAGATAAAAAGCCTAGGGGATCATCTTAGGTTGACATCAAACAAAAAAGAAATGCTGGCATGAAGGAAGAGGAGGAGAGCGAGAGATTAGGAATCTTAGGAGTTGGATGATACAAACATCACAAAGAGGGAGAAAGTGTCAAGTTGTTGCTTTCAACTTCGGACCCATCGGTGAGGAAAACGGGGAAGA…
c4233_g1	3	p1	(G)10	10	3977	3986	utr5	TTCCGAAATGTTTTTTTTTCTTGACTTCATGAGATATCGGAGATAGAGAAAGAATCAGGTCACTGGGTGTTTGGAACATTAAAATACCATGTGGGTGCGATCAGTACCTATTCTTTTCTTCTCCTTATATTATGTAGTGAAAGCAAAACAAAACGTCACTCCCCCCCTCCCAAGAAAAAAAAATGAAAAAAAAAATCATGAGGCTTTCAACAGATAAAAAGCCTAGGGGATCATCTTAGGTTGACATCAAACAAAAAAGAAATGCTGGCATGAAGGAAGAGGAGGAGAGCGAGAGATTAGGAATCTTAGGAGTTGGATGATACAAACATCACAAAGAGGGAGAAAGTGTCAAGTTGTTGCTTTCAACTTCGGACCCATCGGTGAGGAAAACGGGGAAGA…
c4233_g1	4	p3	(AGG)7	21	4390	4410	utr5	TTCCGAAATGTTTTTTTTTCTTGACTTCATGAGATATCGGAGATAGAGAAAGAATCAGGTCACTGGGTGTTTGGAACATTAAAATACCATGTGGGTGCGATCAGTACCTATTCTTTTCTTCTCCTTATATTATGTAGTGAAAGCAAAACAAAACGTCACTCCCCCCCTCCCAAGAAAAAAAAATGAAAAAAAAAATCATGAGGCTTTCAACAGATAAAAAGCCTAGGGGATCATCTTAGGTTGACATCAAACAAAAAAGAAATGCTGGCATGAAGGAAGAGGAGGAGAGCGAGAGATTAGGAATCTTAGGAGTTGGATGATACAAACATCACAAAGAGGGAGAAAGTGTCAAGTTGTTGCTTTCAACTTCGGACCCATCGGTGAGGAAAACGGGGAAGA…
c9876_g1	1	p3	(TTG)7	21	1	21	undetermined	TTGTTGTTGTTGTTGTTGTTGTGGATTCGAATCGTTTGGCCTGACGATCGATTTGAAACGTTTGAGGACACCGAGCGGTTGATTATCCTCTTCATCGGCAAGGTTGGAGGGTGATCTCATCACTAGCTTTGCGATCGTAGCAGCGCGTGCGAGTTGGTGGGCCGATAGAGGATGCTCGAGGGAGGGACGATGATCTTGAGACTGATGGGCCGTGGTGGTGTTGAGAGGAGGAGGATGGGTTCGGTTTGAAGTTGGATCGAGTTCGTGAGTGGTGGTAGTGTTGAGTTTGGCAGCTTGGCGACTGAGACGACGTTTGGATCGTTGTTGGCGGAGGACGGCTTGAGCCTTGAGGGCATCAGGATGGCGTTGGCCGAGCGGGATATCATCGCTATCGTCCGA…
c9876_g1	2	p1	(G)13	13	1106	1118	undetermined	TTGTTGTTGTTGTTGTTGTTGTGGATTCGAATCGTTTGGCCTGACGATCGATTTGAAACGTTTGAGGACACCGAGCGGTTGATTATCCTCTTCATCGGCAAGGTTGGAGGGTGATCTCATCACTAGCTTTGCGATCGTAGCAGCGCGTGCGAGTTGGTGGGCCGATAGAGGATGCTCGAGGGAGGGACGATGATCTTGAGACTGATGGGCCGTGGTGGTGTTGAGAGGAGGAGGATGGGTTCGGTTTGAAGTTGGATCGAGTTCGTGAGTGGTGGTAGTGTTGAGTTTGGCAGCTTGGCGACTGAGACGACGTTTGGATCGTTGTTGGCGGAGGACGGCTTGAGCCTTGAGGGCATCAGGATGGCGTTGGCCGAGCGGGATATCATCGCTATCGTCCGA…
c5112_g1	1	p3	(TTC)6	18	789	806	cds	GGCAAGAAAGATAATGCTTTCAGGATAATCAAGATTCACTCATTGTTTGAGAAAGATCCACTTGAGAATGAGTGTCTTCAGATTCCCAAATATAATATATACATGCATATATTGTTGTGATCATGGAGCAAATCAACAAAGAGGTTGTAGAAACTGGATCTTAGTAGAACTAATAATACTCATAATAAACCATACATGATCAATTCCAGACTGAGAGATAGATTGAGACGACTACTGCGAAATAGGAAATTTAACCAGCCAGGCAAAGAGGAAAAATCAAAGGACAAACAGCAATCTAAGCAAAGAGGAAAGCAAAAAGACTCGGATAGAGGCAAAACAAAGGGAAGCAGGTGAGTCAAAAAAAGGTCAAGTAAAAGGAATCGTACAAGCTTGACGGAG…
c8799_g1	1	p1	(G)10	10	3255	3264	utr5	CTTCTTTCTACCTCCTTCGGTTCTTGTGCACTAAAAAAATATCCAAGTAACACACACTAATGATGGTGAGAGGAAGTCTATAGTCACTCTACTGCGCTGCTGATTGTTATAGTTTTTTTTCGAAAGTGGGGTTGATATCCAGACTGTTGTTCTCGGAACGACTCGTAGCACTTCCAACCATTCGACCTGAGAATTAAATCCACAGCTAGTAGAAAAAAGAGGAGGTAAAAAGTTTGCTTTTTGACATGGTTCTTGGATCATAATTCATGATGCTGAGGATTGAGGAATTCAAGTGAGGTGGGATTCTGTTGTTGGCTTAGTTGAGCATAAAAATGATTGTTCATATCGCAATTTTCCGTACTGTTACCGCTCAATCGGGTATCCAATTCACTCATGCCG…
c8799_g1	2	p3	(TGA)6	18	3597	3614	utr5	CTTCTTTCTACCTCCTTCGGTTCTTGTGCACTAAAAAAATATCCAAGTAACACACACTAATGATGGTGAGAGGAAGTCTATAGTCACTCTACTGCGCTGCTGATTGTTATAGTTTTTTTTCGAAAGTGGGGTTGATATCCAGACTGTTGTTCTCGGAACGACTCGTAGCACTTCCAACCATTCGACCTGAGAATTAAATCCACAGCTAGTAGAAAAAAGAGGAGGTAAAAAGTTTGCTTTTTGACATGGTTCTTGGATCATAATTCATGATGCTGAGGATTGAGGAATTCAAGTGAGGTGGGATTCTGTTGTTGGCTTAGTTGAGCATAAAAATGATTGTTCATATCGCAATTTTCCGTACTGTTACCGCTCAATCGGGTATCCAATTCACTCATGCCG…
c7511_g1	1	c	(GAT)7tctttcgagtctgagatggtttggggagagttggagtgctaggtggg(GTC)6	86	1	86	undetermined	GATGATGATGATGATGATGATTCTTTCGAGTCTGAGATGGTTTGGGGAGAGTTGGAGTGCTAGGTGGGGTCGTCGTCGTCGTCGTCAGCATCGTCGTTGTCGTTGTCGTTGTCGTGATGATGGACATGTTGGTTTGAGATCTTTGGAGTGATGTTAGATCTGAGCTCTTGAGGAGATTAGCAGTAGTAGTAGTGATGCTAGGATTTGAGGAGAGGTTCATGAGTTGATTATACAATAGGATGATGAACTGAATCGTTCTTATCTAGTTTGAATGTTAGTTTCAAGCTTCGTCGTCCGAGTGAAGTGATGAGAGGGATGAGTTCTGAGCTTCTTGGTTGTTGATGGAGTTCAATGGTGGGTTAACTGGTCTTGGTTGAAGATGGAATGGTTAGTTGTTCA…
c7530_g1	1	p1	(A)14	14	10	23	utr3	TTTTTTTTTAAAAAAAAAAAAAAGAAAAACTTCCAATCCTCCCGCATCCGATCGCAGGTGTTGGGTCTTGCTAAGGCTACGTCAACCGGACGTCCAAGATCAACTGGAAGGGCAGACTCGAGTCGGTGACCATAATCTGGATCCCATCCTTCTCGTCGACCCGCTCTGGGCCGGTGGCGAACAGTTCGACCATCCGCTTATCCAGGTTCGGCTCGGTCAACGCCCTGAGTTCCGCGGGGGCTTGGAAGAACAGCGGGCCGCGGGAGGTCGATAGAGATGGCTGTTTCAACTGAAACTCGGGTCTTTCGATTAGATGGTCGACCAACTGTTGTAGGAACCAATCCCCTGGGATCGAGATCTGAACCGATTCGCCCCCACCACAGACCGGACAGTCAGGTT…
c7530_g1	2	p1	(G)10	10	1792	1801	utr5	TTTTTTTTTAAAAAAAAAAAAAAGAAAAACTTCCAATCCTCCCGCATCCGATCGCAGGTGTTGGGTCTTGCTAAGGCTACGTCAACCGGACGTCCAAGATCAACTGGAAGGGCAGACTCGAGTCGGTGACCATAATCTGGATCCCATCCTTCTCGTCGACCCGCTCTGGGCCGGTGGCGAACAGTTCGACCATCCGCTTATCCAGGTTCGGCTCGGTCAACGCCCTGAGTTCCGCGGGGGCTTGGAAGAACAGCGGGCCGCGGGAGGTCGATAGAGATGGCTGTTTCAACTGAAACTCGGGTCTTTCGATTAGATGGTCGACCAACTGTTGTAGGAACCAATCCCCTGGGATCGAGATCTGAACCGATTCGCCCCCACCACAGACCGGACAGTCAGGTT…
c4362_g1	1	c	(A)16c(T)10	27	1	27	utr3	AAAAAAAAAAAAAAAACTTTTTTTTTTCATTGTCCTTTCAGGCACTGTGCGACGAGCATCTCTATCCGCCCAAGAGTAGCATTGGAGCGACCACCGAGTGAGAATCAACCAACCAGCCTATGAATCTGGCTTTGAGAGCATCCATGATTGTGATGGGAAATGACCACTCGGCAGGATGGGGTGCGATGATCAGGATGAAAATGCTGCCCAGCACACGAGTCTTCATACAACTTACATAAACTCAGATGGAGAGGATATCTCGATTGAATGCAAAGAGAAGAAAAAAAAAAGGGGGGGGAATCCAGAAACGAAGATTGAGGTATTATACAAGCAAAACACCATTCACACATCCATCCAGCTCGGGGTTATTTGTGACTTGAGCATACTTGGCCCAGACGA…
c4362_g1	2	p1	(A)10	10	281	290	utr3	AAAAAAAAAAAAAAAACTTTTTTTTTTCATTGTCCTTTCAGGCACTGTGCGACGAGCATCTCTATCCGCCCAAGAGTAGCATTGGAGCGACCACCGAGTGAGAATCAACCAACCAGCCTATGAATCTGGCTTTGAGAGCATCCATGATTGTGATGGGAAATGACCACTCGGCAGGATGGGGTGCGATGATCAGGATGAAAATGCTGCCCAGCACACGAGTCTTCATACAACTTACATAAACTCAGATGGAGAGGATATCTCGATTGAATGCAAAGAGAAGAAAAAAAAAAGGGGGGGGAATCCAGAAACGAAGATTGAGGTATTATACAAGCAAAACACCATTCACACATCCATCCAGCTCGGGGTTATTTGTGACTTGAGCATACTTGGCCCAGACGA…
c16776_g1	1	p1	(A)14	14	302	315	undetermined	AAAGAAAAGAAAAGAAAAGAAACACTAGCACGGTAGAGAGAGATCATAGAGATTGTGGACCAGGCATGAGCTGGGTAAAATAGTGGTCATCACCGATCGATCGATTATGGTCGGCTGAGACTTATCGTTTAGATGATATAGACTTTTTCTTTTTCTTTTGGAGAAAAAAGGAAGTAAAACGTCACGACAAAGCCGCCGTCGCTGCCCCCTTCCCCCTCCCCCAAAAAAATAAGAAGGGAAAGCATTTGTAGGAGTCCTTTGAAGTCGAGCTGACGAATGGATTGGAAGCATCGGGTCGATCAAAAAAAAAAAAAAGAAGAAGAA
c10898_g1	1	p1	(A)17	17	203	219	undetermined	GAGGAGTGTTAGAACCTGACACAAGGATGTCACAACATGTCACACTAAGCCATAACTGTCATATAAATACCCCTAATGTAGATAGAACTTGAGCTGTATATATTGAAATAAGATGATTTTATTCAAAACACAAAAGGGTAACTCGCCAACACTTACCTGTCCTTTTTTTCAAGTTTTGGGCCATCCGGGCCCGTGCGACACCAAAAAAAAAAAAAAAAA
c9480_g1	1	c	(A)12ttagacggtcaagatgagtcatccaacaaaacgatttggaacgtattcttgggtgttggcga(T)10	84	122	205	utr3	TCTCTCTTTACATTCTACACTCTCCCGGCTAAAAAGCGGGATGGCGACAGTCGCGATGACGAGAAGGAGGTGAGAGAGAATCATTAAAAAGTCTTGGAGGGGCATCACCAACAAAATAGCCAAAAAAAAAAAATTAGACGGTCAAGATGAGTCATCCAACAAAACGATTTGGAACGTATTCTTGGGTGTTGGCGATTTTTTTTTTGTTTTTGTTTTTTGGGTAAGAGGAAGAAAAAAACGAATGCCACCATCCCCCTCTGTCTGTCGTTGACAAAAAAAAACCATCGATCCGACTCGGACGATCAAATCGTCCGGACGGTCTTTATTTCGTCAAACAAAACGGAGAGGAGGAGGAGGAGGAGGAAAGAGAGACAAGCCAGGAGGGGAGGGGGAGGATGA…
c9480_g1	2	p3	(GAG)6	18	345	362	utr3	TCTCTCTTTACATTCTACACTCTCCCGGCTAAAAAGCGGGATGGCGACAGTCGCGATGACGAGAAGGAGGTGAGAGAGAATCATTAAAAAGTCTTGGAGGGGCATCACCAACAAAATAGCCAAAAAAAAAAAATTAGACGGTCAAGATGAGTCATCCAACAAAACGATTTGGAACGTATTCTTGGGTGTTGGCGATTTTTTTTTTGTTTTTGTTTTTTGGGTAAGAGGAAGAAAAAAACGAATGCCACCATCCCCCTCTGTCTGTCGTTGACAAAAAAAAACCATCGATCCGACTCGGACGATCAAATCGTCCGGACGGTCTTTATTTCGTCAAACAAAACGGAGAGGAGGAGGAGGAGGAGGAAAGAGAGACAAGCCAGGAGGGGAGGGGGAGGATGA…
c9480_g1	3	p2	(AG)7	14	560	573	utr3	TCTCTCTTTACATTCTACACTCTCCCGGCTAAAAAGCGGGATGGCGACAGTCGCGATGACGAGAAGGAGGTGAGAGAGAATCATTAAAAAGTCTTGGAGGGGCATCACCAACAAAATAGCCAAAAAAAAAAAATTAGACGGTCAAGATGAGTCATCCAACAAAACGATTTGGAACGTATTCTTGGGTGTTGGCGATTTTTTTTTTGTTTTTGTTTTTTGGGTAAGAGGAAGAAAAAAACGAATGCCACCATCCCCCTCTGTCTGTCGTTGACAAAAAAAAACCATCGATCCGACTCGGACGATCAAATCGTCCGGACGGTCTTTATTTCGTCAAACAAAACGGAGAGGAGGAGGAGGAGGAGGAAAGAGAGACAAGCCAGGAGGGGAGGGGGAGGATGA…
c880_g1	1	p1	(A)10	10	94	103	utr3	GTCCAGAATTGGTACTATTTTCTAGCAGCGAGGGGGAGGGCAACAACACGGGTGTTCGTATCTTAAGGATGAAACAATAATTTGTTACCAAAGAAAAAAAAAACATTTCACCAATTACACTCAGATGACTGGAAGGAAAAGGAACAGAAGCTGTGGGGATATTGCAAAACATCGAAGTAATCCACATGAGAGAATGAAAATGAAATGATGGAGGCCATCTTCATTGTTCGGACGCTTAGAATCTTCGATGATAAATGTATGGAGGGAAACAGGTGGAGCGAAGACAAAGGGGTATACGATTGAGGCCATCTATATCATTCGGTGGTTAGAGCTTAGTCTTTCTTCTTTTCTTCGGAGTCAGGGGGAGGGGTTGAGTTGGAGTCGTTAGAGTTGCCAGCA…
c6631_g1	1	p1	(G)18	18	1	18	undetermined	GGGGGGGGGGGGGGGGGGAGGGAGCAGAGTGGGAGTGCGAGGCAGAGTGAATGGAAGAGAGTCGGAGGGGAAGAGTCGGTCCTCCTGATCACCCCGTCAGTAGTGACGTAGCAAGTTTGTGATATGTGTTCAGATACCTAACTAGGCTCGATTCAGCAGCAAGCATTGGCGACTGGTGGAGGGGACTGGCTGATTAGGAGTCATGAATTATATTACCTTATGACGAGGTAGTAAGTATTTATGTACTCAAGAGATTTGATGATGTAAACCTTTATTTTAACTAGATAAACACATGCTGAAGCAAGATTCACTCACACGTGTAGAATATGAATATTGATTGACGACACCTTCTAGACCGATCGGTTGAAGCTTTATAAGCCCAACCCAGTCGATAATCTT…
c6631_g1	2	p1	(A)10	10	1283	1292	undetermined	GGGGGGGGGGGGGGGGGGAGGGAGCAGAGTGGGAGTGCGAGGCAGAGTGAATGGAAGAGAGTCGGAGGGGAAGAGTCGGTCCTCCTGATCACCCCGTCAGTAGTGACGTAGCAAGTTTGTGATATGTGTTCAGATACCTAACTAGGCTCGATTCAGCAGCAAGCATTGGCGACTGGTGGAGGGGACTGGCTGATTAGGAGTCATGAATTATATTACCTTATGACGAGGTAGTAAGTATTTATGTACTCAAGAGATTTGATGATGTAAACCTTTATTTTAACTAGATAAACACATGCTGAAGCAAGATTCACTCACACGTGTAGAATATGAATATTGATTGACGACACCTTCTAGACCGATCGGTTGAAGCTTTATAAGCCCAACCCAGTCGATAATCTT…
c6631_g1	3	p1	(A)10	10	1511	1520	undetermined	GGGGGGGGGGGGGGGGGGAGGGAGCAGAGTGGGAGTGCGAGGCAGAGTGAATGGAAGAGAGTCGGAGGGGAAGAGTCGGTCCTCCTGATCACCCCGTCAGTAGTGACGTAGCAAGTTTGTGATATGTGTTCAGATACCTAACTAGGCTCGATTCAGCAGCAAGCATTGGCGACTGGTGGAGGGGACTGGCTGATTAGGAGTCATGAATTATATTACCTTATGACGAGGTAGTAAGTATTTATGTACTCAAGAGATTTGATGATGTAAACCTTTATTTTAACTAGATAAACACATGCTGAAGCAAGATTCACTCACACGTGTAGAATATGAATATTGATTGACGACACCTTCTAGACCGATCGGTTGAAGCTTTATAAGCCCAACCCAGTCGATAATCTT…
c6498_g1	1	p1	(T)10	10	1597	1606	utr5	GTCGAAATTCAAACTCATCATCTTTTTGAAAATTTAATTTGGTATTTGCATTATCTCTGAATTCCAAAACAACTTAAAATTAGATGGTTTCAAATGGCCAGGCACATCAAATTTCCTTCGATTAGAATTGAAGTGTATAAAACTGCTTGATACATAACAACTATCACCGAAGTGAAACTGATATAAGTTAAATTCGCTTCTAGCAGGGGTATATACACTTGAGCCTAGGCATTCTAATGAATGTAGCGTAGTTCGGAAAAGACAATTATCGAAACCTTGGGTGAAAATTCTAATAAAAGCGAGCAGTAAATTGATATGTATGCAATCCATAAAGGCGAGGTGGGCAAAGTTGGCTCAAATTCTGTTAGTTTACGACTCGTCTCCGATTTTGAGGCGCTT…
c2923_g1	1	p1	(A)14	14	10	23	utr3	TTTTTTTTTAAAAAAAAAAAAAACCTATCGACCTCGACCACGGCCTCGTAGAGCGCCTCTGGCGGCACCCCTAGGCATCTGAGGCCCTGCATTAGGTTTCTCAGATTGTGGGTTCCGGACGGTAGCATCGACGCTCAAGATCATACAAGCTGCTTCGGTAGCACCCTCGAGTGCATTGATCTTCACGATCGAAGGCTCCCAGACGAACCGATCATAATTATCAGCGACACCCAAGTCGGCATCGACTTCCAAGTTCACCCCGACCCATCGTTCATCCTTGGCATGAAGCATCCTTAACTTGTTGAGGATGTCCGTGCCATCCAAGCCTGCATTCTCACATAACTGTCTAGGTATACACTCTAACGATTTAGCGAACGAAGCGATCATCAACTGTTGTTT…
c2923_g1	2	p6	(TGGGTC)10	60	1882	1941	utr5	TTTTTTTTTAAAAAAAAAAAAAACCTATCGACCTCGACCACGGCCTCGTAGAGCGCCTCTGGCGGCACCCCTAGGCATCTGAGGCCCTGCATTAGGTTTCTCAGATTGTGGGTTCCGGACGGTAGCATCGACGCTCAAGATCATACAAGCTGCTTCGGTAGCACCCTCGAGTGCATTGATCTTCACGATCGAAGGCTCCCAGACGAACCGATCATAATTATCAGCGACACCCAAGTCGGCATCGACTTCCAAGTTCACCCCGACCCATCGTTCATCCTTGGCATGAAGCATCCTTAACTTGTTGAGGATGTCCGTGCCATCCAAGCCTGCATTCTCACATAACTGTCTAGGTATACACTCTAACGATTTAGCGAACGAAGCGATCATCAACTGTTGTTT…
c9228_g1	1	p1	(C)15	15	1	15	utr5	CCCCCCCCCCCCCCCTCCCACCAACGCCCCAATGTTGGATTCCCTTAGATTCGGATGATCACTTAAGATCCTCCTGATCAGTCCCCTACCCCCTCATGACAGGTTGAGGTTGATCAGTCTAGTCCAATCGATCGATCAACTCAGGATTGCCAAGATCTTCGTTCGCAGCCGTCTTGCTCGCTCGGACCGCGGTGGTCAGGTTGCACTGGTCTCGAGTAAATCTTGTGATGGATAGCGTCGTATCTGGAAATAAGCAAGCCTGACTAGTAGTACTTGAGAGCTTGGAGGAAATGAACCAAGGCTCCTCCTATACTCTTAATGAAAGCAAGACCTAAGACGACTTGATTCCTAACCCAGTACAACATTCCCACCATCTCATTCTCAATCGAACCCTCCAGT…
c9228_g1	2	p1	(T)11	11	3073	3083	utr3	CCCCCCCCCCCCCCCTCCCACCAACGCCCCAATGTTGGATTCCCTTAGATTCGGATGATCACTTAAGATCCTCCTGATCAGTCCCCTACCCCCTCATGACAGGTTGAGGTTGATCAGTCTAGTCCAATCGATCGATCAACTCAGGATTGCCAAGATCTTCGTTCGCAGCCGTCTTGCTCGCTCGGACCGCGGTGGTCAGGTTGCACTGGTCTCGAGTAAATCTTGTGATGGATAGCGTCGTATCTGGAAATAAGCAAGCCTGACTAGTAGTACTTGAGAGCTTGGAGGAAATGAACCAAGGCTCCTCCTATACTCTTAATGAAAGCAAGACCTAAGACGACTTGATTCCTAACCCAGTACAACATTCCCACCATCTCATTCTCAATCGAACCCTCCAGT…
c7955_g1	1	p3	(TGA)6	18	1	18	undetermined	TGATGATGATGATGATGAAGAAACGAGCGATGGATGATCGGTAACAGCTCAGGTTGACGGATTGAAGATGAACGAAACTCATCTCCGAGGGAGAAGATCTTGAGCACTTCGAGTTTTAGACAATAATCCAGTACGACGAATAGTGAACACAGGGGGATCGTCAGGGACGGATTGATGATGAGCTCCCTAAGATGTTCAATCTGAGATAGAGACATCCAAGCATGGGGTGAGAACTCTGGCTTAAGATGATGATAACCTTTACTAGGGACCTGTAAGGTGATAGATTCGAGTGTATGACGACCAAGACTCAAGATTTGGGAGAAGGATTGGTCACGATCGATGAAGACCGATAGGTGGGTGAGTCTCCGAAGTTTAAGGTTAGGATGGGGTTGTGGAGGC…
c2152_g1	1	p1	(T)12	12	146	157	undetermined	GGGGGAGTCTAAGCAGAACGAACAGTAACGATGGGGAAGAAGAAGATGGGAGCTTGATAATTTACGACGTCGACCAGAGACGGACTATGTATTTTATTTTTCTTTTATTTTATTTTATTCTATACTTATCTTTTTGATGCGTTTCTTTTTTTTTTTTAATCACTATATGCACGCGGTTGAGTGTGTATGAGTGTACGTATGAGTTTCAGATCGTGAACAGATGGTAGGGGTGTGATAGATATAGATAATATACATTATTATTTATATAAATAAATAAAAAAAAAGGTTTCTTCGATCAACTCGATCTCGGGGGAGAAGGGGATGTGTTGTTTAGTAGAATGGATGTTACATACATACACTTTTTTGAGGATCAAACCAGCAAATATGCGAAAGAAAGAA…
c2283_g1	1	p1	(T)12	12	145	156	undetermined	GGGAACAGAGAGCCAGAGGCAAAATCACTCATGATAGGTTGAGAGGATTGAGATTAATATTATTATTGTACATTTATAATTTATATTGATGCTAACATGAGAGAGTGAAGAAAGGGTGGAAGGGCAAAAGAGGAGTTGATCACATTTTTTTTTTTTACTTTAACCGTTGACATTGTTCATATACATATGGAGCAACCCAGATTCCCTTCTCTTTTTTGTTTTTATTTTTTTCAAACAACATTGAAATCGGGGCGCAAGGCAACACAAACTTAGATGAAGAACTAGGATCAATAAACAGAGCGGAGGGGAAAGGAGGAACACGTGTTCATTGGTACTTCTCTTGATTCATGCTTCCTCCTTTTTTTTCTGTTCTCCCTTTGAAATAATCAATAAACTTAA…
c2283_g1	2	p2	(GA)9	18	415	432	undetermined	GGGAACAGAGAGCCAGAGGCAAAATCACTCATGATAGGTTGAGAGGATTGAGATTAATATTATTATTGTACATTTATAATTTATATTGATGCTAACATGAGAGAGTGAAGAAAGGGTGGAAGGGCAAAAGAGGAGTTGATCACATTTTTTTTTTTTACTTTAACCGTTGACATTGTTCATATACATATGGAGCAACCCAGATTCCCTTCTCTTTTTTGTTTTTATTTTTTTCAAACAACATTGAAATCGGGGCGCAAGGCAACACAAACTTAGATGAAGAACTAGGATCAATAAACAGAGCGGAGGGGAAAGGAGGAACACGTGTTCATTGGTACTTCTCTTGATTCATGCTTCCTCCTTTTTTTTCTGTTCTCCCTTTGAAATAATCAATAAACTTAA…
c4067_g1	1	p2	(GT)7	14	10	23	undetermined	AGAGAGAGAGTGTGTGTGTGTGTTTGTATGCGGGGTTAGTTGGGATAGCCCCTCTGTGGAGCTTCTAGTTTTCGTCGTCTGCTCGCAGAATGTATGGATAGGCGTTCTCCTCGGAAAGGGAGTTGAGGTACTATCCGCCCAACTCGAGGACGAGGAGTTGTTTGGCAGGCAAGTTAGAGTCGCGTCGAGGCGGTCGCTGTGTTGGGTTCGTGAATACTGGGGTAAATATGACTATGCGCCGGGACCTGGTCTGGTGGAGGCTGGCCTACGGCCAGGGGAACCAATCGTCAAACTGAACCGAACCCAACCTGATGAGATTATGGAAACCCCACCTAGAGATGGATATGATTGGGGGATATATCCTATATGAAGTCAAAGCATCCCTACCCTTCTCGGATG…
c9202_g1	1	p1	(G)12	12	2	13	utr3	TGGGGGGGGGGGGTTAATCCTTTTTTGCTGATGCTACCTCTGCAATCTAGACCTGAGTCTTGGATGATTGAGCTGGTGCAATGGAGACCAGGCTCAAGAGAGACAAGGCAAAAAGGGTTAAAAAGGGCATGCCTATTTGTCACACCTTTGATGCCATCTAGCCAGCATTGATGGTTTGTTGTCCTTGGAGGTGATCTTTTGTGGATATCCATCAAACACTCACCTCAGGCAGATTGATACTGATCAACAGTTCTTACTCATATGATCAATGGCAAGTACCGCACCATTTATTCGTCAACATGGAATCAAAATAGAGCGTGCGAGCAAGTTAGGTTTGAATCTAAGCACTACTTGACTTTTTTCTGGACAAACAAATATGAGAAACTTGCTGAGGAATAT…
c4133_g1	1	p3	(CTC)5	15	182	196	utr5	GGTTGTTGCAAGGGTGGTTGAGTCAAATGGAAGCTAGAACCTTAGTCGTCGTCGTCCTTGATTGGATTTGGGATTTGGTATATTCTCTCTCGATTGAGGAGCATAGCATGGATGAAGGGCTTTGTTGTCTCCTGATCTTGCTCTAATCAAGTTCAAGCTCTTCCGACCCTCTTCCACCCTTCTCCTCCTCCTCCTCTCTTTCTCCCTTCGATCGATCCTTCCTTCGGTTTATCCTACTCACCCGCCCATCTCGGCTGCCCCCGCCTTGAACTTCTCCGACCCAACCCAGGCCAGTGCTCTCGTCATGACCAGCTCGACTATCAACCCAAAAGCATTCCCCTTGGCCGATCCTAACCTCACCAATCAAATCCTCGATCTCGTCCAGCAGGCATCACACTA…
c8145_g1	1	p1	(A)10	10	1	10	undetermined	AAAAAAAAAACCTTGAATTGTGATATGCACTATGGTTTTCTCTTTCTTTTTGATTGGTTTTGTACGTTGGAACAATTTCAGAATCAGCGGTAGAATAGAGATTGAAGAGGCTTGAAAGTATAAGGGCAAAAAAACTATTGATTGATTGGGTTAAATTTCCAAGTGTGAGTTTCTGATGCTAAAATTGATTTTTTCAATGAGAGATAAGAACTCAAAGTCTAGGGGGTTTTTTTTTTTTTTTTTGAGATTTTTTGATTAGACCTACAATATTTCAGGATTGAAATTTGAACCAGTCCATCACATGGTACCTTACTGAGCCGAGTCACCCAGACAAAAATACCAAGTTTTTTGTTTTGGTTTTGTTTTCTCCCATGAGGATTGGGATTGAAGGAGTTAATG…
c8145_g1	2	p1	(T)17	17	227	243	undetermined	AAAAAAAAAACCTTGAATTGTGATATGCACTATGGTTTTCTCTTTCTTTTTGATTGGTTTTGTACGTTGGAACAATTTCAGAATCAGCGGTAGAATAGAGATTGAAGAGGCTTGAAAGTATAAGGGCAAAAAAACTATTGATTGATTGGGTTAAATTTCCAAGTGTGAGTTTCTGATGCTAAAATTGATTTTTTCAATGAGAGATAAGAACTCAAAGTCTAGGGGGTTTTTTTTTTTTTTTTTGAGATTTTTTGATTAGACCTACAATATTTCAGGATTGAAATTTGAACCAGTCCATCACATGGTACCTTACTGAGCCGAGTCACCCAGACAAAAATACCAAGTTTTTTGTTTTGGTTTTGTTTTCTCCCATGAGGATTGGGATTGAAGGAGTTAATG…
c4166_g1	1	p3	(GAA)31	93	1457	1549	utr5	GTCCGCCTGTCAATTCGCTCGCTCCGTCACGGTTACTGTTGCACAATAGTTTCACGTCACCTAGCAATTATAAGTGGCTTGGTCATTTGTACACAAAACGAGGTGGTGGCACGAATAATCACGGCCAATTGACATCACCGAACGAATTTGATCATGCATGAAGTAGAGGTTGTGGTAAGAAAAAAAAGTTACAACAAAATGTTTTTCATCTCTCTTCAAAATCGACATCCATCTTGAAGTACATTACAGAAAAATAAATTCTCAAACATTGACGCAATGGAAAGGGAACATGAGCATGGATCTATAAAATTATGTAGGAAATAATTTAAAAAAATCGCATTCCAGATCTAGAACTTCCGGGGCATTTTAGTTTCCAGAGATGAAGGAGATCCGAGCGCT…
c17090_g1	1	p2	(GT)11	22	2	23	undetermined	GGTGTGTGTGTGTGTGTGTGTGTTATATTGTTGGTTCGACTCGACTTGAGGGCCGGGGGTGTCGACCAAGCTCAGGAAACTCGAGAGAGAGAGGCTCTTTCGATCATCCCTAGGCTTGCTCGGTCTCTCGAGTTTAGTCATCCTCCATAGATCGATTGATCCTGACTCGACGATCGTCGATCCGGTTCTCTTCTCTCTCGAGATCTGCATCTCTTCCCCCATCCTCCATCCTTCTCCTTCTCGACTATCATTATTATGACTATGACTATTATTAATTCCAGAGTACTCGGTTATTATCTTCTGTCGTCTTCGTCGCGATTCCCCCCTCTCTTTACCAACGTCTCGTCCATCGTTCGCACCTCGTCCTAACGTACTCCTACCACCCCCTCATCTCCTCGT…
c17090_g1	2	c	(TTC)5ccttt(TTG)6	38	433	470	undetermined	GGTGTGTGTGTGTGTGTGTGTGTTATATTGTTGGTTCGACTCGACTTGAGGGCCGGGGGTGTCGACCAAGCTCAGGAAACTCGAGAGAGAGAGGCTCTTTCGATCATCCCTAGGCTTGCTCGGTCTCTCGAGTTTAGTCATCCTCCATAGATCGATTGATCCTGACTCGACGATCGTCGATCCGGTTCTCTTCTCTCTCGAGATCTGCATCTCTTCCCCCATCCTCCATCCTTCTCCTTCTCGACTATCATTATTATGACTATGACTATTATTAATTCCAGAGTACTCGGTTATTATCTTCTGTCGTCTTCGTCGCGATTCCCCCCTCTCTTTACCAACGTCTCGTCCATCGTTCGCACCTCGTCCTAACGTACTCCTACCACCCCCTCATCTCCTCGT…
c806_g1	1	p1	(G)20	20	212	231	undetermined	GCCAATCTAAATGCGCAGCATCGGGCTCGATTACCATTTTCAAAGTTTACAACCACCATAAGAAAACAAAGAGGGCTATTTGTGGTAGTATACACACTGTAGTATCCAAATATTCCCGATTACAGAACCCCAAACAAACAAAATCATCACCGCGAGAGTTGAGATGGATCGATGGATAAGAAAGAGCGAAATTCATGAATTAATCTAAGGCGGGGGGGGGGGGGGGGGGGGCGG
c9422_g1	1	c	(C)10ttacaccatgatgagaaaaagagccatttggacagagagactgaacccgaccaacaacacgagtt(A)10gattgattggatatagacagacctcaaagagacttgcgatttgttttgcttattaaaaccaatcatctaaagcgacttgtca(AT)7	181	54	234	utr3	GGCCAAACAAAAAATAAATAAAATGAAGAAAAATAGATGAGACCATGTGAATGCCCCCCCCCCTTACACCATGATGAGAAAAAGAGCCATTTGGACAGAGAGACTGAACCCGACCAACAACACGAGTTAAAAAAAAAAGATTGATTGGATATAGACAGACCTCAAAGAGACTTGCGATTTGTTTTGCTTATTAAAACCAATCATCTAAAGCGACTTGTCAATATATATATATATGTATACATCATACCAGTCGACAAAAGTTCCATTACTGTCAGGTGATGCAGGCTGGAAACAAAACGAAAACAAAGAGAAAACGAACGAACCTCCTCTGTCCAACTGCTACTACTTATTTTTTGTCTTCGTTTGCTTTTTTTTCTTTTTTGAAGGTGACTCTTTCTA…
c8810_g1	1	p1	(A)10	10	341	350	utr3	CCGGTATAGTACATAGTTACATCCAATATGATCATCGCACAGTAGTCGAAAAGCGCCGGTGACGAAGCGATCATGACTCGCACAGTACACCTGGTCACTTCAGAATAGTATCAATCCCATCGGAGCATCCTCAACATGGCAGAAAGAGTTGATTTACGAAAACATCCGGGAAGGATATACTTGGTTGATTGGCCCTCAAGATTAATAATAAGTGTTACAAATAATAGGACAGATCTGCTCGGGAGCTCAACGCAATCTCATTCGGAACGAGGCCAGAAGGCGCTCACAGAATCGATGAATAATTACCTCGCACACGAGCTCAAACATCCGTTTGTTTTACAAAAAAAAAACCATGCTCTTTTTATGTAAGAGTGTGGGTCATCCGGAGTGGAATCAAGT…
c14860_g1	1	p1	(G)18	18	1	18	undetermined	GGGGGGGGGGGGGGGGGGTCTGGGGGAACGATAACGAGGAGGATTGGTGAAACGGAGGGCGGCTGAGGAAGAGATTGAAGAACAGGAACCGATGATAGACGCGAATCAGAATTAGGGAGGAGAACGGGCGCGGCGGACGGCGGGGGAAGGGTTTTTCAACTTTTTTTCTTCTTCTTTCTTCTCGTCTCGTTGATCGCTGGGGCTCGGTCGAGAGATTCGTTAGTCGTTTGATTTTTTGGAGATGGTTAAGAGTCGGTCGAGCGAAGGATTAAGATGAGATAGACCAGAGATCAAAAGTCATAATAGAAGGCAGAAGTGAAAACAAACGAAGGGATCGAAGGCGAGTGTGATAGGATGAGCAGAACGGAACCTAGAGAAGGCATCGTGAATATGGTTTTT…
c14860_g1	2	c	(T)12atccaataacgcgttgcttc(A)20	52	609	660	undetermined	GGGGGGGGGGGGGGGGGGTCTGGGGGAACGATAACGAGGAGGATTGGTGAAACGGAGGGCGGCTGAGGAAGAGATTGAAGAACAGGAACCGATGATAGACGCGAATCAGAATTAGGGAGGAGAACGGGCGCGGCGGACGGCGGGGGAAGGGTTTTTCAACTTTTTTTCTTCTTCTTTCTTCTCGTCTCGTTGATCGCTGGGGCTCGGTCGAGAGATTCGTTAGTCGTTTGATTTTTTGGAGATGGTTAAGAGTCGGTCGAGCGAAGGATTAAGATGAGATAGACCAGAGATCAAAAGTCATAATAGAAGGCAGAAGTGAAAACAAACGAAGGGATCGAAGGCGAGTGTGATAGGATGAGCAGAACGGAACCTAGAGAAGGCATCGTGAATATGGTTTTT…
c719_g1	1	p3	(TTC)5	15	1842	1856	utr5	TTTCTAGGAGATGAATCATGCATTCCATTTCTTGCAGTGAACTAAGCCAAAATGAACTCAACAAAGAAATAGAAACAAATGAATCAAGAATACCATGAAGCCTCTAGTTCTTCTCATTGATGACTTCAAATCAGTATCAAAGTAATCTTTTTTAGTTTAGTACATCTACCATAGTAAAAATTAAGCGGGGAAAAGAAGGCCAACTCAAAGGGCTATTAAGATTAAAAATGCAGCTTTTTCTGCAAGATCTTCAAAATTTGTGTGCAAGGGAAATGGAAGTATAAATACACAACAGCAGCAGGGCTAAGGAAAGTGAAATTTGGATGGGTAGGGCCATTTTGGTTTATCAATCGCCGGTTCGTCGTTACTTAGACTGATTGAACCGAGAAAAAAATAGAT…
c7355_g1	1	p1	(T)10	10	266	275	undetermined	GGTTTTTCATACTCTCACAATTAGGACATCGGGGAAAGGATGGTGCCCTGGGTCAAGTTCTTTGCTTAGTTGACTAGCAGTTGAATTAACCTCAAAAGAATAATTTCTCATATATTCTAACTTTCAGGAGTTCTGTACCCCAGGTAAATGCAAGTACCTTGAGAACGCAGAGAGGTGCTTGGGTTAAAATTCAACGGATGCTTAGATTGTTGGACATCATCGGCGCACTCCGAGATGCGATATAATGGGGTGGCAGGATGTCAAGTTTTTTTTTTCGTTGTCAGAAATCGTCCATTGATCATAAGTGGGCAGCGTGTCTAAGCAACCAGCTACTATTTGTTAAATCAAATCTCGAGCGCTTTCTTGACCATTTGTAGGGCGCCATCAAAGCTTTCATGC…
c4146_g1	1	p2	(TC)10	20	1	20	utr5	TCTCTCTCTCTCTCTCTCTCCTCTGATTTCCTGTTCAGCAGCAACTCACCTTCGACTACCATCTTCATCCCCTCTCCATCCCATCCTTTTCCCTACTCCGATCTCTCGATACTTGGTTCATCGTCATCCTCCTTCATCCCCCACCATCTTCCGCTCCCTCACTCACTCCGACCATCCCATCCGACCATCGACCATCTCAGCCACTCAGCTCGGATCGATCCTTGGACTCTAGCCAACTCGGCCCTTCTTACCCCACCTCCATCCTCCCGCCATGTCACCCCTCCCTCCGACATCGGTCCAGGTCGGCGACACGACCGTCACCGCCAGCGATCTGCTCATCGGCCACCATCTCCGTCGCGTCCTCCGTCTGCCCGAACCCTCCCGGACTCGGGCTTGGAT…
c4146_g1	2	p1	(T)12	12	1775	1786	utr3	TCTCTCTCTCTCTCTCTCTCCTCTGATTTCCTGTTCAGCAGCAACTCACCTTCGACTACCATCTTCATCCCCTCTCCATCCCATCCTTTTCCCTACTCCGATCTCTCGATACTTGGTTCATCGTCATCCTCCTTCATCCCCCACCATCTTCCGCTCCCTCACTCACTCCGACCATCCCATCCGACCATCGACCATCTCAGCCACTCAGCTCGGATCGATCCTTGGACTCTAGCCAACTCGGCCCTTCTTACCCCACCTCCATCCTCCCGCCATGTCACCCCTCCCTCCGACATCGGTCCAGGTCGGCGACACGACCGTCACCGCCAGCGATCTGCTCATCGGCCACCATCTCCGTCGCGTCCTCCGTCTGCCCGAACCCTCCCGGACTCGGGCTTGGAT…
c1607_g1	1	p1	(T)15	15	58	72	undetermined	GAGTAAACCAAAGACTCACTTATCTTCAATTCAATCCCAGAGGTTCTGTAGACTATATTTTTTTTTTTTTTTAGGGTCCTTGTCTGATTGATGATTTAACACTGGTCCTGTGGTGCTTGTTTTGTTTAAATGATCCCAGAATGAGTGTTTGGCTTTGGACGGAATTTGTTGTTCCCCAACTGTGGAGGATTTATTCATGTATGGGCATGAAAGCAAAACTGTGGACAAGCCGCCGGGTCGCAAGCCAAGCGACCAGCGCGCCGTTCTCCTTCCTGTGCGCTCGAACCCCCATCCGCTAGCTGTGCCG
c7139_g1	1	p1	(A)14	14	402	415	undetermined	GTGGTGGTGGGTATGTGTGTATGAATTATACATGCACGTACAACACATGAATGTCCAGTACTTACAATCGTGCACGCAAGCAGCAGCCAACAACCTTCATTCACCCAACCAACCCAATCAAGACTGCGATGGTGGGCTGGATCGCTATCGATCAGGTGATTCGGATTCAGAAATTCATGTCAAGTTTCAAACCAATCGAGCCGGATGAAGCCCATAATTCAATAATCGAGCAGTCTCAAGGAGTTTTTAATATCAATCACCCGATAATTGAGAGTGTCATCGCCATTTCTACACGCAGACTTAGCTTCTTTCAACTGATAAGTGATACTCATATGTCTCAAGACCCCTTTCTTTCCCCTTCACCAAACCCCCGCGACCTGACCATTTTGACCAAGCTCA…
c8157_g1	1	p2	(CT)7	14	9	22	utr3	CACACACACTCTCTCTCTCTCTCCCTCTCTTCAACCCCTGCAACAATCAAATCAAGCAAACAATTATCATGATCAAAGAAGAAGAAAAACATTCTGACCAAACAATCAAAAAACATAAATCACAAATTTCAAAAAAAAAAAAATCACAGTTTGGACCCCAGGATAAAAGAAAAAAAAATCATCATCATCAAAAACTGAACCAATCAAAGAGGGGGGGAGGGGGAGGGGGAACTCGTGAATCAACTCAAGGGAAGCAGAGCTTAACAACAATGATACTAGAGCTTAGTGAAACAGATGAAGAAAAGAAGAAGAAAGAAAGTGCGATGGATTTGCCTATTTTTTCTCTCTCTCTTGCTCGTTCTCTCCCCCCCTCTCTCTCCTTCTGCTGCTGCCCCCCCC…
c8157_g1	2	p1	(A)13	13	131	143	utr3	CACACACACTCTCTCTCTCTCTCCCTCTCTTCAACCCCTGCAACAATCAAATCAAGCAAACAATTATCATGATCAAAGAAGAAGAAAAACATTCTGACCAAACAATCAAAAAACATAAATCACAAATTTCAAAAAAAAAAAAATCACAGTTTGGACCCCAGGATAAAAGAAAAAAAAATCATCATCATCAAAAACTGAACCAATCAAAGAGGGGGGGAGGGGGAGGGGGAACTCGTGAATCAACTCAAGGGAAGCAGAGCTTAACAACAATGATACTAGAGCTTAGTGAAACAGATGAAGAAAAGAAGAAGAAAGAAAGTGCGATGGATTTGCCTATTTTTTCTCTCTCTCTTGCTCGTTCTCTCCCCCCCTCTCTCTCCTTCTGCTGCTGCCCCCCCC…
c8157_g1	3	p1	(C)12	12	392	403	utr3	CACACACACTCTCTCTCTCTCTCCCTCTCTTCAACCCCTGCAACAATCAAATCAAGCAAACAATTATCATGATCAAAGAAGAAGAAAAACATTCTGACCAAACAATCAAAAAACATAAATCACAAATTTCAAAAAAAAAAAAATCACAGTTTGGACCCCAGGATAAAAGAAAAAAAAATCATCATCATCAAAAACTGAACCAATCAAAGAGGGGGGGAGGGGGAGGGGGAACTCGTGAATCAACTCAAGGGAAGCAGAGCTTAACAACAATGATACTAGAGCTTAGTGAAACAGATGAAGAAAAGAAGAAGAAAGAAAGTGCGATGGATTTGCCTATTTTTTCTCTCTCTCTTGCTCGTTCTCTCCCCCCCTCTCTCTCCTTCTGCTGCTGCCCCCCCC…
c3554_g1	1	p3	(CTT)7	21	962	982	undetermined	GTGCATATGAGAAATGTTATGGAAAAAATAAAGAACTTGCAGCCCGCCGTCCCGGTTGACTGCTAAACCTGTCCCCACCAAAAATCTTGGGATCAGGCAACAGTATTCCCGGGAGATGTAATGTATTACATAAATATGTAAAGATGTATGAGGTCTAATTCTGCCAAGCCCTGCCTGTATTCTCACGCGGGCGTGCAGTTTATATTAGACATCGTTCGAACGTTATAATAATATAAGTCAACGAGATAGGATTTTGTCTCATGAACCTAAGAACGACTCGATAGCGATTGGATGGATGATCGGCGCGTTGTATGTATGTAAGCATGTAAGTACCAAGTGTGATTTGTGAGAGTACTTTTCCTGTCGACGTCATGAATGGTGATCGGAGTCTTGATCGTT…
c6426_g1	1	p3	(ACC)7	21	1	21	utr5	ACCACCACCACCACCACCACCTCTACCTCTACCTCCTTCTTCTTCTTCCTCGTCTTCCATCCTCTTCTCAGTCATCGATCCATCAGTCATCAATACCTCCATCAACCTCCTTCCTTCCTTCCTTCAACTCACTCACTCATCCCTGTCGATAGCCTCAACCTAGCGCTCCTCACCGCCAGTAAGCCATCATCGATCGATCGAGCACTCCCTCACCCTTCCTTCGCTTCCTCCGACCCCCAATCGAGCGATGGGCGCATTTTGCTGCAAACCCGAGGAAATCGATTTCGATGGCCCCGTCGATCTCTGGCATTTCTATCTCCTCAGATCCGTCGGTAAAGGCGCTTTCGGTAAAGTCCGAGTCGTTCAACACAAGCAGACCAAGGCCCTATACGCCCTCAA…
c6426_g1	2	c	(T)15gccgtctggtttatcttgatttcttcgcccagagtaaaaggagc(T)10	69	2218	2286	utr3	ACCACCACCACCACCACCACCTCTACCTCTACCTCCTTCTTCTTCTTCCTCGTCTTCCATCCTCTTCTCAGTCATCGATCCATCAGTCATCAATACCTCCATCAACCTCCTTCCTTCCTTCCTTCAACTCACTCACTCATCCCTGTCGATAGCCTCAACCTAGCGCTCCTCACCGCCAGTAAGCCATCATCGATCGATCGAGCACTCCCTCACCCTTCCTTCGCTTCCTCCGACCCCCAATCGAGCGATGGGCGCATTTTGCTGCAAACCCGAGGAAATCGATTTCGATGGCCCCGTCGATCTCTGGCATTTCTATCTCCTCAGATCCGTCGGTAAAGGCGCTTTCGGTAAAGTCCGAGTCGTTCAACACAAGCAGACCAAGGCCCTATACGCCCTCAA…
c6426_g1	3	c	(A)14gaag(A)18	36	2575	2610	utr3	ACCACCACCACCACCACCACCTCTACCTCTACCTCCTTCTTCTTCTTCCTCGTCTTCCATCCTCTTCTCAGTCATCGATCCATCAGTCATCAATACCTCCATCAACCTCCTTCCTTCCTTCCTTCAACTCACTCACTCATCCCTGTCGATAGCCTCAACCTAGCGCTCCTCACCGCCAGTAAGCCATCATCGATCGATCGAGCACTCCCTCACCCTTCCTTCGCTTCCTCCGACCCCCAATCGAGCGATGGGCGCATTTTGCTGCAAACCCGAGGAAATCGATTTCGATGGCCCCGTCGATCTCTGGCATTTCTATCTCCTCAGATCCGTCGGTAAAGGCGCTTTCGGTAAAGTCCGAGTCGTTCAACACAAGCAGACCAAGGCCCTATACGCCCTCAA…
c3563_g1	1	p3	(TGA)5	15	814	828	undetermined	GTGGATGAGGGCCCGAGGAGATGATCTAGTCCCGACGCGCGCCCCCTCGGACGGCTCGGAGCCGCGAGGAGGGAGACCTACGCGCGTCGGCGGGACTCTCGGTCTAGCAGTCCTGGATGGTGCGTGCCATCCTCGAGGTAACCGTCCCAGGCGCGAAGCCGCTCGAGTCACGACGCCGCTCGAGGGTCGGAGCCCTACTGGGCAAGGTTGGGCAGCAAAGTACCCGAGCGAGCGAGTTGGGCCATGATGGTCGGGATACGCTTGCGGATCGGTGGAGTGGCTGTTGTGACCAGCTCCCATCCCACGTAACCTACGCCTGCTTACTCGGCTAGATCACCCGTCACCCACGGGGTTGACAGGGACCTGGAGCAGGGTACTTCAACCTGCTCCATACCCCAT…
c9563_g2	1	p1	(C)12	12	2989	3000	utr5	ATAGTCCGATAGGTTCGATCGGTCTTGCACCGAGAAGGATCCTCGACCGTATTTGATCTGGTGAGGTAGAGCGCCGCGTAATAAACTAGGGATGGATTTGACTGACTCATGGGCTAGAGGGGGCTCATGATATCCTCGTGAAGAGTTCATCGCTGCTCTCTGTCCAACTGAAGAAGAGATCGGAGAACTAGGAGGATCAGCAAAACGCTCATCAACCACCATGACGTCAGCAGGATGTCGACTAGCAGGATCTACAAAATCCCCATCAAACACCGTACCATCGGTATGTCGATCGAAACGATCGACGGAAGCTCTAAGCTCGGGTGGATGCGGATTGGGCCGATGGAAGGATAAAGGTGGCAGAGTGGAACGGGGTGAATGAGTGAGGTTGGCGTGAAT…
c16943_g1	1	p1	(T)20	20	211	230	undetermined	AAAAAGAAAAGAAAAGAAAAAAAAGAAACAGCTACCGTTTTTCTTTGGACAAGGATCAGTTCCTACTATAGTCCAATCCATTGATCGGATCGATGATCAACGGTCGTGAAACCCACCTTGGCTGGGTCTTTATTAGGTTCCACTCTCCTACTCTTCCCATCCAAGGATCTATGATCTTCACAAACGACGATCGAAGCTGGACGACACAAGTTTTTTTTTTTTTTTTTTTT
c5025_g1	1	p3	(ATC)7	21	1	21	utr5	ATCATCATCATCATCATCATCCCATCATCAACTCATCCCATCCGACGATCCACTCATCGATATCACTCGACCGACCCTCAAACGACTCACCGCCGACCATCATCATCAGATCTACGCTCATCAACCTCCTCACTCCTTCCCGTTCTCCAATCTTCCCTCCTCCTCAAACCCATCACACCCTAAACAACAACCTCAGATCTCCATCGATCCCATCCCTTTGGCTCAAAACTCGAATCGGATCAAGGGTCATCGGGACGTACTGATCCATACGGTCAACAAGAACGACACCTTGGCCGGAATCGCCCTCAGTTATGGTATCCCGCTCCCCACTCTACGCAAGGCCAACGCCATGTGGCCATCCGATTCACTCTCCATCAAACCTACCCTCAGGATCCCCCT…
c2179_g1	1	p1	(T)21	21	699	719	undetermined	GGTGCTCCTTATTTCATCTTCCTCAGTCTTTCAATCAGCCCCATGATGATGATCACATCCACACACAGACAGACAGACAGACAAAAGAACAAATAGCAGTAAGAAAAAAAGAAACACCCAAGGTCCATCATTCACCATTCTAAGGTCATCCTAAGACTGGGTGACACCATTGGCTTTGGTGGTCTCCTGTCATGGTTAGGTGGACACATGACTAATCATCAAAAGATTAAGATAAACATCTATATAAATTACAACATTGTTTTTTTTGGTCATTGGCAAAAAGACATTCAATTCAACAATCCCTCCCTTTTTGGTTTCTGTTTGCCTTTTGGTTTCTTTATTTTGACCAAACCCATGCTGGTGGACCCATAACAAAGATGAGAAGACTACACATAAACT…
c8493_g1	1	p1	(A)15	15	1	15	undetermined	AAAAAAAAAAAAAAAGAAAAAGAATCTTCTCGGGACTTGATTGAATCGAGGAACATGATGGAATCGGAAGGGCGACGGGGGCTCTTCTGCCGGTCGAAGTGGTGTTACAGGTATGGATCAGACGATCAAGATTTATTTGGGACTGAGTAAGGAACGAGCTGATGGGAAAGATGGAGCTCAGAGGGAGGGAGGGCGGGCCTCATTCGGTCTTCAACCTCTTGGTCAGGTCTCGTGGATGAGGACGAGGCGGAGGATTGCCGGGACGCAGGGGTGTCGGGGTGAGACATTCGACCGATGATGATCGATCCCTTCCTTCTTCTTCTTTCTCCTCCCCATCGTCATCCTGAGGACCGAGGTTCTTGGTCTTCGAGGATGATGAAGCTCGGATAATGGGCTCGT…
c8453_g1	1	p1	(T)18	18	261	278	utr3	CCCGAAGGGAGTGATCAATCATGATCTACCTATAAGATAAAAAAAAGGCGAGTGACAAAAATGACAACTACCTCGGTAATGTTTGTATGCTTGATGAGGACACACACACCATCGATCGTACCAAATTCCTGAAATAGTCAAGAAAATAATAAAATGAAATCTAGTTGATAAATCATACTGAATAGATCGAGAGAAACCAAGTCAATCGATGATAATGGTACAAGATCATACTAGATGGTTGATGATGATGACGATCTATGTTTTTTTTTTTTTTTTTTGAGGCGGGCGGCCGGGGGAGGGGGCGTGAATTAAGTGTTAAAACAACATTCTTCGATTAGGTCTTGATGATGACAAGTATATATCCCGCGTGGTAGGGGGGGGGAGCGGTCATGAGATCCA…
c8453_g1	2	p3	(GAA)5	15	3474	3488	utr5	CCCGAAGGGAGTGATCAATCATGATCTACCTATAAGATAAAAAAAAGGCGAGTGACAAAAATGACAACTACCTCGGTAATGTTTGTATGCTTGATGAGGACACACACACCATCGATCGTACCAAATTCCTGAAATAGTCAAGAAAATAATAAAATGAAATCTAGTTGATAAATCATACTGAATAGATCGAGAGAAACCAAGTCAATCGATGATAATGGTACAAGATCATACTAGATGGTTGATGATGATGACGATCTATGTTTTTTTTTTTTTTTTTTGAGGCGGGCGGCCGGGGGAGGGGGCGTGAATTAAGTGTTAAAACAACATTCTTCGATTAGGTCTTGATGATGACAAGTATATATCCCGCGTGGTAGGGGGGGGGAGCGGTCATGAGATCCA…
c3880_g1	1	p3	(ATG)7	21	233	253	undetermined	GAGATTTCAGAGTGTCAAGCTCATCATCACAAGCCAGACTCGCAACAGAGAGAGAAGATCGAGGTGTGATTGATCATGAGAACGTGAGCCGGGTTCGAAGCGTAGAACCGAACGAGGATTGTTGGGACCGATGCCGGTGTAGATAGGTCGAAAGACGTGATGATAATGATGAGGAGCGGATCGAGTGGAGGCAGAGGAGGTGGAACTCAAGGTATCTAGATGGATATTATACATGATGATGATGATGATGATG
c5024_g2	1	p3	(ATC)7	21	1	21	undetermined	ATCATCATCATCATCATCATCAACGACAACACCAACAACAGCATCATCGTCATCATCATCATCGAATCGGTCGTCGGAACGATCGGATGCAACGCTTGAGCGGGAAGATGCGGAACCTGAAACCGAAGTCAGTCCTGATGGTGACCGACCGGCTCGATCGAGATCCTCTCCTACGCGTCGCTCGGGTTCGAGATCCAAGACGATCATCATCGAAGATTTCGACGATCCTCATTCGCCGACGTCCCATCCTTCAGATTTTCGTTCTCCTCGAGTGCTCTCGACGACGTCCCCGTCTTCGGTCGACTTTTCGATTAACCATAACCGAACCGCAACATCGTTCAACCCCCCATCACCATCTTTCAACCCATTTGCACCTGCCACTGCCTCGGTTTGAAAGCT…
c10644_g1	1	p1	(T)11	11	12	22	undetermined	GTGTGCGGGGGTTTTTTTTTTTCGTTCATTCATTCGTTCATGTACTTTGTTTTGTTGTTCGAAGTGTTGAGAGAAAGAGAAGAATACAAAAAGTTCATACCTTTTTCTTTTTTTTTGTTTATTATTATTACTCTTAGACCTCTCGCCATCCGCTTTACCACATGCACCGCTTAGATTTTTCTTTCTCTTTTGTCTCTTTTGTCTTTTTACCCAAACAACCAGAAGAAGAAGAAGAAAAAAAA
c10644_g1	2	p3	(AGA)5	15	221	235	undetermined	GTGTGCGGGGGTTTTTTTTTTTCGTTCATTCATTCGTTCATGTACTTTGTTTTGTTGTTCGAAGTGTTGAGAGAAAGAGAAGAATACAAAAAGTTCATACCTTTTTCTTTTTTTTTGTTTATTATTATTACTCTTAGACCTCTCGCCATCCGCTTTACCACATGCACCGCTTAGATTTTTCTTTCTCTTTTGTCTCTTTTGTCTTTTTACCCAAACAACCAGAAGAAGAAGAAGAAAAAAAA
c14288_g1	1	p3	(GTG)7	21	1	21	undetermined	GTGGTGGTGGTGGTGGTGGTGGTCTTTGTTGATGTTGATGATGTAGTGATGATGATCTATTATGATCTGGAGAGGGTGGGATGACGATGAAGAGTAAGAACCAAAGGATGAGTTTCGATCGATAGTAGGTCGATCTGAAGTGTTCGATCGTCTCTGGATTCGATGAGTTGAGGATCACCATCGCCTTTCTCCTTTCTCCTTTCTCCCTTCGCCTTTCTCCTTTCTCCCTTCGACTTTCGCCTTTCTCCTTTCTCCTTTCTCCCTTCGCCTTTCTCCTTTCTCCCTTCGACTTTCGCCTTTCTCCTTTCTCCTTTCTCCCTTCGCCTTTCTCCTTTCTCCCTTCGACTT
c6228_g1	1	p3	(GAT)6	18	1468	1485	cds	CGAGCCGTCTCATCCAACCTCCCCACCGCCCCCCCCACCTCAACACCCTCCTCGGTCCCTCCTATCCCTCCCATCCCTCCCATCCCTCCTCGGCCAATCATCGCTATCCCCATCAAGCCCACCCATCATTTCCCTTTTCCAGAAACATCGACCGATGATGAACCAGCCCCTCAGCCCACGCTTCTCGATTCGAAATCTTTACCCCCACCCAAACATTACTCTCAACGAATCAAAATACTCGTCCAGGATCCATCTTCGATCGATCATCATTCAACCACTCGTGCCGAATCAGATCCTTCTCAAACCATCACTCATCATCCATTCAACACTCCTCGTCCTCGAGCTCAATCCCCCTCATCCAACCTCTCGGGTGCTTTCAAAATCCCTTCCAAACCCAAG…
c3262_g1	1	p3	(GAA)6	18	1642	1659	cds	ATCTGACCGGAGGCCATCGATATCACATTCAATCCAGAAAATCAGCTAATCACCATGGCGGACCACAGAGCACCAAAGGTCAAAAACAGGGCCGCAGCCCCGGTTCAGATTACGGCGGAGCAACTCTTAAGAGAAGCCCAAGAAAGGCAAGAAACCGGTCATTCAGCCCCCCGACAAAAAGTCGAAGATTTTGAGGAATTGCATGAGTATAGGGGACGTAAACGAAAAGAGTTTGAAGAGGTCATCCGTCGGACTCGACAAGATCTAAGAGCATGGACCAAGTACGCGACATGGGAAGCTTCCCAGAATGAATTTCCGCGAGCTCGTAGTGTCTTTGAGCGCGCCTTGGATGTGGCACCGACGTCGGAAAAGCTTTGGCTAACTTATTGCGAAATGGAA…
c3262_g1	2	p3	(GAT)5	15	1786	1800	cds	ATCTGACCGGAGGCCATCGATATCACATTCAATCCAGAAAATCAGCTAATCACCATGGCGGACCACAGAGCACCAAAGGTCAAAAACAGGGCCGCAGCCCCGGTTCAGATTACGGCGGAGCAACTCTTAAGAGAAGCCCAAGAAAGGCAAGAAACCGGTCATTCAGCCCCCCGACAAAAAGTCGAAGATTTTGAGGAATTGCATGAGTATAGGGGACGTAAACGAAAAGAGTTTGAAGAGGTCATCCGTCGGACTCGACAAGATCTAAGAGCATGGACCAAGTACGCGACATGGGAAGCTTCCCAGAATGAATTTCCGCGAGCTCGTAGTGTCTTTGAGCGCGCCTTGGATGTGGCACCGACGTCGGAAAAGCTTTGGCTAACTTATTGCGAAATGGAA…
c7979_g1	1	p1	(T)16	16	2080	2095	utr3	AGAGAGACTGAGAGGCAGAGAAAGACTCAAGGATACTAGAAACAAGTAAGTACTTATTTACTCAAATATCTCAGGTTTCGATCGAAGTAGCAGTCATATATCACCTCAAGACTTCGTCGTCAGTCCTACTTTGACCACTCTCGGACGCTCGATTCGGCCACTCCTATCGATCCATCAAAGCCTTCATCCTCAACATCCCCTCCCACCACTCCCTCCCGTCACCCCAGAACTTGCAAGAGTCATGCCCACCAAGTACACCATGGCTCGATCTAGCCAATCGATCACCAACAACCTCTCGGAGCGAGAAAAAATGTTAACTGGCAAACCGTACTTGGCTATCGCAGATGCGCAATTGGTCAAGGATCGATTGAGAGTCCGACCCTTGATTCAAAGATATAA…
c14623_g1	1	p1	(T)10	10	206	215	undetermined	TCTGTCGAATCAATTTTCCTGAGACGGAGACAATCAATTGTTCGGATAACAAAGAGTTGTCAAGTTTCAGCGAGGAATAAGCCAAGGACTGATGACGCATTTGTAAGAGAATTCAGGATGATAATAGACATCAAGCATGGTACCCTAAGGTATACATTGATGTACACATACTACGCTTGTATTATACAATTCGGATCGATTGAGGTTTTTTTTTTCTTTATTGATTTGGTTGGTATCATAGCAATACAATCTTAATCTATTGGTTGCGTGTGG
c9567_g2	1	p3	(CCA)6	18	1	18	undetermined	CCACCACCACCACCACCATCTTCACCAAGCTTATTCTAATCCATCGGTTCTCTTCCTTCGACCTAAACCCTTCCTATCGACTCACCAGGACTCTCGCCGTGAGACTGTGACTGGTCTTCTGTCCCCGATCTCAGTATAGTAGCCACTCGATCAGCCCATAAGCATTAGGTCCATCGATCGATTCTCTTGACTAGGCTAGGATCCGATCGAACTCAAGTTGCCAGAAAGGAAAATACAAGATCGAACCTAGGAAACCTCCCCCCACAAGAGTTAAGGATGATCGAAGAGAATCGGGAACTCGAACGAGTTCAGACTGATCTACTAGGATCCTCATCATCAACCACACCAACGACAAAAAATCGGGAGAAACGTTTCGTTCAACTCGACTCACTCATCTCA…
c9567_g2	2	p3	(CCA)6	18	617	634	undetermined	CCACCACCACCACCACCATCTTCACCAAGCTTATTCTAATCCATCGGTTCTCTTCCTTCGACCTAAACCCTTCCTATCGACTCACCAGGACTCTCGCCGTGAGACTGTGACTGGTCTTCTGTCCCCGATCTCAGTATAGTAGCCACTCGATCAGCCCATAAGCATTAGGTCCATCGATCGATTCTCTTGACTAGGCTAGGATCCGATCGAACTCAAGTTGCCAGAAAGGAAAATACAAGATCGAACCTAGGAAACCTCCCCCCACAAGAGTTAAGGATGATCGAAGAGAATCGGGAACTCGAACGAGTTCAGACTGATCTACTAGGATCCTCATCATCAACCACACCAACGACAAAAAATCGGGAGAAACGTTTCGTTCAACTCGACTCACTCATCTCA…
c8235_g1	1	p1	(T)11	11	191	201	utr5	GTTGAGATCACGAGCCTCGATCGAGTGAGACGGCGGTAAGGAGAGGGGTTAACCACCGCAGCGGTTCTCAAACAAGGCGTGGGGCAAACAATTTGACGTCGAGGGCTGAAGTACGTACACTACTGTACTGGTCATTGGAGACCGAGGGACGCCCGCTGACAGCTGCGCCGATAAGCTTCCCAACCCCAAGTTTTTTTTTTTACGTAAATATCTAAACAAATATTTCAATGGGGCCCAGCCAGCCGTCAGCCAGGGTTGAACGATGATCGACGAGGTGGAGACGCATCGACCGAGGGACTCGGAGGAGACCGAAGCAAGCATATCGGGGTCGAGGAAACGCAAGAAAGACTCAAGGAAGAAGAAGTCGAATCGATAGTGGGGCAGAGTAGTGTGGTGTGG…
c8235_g1	2	p1	(A)13	13	1652	1664	utr3	GTTGAGATCACGAGCCTCGATCGAGTGAGACGGCGGTAAGGAGAGGGGTTAACCACCGCAGCGGTTCTCAAACAAGGCGTGGGGCAAACAATTTGACGTCGAGGGCTGAAGTACGTACACTACTGTACTGGTCATTGGAGACCGAGGGACGCCCGCTGACAGCTGCGCCGATAAGCTTCCCAACCCCAAGTTTTTTTTTTTACGTAAATATCTAAACAAATATTTCAATGGGGCCCAGCCAGCCGTCAGCCAGGGTTGAACGATGATCGACGAGGTGGAGACGCATCGACCGAGGGACTCGGAGGAGACCGAAGCAAGCATATCGGGGTCGAGGAAACGCAAGAAAGACTCAAGGAAGAAGAAGTCGAATCGATAGTGGGGCAGAGTAGTGTGGTGTGG…
c12592_g1	1	p1	(A)10	10	13	22	undetermined	AAAACAAAAAACAAAAAAAAAAGAACGAAGGACAAAATGAAAAACGAATTCACAAAGACGGATAAAACATGAATGTCAGCGGCATACACCATCGATCCTCCGAGCGTATTTCCCCCCTCGGTTTCCTTTTTGTTCCAATGGTTTCATCAACAAAACGAAATTCAAGCGATCAAGATCGAATAGCCCGAATTAACAGTGTCCCCAAATTGGGGGTATGATCATACACATTCTATACGATTTAGATATCTAATTTTGATTGTTTTATCTCTCTTTCTTTCTCTCTCTCGGTTGTTCTCTTATATCTCTATATCAAGTTAATCTTCTGCTCATTTTTGAAGTGTGTCTCCAACGTAATGTCAAACCTCTTATAAGAAAGACCCACCCGTAGCTTAACGCCAT…
c6313_g2	1	p1	(A)10	10	389	398	undetermined	GACTTGATGCCCATTGGCTAGTGCGCTGACTGTCGACTAATCCCTTGCGCCAAAGTTAGCACTCTGCCGGCCCATTTAACCTGCGCTGTCTCTCCTCTGCCGGCTGCAAGCACCCCACCAGTTGTTCCCCATAGACTTCACCCACAACTCGTTGTTTCTCCCACCCAGACTACTACCCGCCAACAACATCCGTATATATCCTCCTTCGGCTCTCCAAACGATGCCTGAAACAAGAATCTCGGTCCTATTCGTCTGTCTTGGTAATATCTGTCGTTCCCCCATGGCTGAGGCTGTTTTCACCCACATGGTTGCCATCAACGGCCTCGAAAACAAATTTCATAACATCTCGAGCGCTGGTACAGCCGGGTTGAGTAAAATTGCAACACACAAAAAAAAAAC…
c8406_g2	1	c	(GA)10ggcagagaaagagacagagagatagagaagcataggaacaggaaacatcatcgagagtcaaaaaagtatagtaggaccatctcaacaa(G)10	118	1	118	utr3	GAGAGAGAGAGAGAGAGAGAGGCAGAGAAAGAGACAGAGAGATAGAGAAGCATAGGAACAGGAAACATCATCGAGAGTCAAAAAAGTATAGTAGGACCATCTCAACAAGGGGGGGGGGCACAAGATATCAAACAAAACAAAACAAAAAGGTGATCAGAGTGAAATGATCATCATAACAAATCAGTTTGTTGTCATAGGGGATTCAAACGAACACAATAAGAACATCAAATTTTAGATGGTCCCCATCTTTTGAAGAATCAAGGGGAAGAAGTCGTTGCTCGACTGAGAAGTGTTGGGGGGGGGGAGGGAAATAGACGGCGGGGAAGCAAGGGCAACAACACGCGCACACGCACACAAAATGGGAGAGTTGTAGAGGGAGAGAGGAGAATTGAGATTTGA…
c8406_g2	2	p1	(G)10	10	295	304	utr3	GAGAGAGAGAGAGAGAGAGAGGCAGAGAAAGAGACAGAGAGATAGAGAAGCATAGGAACAGGAAACATCATCGAGAGTCAAAAAAGTATAGTAGGACCATCTCAACAAGGGGGGGGGGCACAAGATATCAAACAAAACAAAACAAAAAGGTGATCAGAGTGAAATGATCATCATAACAAATCAGTTTGTTGTCATAGGGGATTCAAACGAACACAATAAGAACATCAAATTTTAGATGGTCCCCATCTTTTGAAGAATCAAGGGGAAGAAGTCGTTGCTCGACTGAGAAGTGTTGGGGGGGGGGAGGGAAATAGACGGCGGGGAAGCAAGGGCAACAACACGCGCACACGCACACAAAATGGGAGAGTTGTAGAGGGAGAGAGGAGAATTGAGATTTGA…
c8406_g2	3	p3	(TGA)5	15	2084	2098	utr5	GAGAGAGAGAGAGAGAGAGAGGCAGAGAAAGAGACAGAGAGATAGAGAAGCATAGGAACAGGAAACATCATCGAGAGTCAAAAAAGTATAGTAGGACCATCTCAACAAGGGGGGGGGGCACAAGATATCAAACAAAACAAAACAAAAAGGTGATCAGAGTGAAATGATCATCATAACAAATCAGTTTGTTGTCATAGGGGATTCAAACGAACACAATAAGAACATCAAATTTTAGATGGTCCCCATCTTTTGAAGAATCAAGGGGAAGAAGTCGTTGCTCGACTGAGAAGTGTTGGGGGGGGGGAGGGAAATAGACGGCGGGGAAGCAAGGGCAACAACACGCGCACACGCACACAAAATGGGAGAGTTGTAGAGGGAGAGAGGAGAATTGAGATTTGA…
c11113_g1	1	p3	(GTG)7	21	342	362	undetermined	CCGGTCACGAAAAAAAAGGGGGGGGGAAGGCATCCATCCAACCAACTGACTTCGAATTCTGATTATAATAATCTTAATCGAGATCATTACTAACTCGACAAGACGGCTCACATTAAGCCAGACGACGAGTAACGAACGATGGCAAGTAGACAGGCAGGAAAAGCTAAACCATTAAAAGCTCCCAAGAAAGCCCAGAAGGAAGAGGATGATGACGATAAAGCCTTCAAAGCCAAGCAGAAAGCTGAAGCTGAAGCTTTAAAGGCCCTCCAGACCAAAGCTGCTGGTAAAGGTCCCTTGGTCACCGGTGGGATCAAAAAGTCTGGAAAGAAATAAACTTGAGAGTGGTGGTGGTGGTGGTGGTGGTACACTCTTAGTCTTCAGATCTCTTACACCCGTCTG…
c6069_g1	1	p3	(CTC)5	15	1	15	cds	CTCCTCCTCCTCCTCGTCGTCGTCATCCCGTTGATCTTCGATTCGCTCTTGGATTTGCTCCGATGATGGGATCAAATCGGACGGATCGACTTCAGGTTTGATGGTGACGTGATCGCCAAGTCCTCGTGGCAGCCTCCGATCGTCCTGGTGGTCGTCGGCTCGATCGAACTTGGGCCTCCTTCTCCTCTCGAACTCGATTTGGTTGGTCGGTACAGGGTTCGAGATCATCAGGATCTCTTCTCCGTTCTTCTTCGAGGCTGAATTCAATCGCGCGATCTGCTGGGCTAGTTTGAACTTGGGTTGTACTTGCTGAATCGTTGGTTTGAGCTTGTGCTCCTCGGTCGATTCCAATGACTTCAGTCTTTTGGGTGATTTAGCGGTGCTTGGGCTTGGCTTCTT…
c6069_g1	2	p3	(GTG)5	15	2316	2330	utr5	CTCCTCCTCCTCCTCGTCGTCGTCATCCCGTTGATCTTCGATTCGCTCTTGGATTTGCTCCGATGATGGGATCAAATCGGACGGATCGACTTCAGGTTTGATGGTGACGTGATCGCCAAGTCCTCGTGGCAGCCTCCGATCGTCCTGGTGGTCGTCGGCTCGATCGAACTTGGGCCTCCTTCTCCTCTCGAACTCGATTTGGTTGGTCGGTACAGGGTTCGAGATCATCAGGATCTCTTCTCCGTTCTTCTTCGAGGCTGAATTCAATCGCGCGATCTGCTGGGCTAGTTTGAACTTGGGTTGTACTTGCTGAATCGTTGGTTTGAGCTTGTGCTCCTCGGTCGATTCCAATGACTTCAGTCTTTTGGGTGATTTAGCGGTGCTTGGGCTTGGCTTCTT…
c6069_g1	3	p3	(GGT)7	21	2447	2467	utr5	CTCCTCCTCCTCCTCGTCGTCGTCATCCCGTTGATCTTCGATTCGCTCTTGGATTTGCTCCGATGATGGGATCAAATCGGACGGATCGACTTCAGGTTTGATGGTGACGTGATCGCCAAGTCCTCGTGGCAGCCTCCGATCGTCCTGGTGGTCGTCGGCTCGATCGAACTTGGGCCTCCTTCTCCTCTCGAACTCGATTTGGTTGGTCGGTACAGGGTTCGAGATCATCAGGATCTCTTCTCCGTTCTTCTTCGAGGCTGAATTCAATCGCGCGATCTGCTGGGCTAGTTTGAACTTGGGTTGTACTTGCTGAATCGTTGGTTTGAGCTTGTGCTCCTCGGTCGATTCCAATGACTTCAGTCTTTTGGGTGATTTAGCGGTGCTTGGGCTTGGCTTCTT…
c3824_g1	1	p3	(ATC)5	15	295	309	undetermined	GAAGAAGAGGCAGGAGGAGCAGGGTGAGTTCGAAGGTAGAACGGATCGGATCGATGAAGGACGAAGTGAACCAAGTTTCCAAAGTGGCGACTGCTCGAGTCGATGAGTTAGAGATGGATGGACCAATCAGCACGATTCGACATCTGCGTACTTCTTCGGTATTAGAGTGGATCAATTGCTCGCGGCCTACGTGTTGCTCGGATCAAACCATGAAAACGACTCCTGATGACGACACCCACTCCCATCGGCCGAGTTCGAGCGATCGAGCCGACGAGGACCGTGACCGTGACCATGATCATCATCATCATCACCGAAACTATAGTCAAGGCAGTAACGCAAGTCTCATAGCCAGTTCTGCTTTTTCATCCGTCTTTATCAAACCGATCTCAGCTGCTTTTT…
c3824_g1	2	p2	(CT)7	14	498	511	undetermined	GAAGAAGAGGCAGGAGGAGCAGGGTGAGTTCGAAGGTAGAACGGATCGGATCGATGAAGGACGAAGTGAACCAAGTTTCCAAAGTGGCGACTGCTCGAGTCGATGAGTTAGAGATGGATGGACCAATCAGCACGATTCGACATCTGCGTACTTCTTCGGTATTAGAGTGGATCAATTGCTCGCGGCCTACGTGTTGCTCGGATCAAACCATGAAAACGACTCCTGATGACGACACCCACTCCCATCGGCCGAGTTCGAGCGATCGAGCCGACGAGGACCGTGACCGTGACCATGATCATCATCATCATCACCGAAACTATAGTCAAGGCAGTAACGCAAGTCTCATAGCCAGTTCTGCTTTTTCATCCGTCTTTATCAAACCGATCTCAGCTGCTTTTT…
c1815_g1	1	p1	(A)21	21	962	982	utr3	GCCTCACCTCATCTTGCCGCACCAGGTACTTTCCCGTTGCTACCCACGGGCACCCGAGGGTACTATAAATCACCGGCACTCTTTCCCCCTGGCAACCACCGCACCAGTTGGCCGACCCACATTTATCACAACTAGCTCTATATTTACCTGCTATACACAAACTCCGACTTGGAAGTCAATAAAATAATCAAACTTGGTCCATTGACGCGATGCCTTCCATTCGGCTAGGATCCGTTGCTCCCGACTTTTCTGCTCAGACCACCCAGGGACATCTCGACTCCTTTCACGCATGGTTGGCCGATTCGTGGGCAATCCTATTCTCTCACCCCGCAGATTTCACCCCAGTTTGTACGACCGAGCTAGGCGAAGTTGCGCGAAAGCAGAAGGACTTCCAGGATC…
c7559_g1	1	p4	(GGAT)5	20	1439	1458	utr5	CTTCCCTCTCAGCTTGGCTCGCCATCGGATCAAGAGTATGTATGCATGTATGTACATCCAAACAAGCCATCAAAATCAAACAGAATCATATGAGAACAATCATCAAAGTTACAAGATCGTTTAAAACGTCTGGTTCGATCTGTTGACAAGTGTGTAGTACCCAAGGGCTGAAGTAGGATTTCAATAGATATAAAAGCGATTTCAATCATGAGTGAGAGCGTGTGCGTGCGCGTGTGTGCGCTTTGCTGTATATTTCGATCGTTTTCAAGGTTCCGAAAAGTACGAAAAATCGACCCTTGAAGAGCTGGAAGTCATAGATTTATTTATGCGGGTGGAAGTGTTGCTAGTGTGGATAGTCTGAAAAACAAAGTCTAGGGAATGAGGATTGGGTCGCATTCG…
c512_g1	1	c	(T)13c(T)10	24	209	232	undetermined	GGATCAAAACTTGTGCCAGATGGCAGATGACGGATGAATTTCTGATGATCAGAAATGATAGATGCAAAAAAATGATGTGATGGGATGACATGGATATGATATGGATCCCATGGATGATATAAGAAAGGCAGGGGAGAGCCCCTCATTTTATGGGCAGGAGGCCCTGTATACTAGTTACAAGTGAGACTACAAATTGAGCGCAAAAAAGTTTTTTTTTTTTTCTTTTTTTTTT
c5944_g1	1	p3	(CAA)6	18	15	32	utr5	AACAGCAACAACAGCAACAACAACAACAACAATCCGCAGTCTTCGACCTCAAACTCTCCTCAGGGTTTGGAGCGCTTAGAGAAACAGTGGAGGGAACAGATGGCTAAGGCTGGAAGCTTATCGGGCGCGTTGGAGTTAAAGAGGGAAGCAGAACGACAGGTAGATCTGATCAAGAAACTCAAGGATCTACTGGGTGAAGAGTTAGTGAGGGTTCAGATCGAGGAGTCCGTCCTCAGGCACGTCCGAGGGATCATCGCCGATCGATTGGTCAGAAATCAAGACTGGAATCTGAATAGTTAGAGTCTGTGTTTTTGTTTTTTCAAAATCAAAATCAAGCAAAAAAAACAAAAAATTAAAGGTACGATGGGATTTTCGGAGATGTTCGGTTGGAGCAGGTGG…
c5944_g1	2	p1	(A)18	18	548	565	utr3	AACAGCAACAACAGCAACAACAACAACAACAATCCGCAGTCTTCGACCTCAAACTCTCCTCAGGGTTTGGAGCGCTTAGAGAAACAGTGGAGGGAACAGATGGCTAAGGCTGGAAGCTTATCGGGCGCGTTGGAGTTAAAGAGGGAAGCAGAACGACAGGTAGATCTGATCAAGAAACTCAAGGATCTACTGGGTGAAGAGTTAGTGAGGGTTCAGATCGAGGAGTCCGTCCTCAGGCACGTCCGAGGGATCATCGCCGATCGATTGGTCAGAAATCAAGACTGGAATCTGAATAGTTAGAGTCTGTGTTTTTGTTTTTTCAAAATCAAAATCAAGCAAAAAAAACAAAAAATTAAAGGTACGATGGGATTTTCGGAGATGTTCGGTTGGAGCAGGTGG…
c6064_g1	1	p3	(GAG)6	18	1	18	undetermined	GAGGAGGAGGAGGAGGAGGATGGACGGGATGAATGGATGAGGATCGAGAGGGAGGAGGCGGAGGATGGATGGTGGTGATGGATGAATTCGAGACTCTTCCTCCTGGATCCATCGTTGGAGACCCACTCTGGCTTGGAAGCTTGATGGTGGGTGAGTCGTTTGAACGGATAGGATGCGGCCGAATTGGATTGAAGACGAAGATCGGATTGAGGTCGACGGTCGATCGATCTAAGGAAGGTTTGGATCGATTTCCTCAATCGATCCTTGAATACGACGGGGAGTGCGCCGATGAGGGAGACGAGGGTGAGTTTGCAGAGCAGGGATATCGACCAGATCGTCGATAGGTCCGGATGACCATCGTGAACGTTTGATCGGGCTGCCTGACTGAGTAGATCACCG…
c9223_g1	1	p3	(ATC)5	15	65	79	undetermined	GGGTTCGGCCCAAACATAAGGCCGGGGAGCTGACGCGGTGGAAGGTCAGATTGGAAAATTTACAATCATCATCATCATCATTATTATTATCACTTCCTACAGGATTCAGTTACTCAGCTTCTTCCACATTCCCTCAAAGTTGTGGCCACGATCAACTCTTTTTCAACTCAAACCCTCAACATGCCGTCTACCGTACCTCTCAATCCTTTCAACCCCTACAGGATTCAGTTACTCAGCTTCTTCCACATTCCCTCAAAGTTGTGGCCACGATCAACTCTTTTTCAACTCAAACCCTCAACATGCCGTCTACCGTACCTCTCAATCCTTTCAACCCTCACCACCTGCTCCTTCTCAAACAGATTCTTCCACCCCCTTCTCCCTAGCCCCCATGTCCAGCTT…
c8378_g1	1	p3	(ATC)7	21	1	21	utr5	ATCATCATCATCATCATCATCTAGATCGCCACCGAACACAGATTCTTCAGCCTCCTCACGTCACACCGACCATTCGGCTAATGGGCCATCTGATCTGCTCACCCCTCCGAGCATTGACCCGGCTCATCTAAGCTCATCCGCCTTTAACTCGGGACTGGTAGCCATCAGCAGCTCCCATGCTATCCTGGGCCCCCGAAGTCGTCCCTGCAGGGATTTTGAGCCCCAGTTCGGCTCAAAACCTAATTACCATCTTCCCTCAGCTCCAATCACGTCCATCCCCTTTGCTCCCACGTTCAATGAGCACAACCATAGTCCTGCCCAACATCAACCCGCTCCCTTTGCCCCCATCATTCCAAAGTTGGAGTCGAGCACCAATTCTAGCCCAAGCGGACTGAATGG…
c8378_g1	2	p1	(T)11	11	4404	4414	utr3	ATCATCATCATCATCATCATCTAGATCGCCACCGAACACAGATTCTTCAGCCTCCTCACGTCACACCGACCATTCGGCTAATGGGCCATCTGATCTGCTCACCCCTCCGAGCATTGACCCGGCTCATCTAAGCTCATCCGCCTTTAACTCGGGACTGGTAGCCATCAGCAGCTCCCATGCTATCCTGGGCCCCCGAAGTCGTCCCTGCAGGGATTTTGAGCCCCAGTTCGGCTCAAAACCTAATTACCATCTTCCCTCAGCTCCAATCACGTCCATCCCCTTTGCTCCCACGTTCAATGAGCACAACCATAGTCCTGCCCAACATCAACCCGCTCCCTTTGCCCCCATCATTCCAAAGTTGGAGTCGAGCACCAATTCTAGCCCAAGCGGACTGAATGG…
c9223_g2	1	p1	(T)10	10	2167	2176	utr3	CTCACTATCTCATCCATCCCAAACCGGCTCCTTGACTTCATTCTCCCTAGCCTCCATGTCTAGCTTTCTGAATCAGATATTAGGTTTACCCTCTTATCGTCCATCGGCAGATCTCCTGGCCCCCCTCGAATCCAATACCAATCGATCTTCTTCCAGGTTCATCTCTCCCTCCTCCTCCAAGACTCTCCATCGTAGGCAATCTATGACGAACGATATCACCTGGCTTGGTAATTCGACAACATCCTCCAACTTCCTCAACTCGATAGGCTCCACCGTAGGATGTCCCATCGGCGCTCGGGTGGTCTTTATCGGTGTCGCTGCCGACTGCACCTACGTATCAAAGTATAAGACTCAAGACGCAGCTCGAACGGCCATCCTGAATAACATCAACTCGGTCTC…
c950_g1	1	p1	(A)15	15	387	401	undetermined	TATTCACACTAGATTTATGATGTATCATGTATGTACGTTCAATCAACCTTCTAAACTCATCAAGAGCTTCGGTCTGCCATCCAACATTTAACGCCCGTTAAACTTACGGATCGATGGCTCCGTGTCCTGTAATCGACGTCTCGATTCGAGTAACCTTCACTTTCGATTTACATACGCATCATCTGATCGAAAGTATCTATGAAATCCTTGCTCGGCTGCTGTTATCACCACTTTCCAAGTCTAGTGTCGATCGTGATGCCCATCAACATCAAGTAATTCGTCCGCTCGAATCAAAAGTATTATTATGTACTCATGGCCAAAAGCACTTCGGGAAACAAGTTTGAAATCGAATCCGGATCCCAATCGCGGTTTAAGAGTAATAATAGAAAAAAAAAAAAA…
c950_g1	2	p1	(A)21	21	1054	1074	undetermined	TATTCACACTAGATTTATGATGTATCATGTATGTACGTTCAATCAACCTTCTAAACTCATCAAGAGCTTCGGTCTGCCATCCAACATTTAACGCCCGTTAAACTTACGGATCGATGGCTCCGTGTCCTGTAATCGACGTCTCGATTCGAGTAACCTTCACTTTCGATTTACATACGCATCATCTGATCGAAAGTATCTATGAAATCCTTGCTCGGCTGCTGTTATCACCACTTTCCAAGTCTAGTGTCGATCGTGATGCCCATCAACATCAAGTAATTCGTCCGCTCGAATCAAAAGTATTATTATGTACTCATGGCCAAAAGCACTTCGGGAAACAAGTTTGAAATCGAATCCGGATCCCAATCGCGGTTTAAGAGTAATAATAGAAAAAAAAAAAAA…
c13645_g1	1	c	(T)21gggcgggggaaggggatgtatggtgtagatacatacctaaaactctctctct(TC)6	85	1	85	undetermined	TTTTTTTTTTTTTTTTTTTTTGGGCGGGGGAAGGGGATGTATGGTGTAGATACATACCTAAAACTCTCTCTCTTCTCTCTCTCTCGTTCCATCTTGAATTTAGTTTCAGGCTCTTATCGTGGTCTGTATTGATTCAGCATCCTCAATCGCTTCGACATGCATGTCTACCTATCTAGTCTAGTATATGAAACATCTCATTCCTCCTCTTTTTTCTCTCTCTCCCTCTCTACCTTTCACCTCCATCTCGTCTTCCTCCCTCGTTCCATATCACTCTCCCATCACCTCAACGCGATTACCTCCTTCCTTCCTTCCTTTTCTTTTTCTTTCTCTCTTCTCGAAAGTTAGGCAGGTCAAGACATCGAGAGTCAGAGAGTGGAGAGCTAGGTAGTCTTGCTTGCG…
c13645_g1	2	p1	(T)14	14	500	513	undetermined	TTTTTTTTTTTTTTTTTTTTTGGGCGGGGGAAGGGGATGTATGGTGTAGATACATACCTAAAACTCTCTCTCTTCTCTCTCTCTCGTTCCATCTTGAATTTAGTTTCAGGCTCTTATCGTGGTCTGTATTGATTCAGCATCCTCAATCGCTTCGACATGCATGTCTACCTATCTAGTCTAGTATATGAAACATCTCATTCCTCCTCTTTTTTCTCTCTCTCCCTCTCTACCTTTCACCTCCATCTCGTCTTCCTCCCTCGTTCCATATCACTCTCCCATCACCTCAACGCGATTACCTCCTTCCTTCCTTCCTTTTCTTTTTCTTTCTCTCTTCTCGAAAGTTAGGCAGGTCAAGACATCGAGAGTCAGAGAGTGGAGAGCTAGGTAGTCTTGCTTGCG…
c7314_g1	1	p3	(CGT)7	21	1	21	undetermined	CGTCGTCGTCGTCGTCGTCGTGGGTCGGAACGGCCACCGCAATCTGCTCCCTCGACCCTCACTCACCCTCACCCTCTCGCCCCCTCGCCCTGCCTCCTCCACCCTGCCGCCCTCTCCATCGCTTGCTTGGCTGGCCATGAACCTCGACCACCATCCCAACGGAAACCACAACCATCCTCATCACCATCCGTCGGTCAACGTCATCAACTATCGAGAAGTATCAACAGCATCAACCTCAGCATCCTCATCCTTCCTACCGCCTATCAACCTCCATCGATCGAACTGTCTGGATGATTTACTCTCGGAACTTCAAGGTACTATGAAGGAATCTATCGACTCTAGTCCCAACGAATCTCCGCCTCGTTCCCATCATTCTAGGATTCATCCATCGCATCCATC…
c7314_g1	2	p1	(T)10	10	4335	4344	undetermined	CGTCGTCGTCGTCGTCGTCGTGGGTCGGAACGGCCACCGCAATCTGCTCCCTCGACCCTCACTCACCCTCACCCTCTCGCCCCCTCGCCCTGCCTCCTCCACCCTGCCGCCCTCTCCATCGCTTGCTTGGCTGGCCATGAACCTCGACCACCATCCCAACGGAAACCACAACCATCCTCATCACCATCCGTCGGTCAACGTCATCAACTATCGAGAAGTATCAACAGCATCAACCTCAGCATCCTCATCCTTCCTACCGCCTATCAACCTCCATCGATCGAACTGTCTGGATGATTTACTCTCGGAACTTCAAGGTACTATGAAGGAATCTATCGACTCTAGTCCCAACGAATCTCCGCCTCGTTCCCATCATTCTAGGATTCATCCATCGCATCCATC…
c7314_g1	3	c	(AT)8aat(TG)9	37	5122	5158	undetermined	CGTCGTCGTCGTCGTCGTCGTGGGTCGGAACGGCCACCGCAATCTGCTCCCTCGACCCTCACTCACCCTCACCCTCTCGCCCCCTCGCCCTGCCTCCTCCACCCTGCCGCCCTCTCCATCGCTTGCTTGGCTGGCCATGAACCTCGACCACCATCCCAACGGAAACCACAACCATCCTCATCACCATCCGTCGGTCAACGTCATCAACTATCGAGAAGTATCAACAGCATCAACCTCAGCATCCTCATCCTTCCTACCGCCTATCAACCTCCATCGATCGAACTGTCTGGATGATTTACTCTCGGAACTTCAAGGTACTATGAAGGAATCTATCGACTCTAGTCCCAACGAATCTCCGCCTCGTTCCCATCATTCTAGGATTCATCCATCGCATCCATC…
c6269_g1	1	p3	(ATG)6	18	1	18	undetermined	ATGATGATGATGATGATGACGATAATCATTGTTTCAGTTATGATCACCACTATTGCATTCATTCATATCGCCCTATCCATTGTGATCCTCATCTATGATCGTGTCCCAAAACAACAACAACCAATGTTATTCTACCGATGACTGTGATCTTAAGCTCGTAGTGGTCACGATCACCTTGATTCGAATCTGATTCCTCGATCTTCTGGGCTCCATCCTTAGTTATGATCCCTGTCGATTATGAGCTATGGGATAGCCCTTTGCCCTCATCATCACTCCTTGGGATCTTTCTTTCAACCTTCGATCTACGTTAGTTCCAAGTGATACTTGATCTCTAGCCGTTGTTTGATTGCACCCTCTTGTCATCCCAATCGATCTCATCAGTCCTTCTGCCTTCGATCC…
c6269_g1	2	p3	(GAT)6	18	771	788	undetermined	ATGATGATGATGATGATGACGATAATCATTGTTTCAGTTATGATCACCACTATTGCATTCATTCATATCGCCCTATCCATTGTGATCCTCATCTATGATCGTGTCCCAAAACAACAACAACCAATGTTATTCTACCGATGACTGTGATCTTAAGCTCGTAGTGGTCACGATCACCTTGATTCGAATCTGATTCCTCGATCTTCTGGGCTCCATCCTTAGTTATGATCCCTGTCGATTATGAGCTATGGGATAGCCCTTTGCCCTCATCATCACTCCTTGGGATCTTTCTTTCAACCTTCGATCTACGTTAGTTCCAAGTGATACTTGATCTCTAGCCGTTGTTTGATTGCACCCTCTTGTCATCCCAATCGATCTCATCAGTCCTTCTGCCTTCGATCC…
c3631_g1	1	p2	(AG)9	18	6	23	undetermined	GCAACAGAGAGAGAGAGAGAGAGATTAATTCAAATCAGGGATTCGAAGTTCTGTACCATAGATAGAGCGATTCAGAAGGTCCTGGATCAATCGAATCAAACATTTATAACTGCGCTCCTTTGTTTTTTACACCCACCTATCCACACTCACCAAGGATAAATGAGAGAACAGTAGGAAAAGTACGAAGTAGTGGTCTATTTATTCCCCTGGGAGGGATTAGTAAAGGGTAGAAAAAGAGGCCAGTCAATAGATGAGAAACATAAAAGCAATGAGACTTGAAGGTTGTACAAGTCGGGTGGCGTGAGATCAGGTGGATCCAGGTTGGCTAGGGCTGGAGAGTTGCCAAACCAGGCAAAAAGGGACAAGATGTTGAAACGCTTGTGGGTACATACTTCCTCA…
c7653_g3	1	p3	(ACC)5	15	193	207	cds	TGGGCCTTAGGGATCCTGATCTACGAGATGTTGGCCGGTTATCCTCCCTTCTTCAACCATCAACCATTCCTGGATCCTACGATGACCACCACTCATCAACCTTCCAACGGTCCCTTTGGGATCTATGAAAAAATCCTGGCCTGTGATCTCAAGTTCCCCCATCTCGTCTCCCCCACGCGCTCTCATCATCCTACCACCACCACCACCA
c4518_g1	1	p4	(CCTG)6	24	666	689	utr3	GCGCGACACCGTTCTGGGTTTCTCCGACTCTGACTGGAACGGGACAAAATCCTGGAACTCTTACTCCGGTTCAATTGTCTATTTCCACGGCATTGTTGGCTGGAGGAGCTCCAAGCAAAAGGTGGTGGCCCTCTCCTTGGCTGAAGGTGAATACGTCGCGATCACCAAATGCTCCCAGGACCTTCTCTGGGTCTCCAACCTCCTTCAAGAGATAACCGCGTCAAATTTCAAATTGATCCTCCACACCGACAACCAAAGTGCGATGGCGATTGCGGAAAATCCAATTTATCATCACGGCTCCCGCCACATGAACTTCCGCTATCATTTCATTCGCGATCTCATTCAATCTGGTCAAATTTCCCTCAAATACTCTCCCTCCAAATCACTTCTTTCCGACCT…
c2805_g1	1	c	(GGT)5gga(GGT)7	39	556	594	utr5	ATGGTGATGGTGATGGTGATGGTGGTTGTAGGTTAGATTGAGTGGTACCCTTTAATCTGGCGCAATCTTCCAAAGCTTTGGCGAATGATGAGGTTTGATGGGATAGGTTGATGAGAGCTAATCGATAAGCTCTTGAGGATGAGATGAGGTTGGAGAGTGTGTTGAAGGATTCCTTGAGATCGGCCCTGGTGAGGATCGTAGGATTCGATCGATGGGTGCTCGGATGAGTTGAGGATGGCTTCGATTCGATCGATGGTTGATAATCCGGGCAGCTCCTTGGGGCTCGATCACTTGGAGTGGCTCTCATGAGTTGGAAGAAGTGAGTGCACTCAAATCATCAGTCATGGTAAACCAACTCGAGGGACTAATTATTAGGTTTGTCAACAGTGAGAAAGGGGG…
c7412_g1	1	p1	(T)18	18	1	18	undetermined	TTTTTTTTTTTTTTTTTTGGTCTTTTGTCTCTGTCACCTGTCTCTTTTCCTCCCCTCTTCATCACATCCACCGCTCGATCCATACCGATTTGTACCTAACTCTACATGTCATCCTCCGAGATCGTTTTTTTTTCTGTCTCTCTTCATTCATTCATTTTTCTAACTCTTATAACTTTTTGCTCTCCGTCCCGCTCTGTTTTTGTCTTCAGTTCCCCATACTCATCCAGAAGGTTGTTTTCTCTCCCCCACACCACCCCCTTCTAGTTCTGATCCTGAGTCTTCTCATCAGCTGGTCTACTAATTACTACTAATCATCATTGTGAGTGTGAGTGAGTGTGCGTCTGTGTGATCCTCCGTCTTGTTTCTGGTCTATCTATCGTCATCACACTCCAAGTCGTC…
c16710_g1	1	p1	(G)12	12	11	22	undetermined	GGGGTAGAGAGGGGGGGGGGGGAGTTGCAGGCCTTTAAGATCGATAACCGAGTGAAGAATGATTCAGAGAATCAACGCGGGGGGGTTCCTCATCGATCGGTTTTCAGCACGAACGCCAGAGGGACTTTTCCCCCTCCTTTTTCTTTTTATCCCACCAGCTATCCAACAAGAAATCAAAGGAAATCGGAAAGATAGCGTGATCTGGCTTGATACCTCTCTCACTGAAAAGTATGCAGTCAAGGGAATCGACTACTTTTTAATAGTTAGGTCCGCTTGCTAACGACTTCAGATGTAGGTTGAATGAATTCTATCGACCGAGCTGAGCGAGACCAACGTGATAGAGTCATCACGGTTGATGTGAAGATCGTATCCTCCGTTGGCTAGTCGGTGTCAACAGTT…
c633_g1	1	p1	(T)16	16	1	16	undetermined	TTTTTTTTTTTTTTTTAATTTTTCACATTTGTTCGATTCAACCCAGATTTCGATGGCCTTTCAACTCATCAGATTCCCATCGGTCTCCAAACCTTGTGGGGTATCTACGTACTAGTCTACACTTCAGTCGATGGTAAATTGATTCTCGAGTTCGACCGTATGTATTGACGTTGTTGGTTCGAGAGGGTGCGGGTCTTTGAGGTCGAATCGAATCCGATCACGTCGAGGATCTTGCAAACTTGGGCACGGGTTTCCAGGTCGATGGATCTTAGAGACATCCATAGATCGGTGTAACCCCCCAGGCCACCCAGAGCCTGTCTAGTTTGACTGAGTTGGATCGATGTAAACTCCAGAGTGGAATCCATGGAGATCCAAGTCGAGGGGGGTGGGGAGTGACGA…
c633_g1	2	p1	(G)13	13	412	424	undetermined	TTTTTTTTTTTTTTTTAATTTTTCACATTTGTTCGATTCAACCCAGATTTCGATGGCCTTTCAACTCATCAGATTCCCATCGGTCTCCAAACCTTGTGGGGTATCTACGTACTAGTCTACACTTCAGTCGATGGTAAATTGATTCTCGAGTTCGACCGTATGTATTGACGTTGTTGGTTCGAGAGGGTGCGGGTCTTTGAGGTCGAATCGAATCCGATCACGTCGAGGATCTTGCAAACTTGGGCACGGGTTTCCAGGTCGATGGATCTTAGAGACATCCATAGATCGGTGTAACCCCCCAGGCCACCCAGAGCCTGTCTAGTTTGACTGAGTTGGATCGATGTAAACTCCAGAGTGGAATCCATGGAGATCCAAGTCGAGGGGGGTGGGGAGTGACGA…
c3468_g1	1	p2	(GA)10	20	4	23	undetermined	AGGGAGAGAGAGAGAGAGAGAGATCGTGATCGATGACAAGGTTTTCTCTCAAGTGGTCTACTACTCAAGCCATCGTTCGAGGCTTCGTTCCAAGCTTCGATGGCATCCGATCCCGGTCGGTTCGAGTGATCATGGATGTTTTACCAGGCAGAAGATGTCGTGGGACTCGCGACCTGACGCCCGTCCTGCCTGGACGATCCTCCTCATCAACCCTGGGGGGTGAAGGTCATAGTGTGATACGACGGCTGGGATGGCGAGTCAGGATGATCGAGTGAATCCTGATGATGATGGATGATCACTCTCTGAAGGATGTCTTGATTCAAGTTTGGTTTGATGTAGTTATGTACGTAGGTATGGCCAAGTTTAGATCGAAGGTGTCAAGAGTAGCGCCCCGTCGGA…
c302_g1	1	p3	(TCG)6	18	1	18	undetermined	TCGTCGTCGTCGTCGTCGTTGTCGAGTTGATCCGATTCGAAGGCATCCTCCTCTCCTCTCACGATAATCGATTTCTTCGGTTTGGGTGTGATGAAAGAAAAGAAGTCAGTATCTGAGACCGACTGAGTGAATGACCCTGGCCAAGCTACACTGGTGTGGTGAGAGTAAGCGGTGAAGAGTGACTTTCGATCGATGAATTCGAATTCGAACTGCCCCAATCCGATCTCGGTTTCTCCCTCAGCCTATCTTATCCATCCCTCCAGCGGGTTCTCGTTCTCCCTCACCAACCAGTCTGGGTGG
c5264_g1	1	p4	(AGTG)6	24	1	24	undetermined	AGTGAGTGAGTGAGTGAGTGAGTGGATGGAGGGATGAGACCAGCCAAGCCAAGGGTGAGATTGGTGAGGAGAACTGGTCTAGTTCGAATCTGAAGAATGAAGGAATGAGCTCGATGCTGATGACAGTTGGACTGTCACTGATCAGGTGTGTGAAGTTGGGGGAGGAGGGAGGAGGTCAACTGGGTAGTAGCAGGAAGACAAGAGGAGTGAGAGTAGGTGTAAATTATCAGACTTGAGTTGGGGACTAGAATCAGGTTGACGCCAAGTGTACCAAGTGGGTCAGGTAATAGAATAGGTTGGGATGGGAGGGGTGATGAGGATGAGGATGAGGA
c4723_g1	1	p2	(AT)10	20	1	20	utr3	ATATATATATATATATATATTATTATTATTTTTTTGACGTCAGTGAGGAGGGCCAGTATGGGTGTGTGTGTGGATGTGGGTGTTTTCTGGTGGTAGGCCGTTGAGCTTAGTGGATGATGAGGACAGAATGTTTGTATGAGGTGTGTTAAAAGGCGGACAACAGAATGAGAAGGATGACGAGGGAATGGATATCATCGGTTTTCATGTTTTTCAAGGGTCTTCGGAGGAGGGTGTGGATGTGGTAGTAGGAGGAGCAGCCGTACTACGGGTGGGTGAATGGAGTTGAAGGTATGGATGACCGGGGATGAAGCCTCTAGAGGTTTTACCAGGACCGGTACCACCGCCGAGCGGCCACTCCGATCGAGGGGTTGGGCTGAGGAATCGGACGTTCGAAGCGGG…
c7795_g1	1	p2	(GA)11	22	1	22	undetermined	GAGAGAGAGAGAGAGAGAGAGATCGGAAGAGACGGACGAGGAAGGACATGAGTGATCCAAGCGTAACCGACCCAGAAGAAACTAGCGACGATGAGGGTAGAGAAGTAGGGTGATTGAGTGATCAACTCGGATGGTCTACCACCACTACGGAACTTTGCGTCGAGGATAGTATTGGTGAGGATGTGATGGGTACCGTAGGCTTGAGCGATGACGAGGATGAAGGAGGAGTAGTAAGGTAGTGAGTCGAAGGTTTGAAAGGCGAGACCGAAGCCGAGGATGGTGAGGATGAACATGAAGGATTTCATCCGAAGGCCGGTCCCGAGGGGTAGGTTCCTCCTCGTCCCGTTCGGATTTAAGCCACAGTCGGCCAGGGCACGATTCCAGGCGAAGGTCGACTTG…
c16476_g1	1	c	(GA)10aagttgtagatagatttcaagatactccggacgaatcgaattatcgatcggaggatc(AG)6	89	55	143	undetermined	AGGAAGCAAGGAGGTTTTATGAAAGATATAGATGGTCAAAGGAGAGTAGTGAATGAGAGAGAGAGAGAGAGAGAAAGTTGTAGATAGATTTCAAGATACTCCGGACGAATCGAATTATCGATCGGAGGATCAGAGAGAGAGAGAAAGGATGTCATCATCACAAGCATACCATCAACCGATTCCATCATCAACTCATCATACCCACAAGGGCAACAGACCAGAAAGCCAATCAGGACCATCCACCACCACTTCAACATCAACATCAGCATCAGCAT
c13100_g1	1	p3	(ATC)7	21	197	217	undetermined	GTAAATAAGATTTGGGAACTCAATCATGAATAGTCTCTCATCCATGTCGATTTCATGATTCGATTCACCTTCCAACCTGGTGCATCTTGCTTATCATCATAGCCGTCGGCAATATTCCTGTCAAGTGATCTTCTTCTCGAATTCGACTTGGCTATCAAGAACTTGCAAGGCTAGCCGATCATCACTAATGTTACATATCATCATCATCATCATCATCA
c2826_g1	1	c	(TCC)7ttcgcattttcacatccctctt(TC)8	59	1	59	undetermined	TCCTCCTCCTCCTCCTCCTCCTTCGCATTTTCACATCCCTCTTTCTCTCTCTCTCTCTCTATCACCCTTTGTCCCCTCCCCCTCTCGAACTTGAGTTTTGACTTGCCTCGCCCCGCCCCGCCCCAGCTCGGTTGGGTTCGGGCCGTTTATAGGCATCATTTGGACAGTGTATGATGAAATAAATGTATTACCATTGTTGTTTAGTTGATATTGTATCACTGTGGGTGTAGCTGACAACTCGCTAGTCTCGATCTCGTTAATGTCGTTAGTTCGTTGATTCTTGGCAATTGGTTGGTTGATCATTCCACCTTGAGAGCACCATCCGGTCGGATCGGAGCTCTCTCTCTCTCTCTCTCT
c2826_g1	2	p2	(CT)10	20	338	357	undetermined	TCCTCCTCCTCCTCCTCCTCCTTCGCATTTTCACATCCCTCTTTCTCTCTCTCTCTCTCTATCACCCTTTGTCCCCTCCCCCTCTCGAACTTGAGTTTTGACTTGCCTCGCCCCGCCCCGCCCCAGCTCGGTTGGGTTCGGGCCGTTTATAGGCATCATTTGGACAGTGTATGATGAAATAAATGTATTACCATTGTTGTTTAGTTGATATTGTATCACTGTGGGTGTAGCTGACAACTCGCTAGTCTCGATCTCGTTAATGTCGTTAGTTCGTTGATTCTTGGCAATTGGTTGGTTGATCATTCCACCTTGAGAGCACCATCCGGTCGGATCGGAGCTCTCTCTCTCTCTCTCTCT
c2734_g1	1	c	(A)15caacaac(A)20	42	372	413	undetermined	AACTTCTTTCGTCGCCCTCGCCCCTCGCCCCCACCCCCTCCTCACCCCGTCTCACCCTTCACCAGCTCCCCTCACACGTTGACCGACATCGACCATCTTCATCACCAACAGCTTCTTCCTCAATCGTCCCTCGTCGTCATCCAACCTACTCTCCTAGAATCATTCTCAACCACTACCCCCAATCGATCCATTCTAATTTTCAAGTTTTAGTCAAAAACATAAATAGGTACATCGATATTCGTAGATCTTCCTATAATATATATATCTATCCATCTATCTATCTATATATATTCCCCAACCTCATCATCTTCCTCCTTCCCTCCTTCCTTCATCTCTGTCCAGGTCGATTGTCAAATAGAAAAAAGTAAAACAAAAAAAAAAAAAAACAACAACAAAAAA…
c17495_g1	1	p4	(TCCT)5	20	1	20	undetermined	TCCTTCCTTCCTTCCTTCCTTCCACTCTCCTCCAGTCCATCTTTCCACCAGATGAGTTCAATCCCCTTTCTGGATTCGATCGAGAGCACTGGTAGATGATGGATGACCAGCTACACTCCTGCCTTCACGGTGCTTGATCTCAATCCAGCCTCCAGTTCAACCCAGCTCAGTCAGTCATCTTCACCCAGCCCATCCTCAGTCAGTCAGCCCATCTTCAGTCG
c3616_g1	1	p2	(AG)6	12	7	18	undetermined	GTTGAAAGAGAGAGAGAGAAAGGGGGGGAAAGAATAGAAGAAACTCGAATCGATAAGGTCACCCAAGACCATCATCCGCGATCGAGTTATCCAACCAGACACATAAACAACAGCGATCGGAACAAGTGTGCTTCGAAACGCGGGAGAAGGCATCATCTACTACGAGAAAGAGATATTTTGTACAGAAGGCTAAAAAAAAGAAAAAGAAAACATCAATACATTCGAGAGCACACGAGAGCACACAAGAAACTGATGAACTGGAAAAGAGGAAACAAAAGAAAGACTACCGAGGAAGGCTGTGGATGATGATGATGATGATGACGGCTTCGAAGGGATGATGGATGATCGGATGGGATCAGTCAGAGTGGAAGGGGGAGGGGGGGCGAGGGAAGGTGACAA…
c3616_g1	2	p3	(GAT)6	18	302	319	undetermined	GTTGAAAGAGAGAGAGAGAAAGGGGGGGAAAGAATAGAAGAAACTCGAATCGATAAGGTCACCCAAGACCATCATCCGCGATCGAGTTATCCAACCAGACACATAAACAACAGCGATCGGAACAAGTGTGCTTCGAAACGCGGGAGAAGGCATCATCTACTACGAGAAAGAGATATTTTGTACAGAAGGCTAAAAAAAAGAAAAAGAAAACATCAATACATTCGAGAGCACACGAGAGCACACAAGAAACTGATGAACTGGAAAAGAGGAAACAAAAGAAAGACTACCGAGGAAGGCTGTGGATGATGATGATGATGATGACGGCTTCGAAGGGATGATGGATGATCGGATGGGATCAGTCAGAGTGGAAGGGGGAGGGGGGGCGAGGGAAGGTGACAA…
c3616_g1	3	c	(A)10taaggatgtgagaaacgggagtaggaggaggacggggaagattagacgattagtgggtaggaggatgcgcggaagacgagttt(GAG)7	114	584	697	undetermined	GTTGAAAGAGAGAGAGAGAAAGGGGGGGAAAGAATAGAAGAAACTCGAATCGATAAGGTCACCCAAGACCATCATCCGCGATCGAGTTATCCAACCAGACACATAAACAACAGCGATCGGAACAAGTGTGCTTCGAAACGCGGGAGAAGGCATCATCTACTACGAGAAAGAGATATTTTGTACAGAAGGCTAAAAAAAAGAAAAAGAAAACATCAATACATTCGAGAGCACACGAGAGCACACAAGAAACTGATGAACTGGAAAAGAGGAAACAAAAGAAAGACTACCGAGGAAGGCTGTGGATGATGATGATGATGATGACGGCTTCGAAGGGATGATGGATGATCGGATGGGATCAGTCAGAGTGGAAGGGGGAGGGGGGGCGAGGGAAGGTGACAA…
c8368_g1	1	p3	(CAT)6	18	2455	2472	utr5	GTGATGATTGATTGCCAGAGCTATTGCCTGATTCAGTTCGATTGTGTTATATCTCACCGCGTGCTCTGTAGCCCAGACCCACTTTTCTGGTGCAAGTGCCTGTTAAGTATGTACATACATATACCGTTTTTGCAGGGAGCTTGTTGACAAATGTTTGGGGGAGGGAGGGAGAAATCAAAAGAAATGGTTTTTATTCTGAAGTTGCTATGAAGCAAGAAGAAGACGTCAAGTTTTTTTAATCTAACGATCAATAGATGGATCAAGTAAGGGCACGAATTTCATGAATCACAACAAATTCGTTGGAAATGTTCTCCCATCCTCGATCCCCCGAAGCAGTAACCAAATATCTGAAAGATGGAGTAACACAGATTTGAGATACCACACCGGAAGAATGACCAG…
c9322_g1	1	p1	(T)16	16	9	24	undetermined	TTTCTTTCTTTTTTTTTTTTTTTTACTTGGTGGCCAAAGAATTATCAAAATTGTTCAAATTTGGATGCGACGGGTGATGATGGTGGCGCTCGTCACGGAAGGCGGAATCATCCTCGTTTGCATCAGCCGCAGAAGGCTCTTGAGAGCGCCTAAACGTCAAGGTTGAATGAGTGACAGATGATGATGGGTGACGGGAGTCCCGCTGTTGATCGCCTTGGCCGGTGGCTCCATGACGTTGATTCGAATTCGCATTCGCATTCGATTGAGGATTTTTAGGATTTTGAGTTTTCAGCAATAGGTCAGTAGACATCCCACAAACACACTTGAACATGCGGGCTGCATGCGAGGGCGTTGGATGTTGAACAAATTGGGCGTCGGGATCGAATTGTGAATAAGGCG…
c9464_g3	1	p1	(A)19	19	1	19	undetermined	AAAAAAAAAAAAAAAAAAAGGGGGTGGGAGACCAGTGAGAAGCTAGCCCCCCATCCGCTAAAAGAGGGAGTATTGGGCGCTCTGGTCAGCGCGGAAGAGGTTGAACCACTCTTTAAACTCATCCAACTCGTCGCGGATATCCTCAACCGTCATCCGGAGGTGGGATCCCTTTGGAAGGCTGATCATGAGGCGCCAGAGAGCGAAATGAATCGAGTCGAAGCCCTCGGAGATGGCAAGAGGAAGCGTTGGAGGAGAAAGCGGAAGAGGGGACGGTGAGTTTGGGCGAAGGGAATTGGGAATGTTGGAGTTGAGCCTCCAGGTATGGGACGGCGGATTGAAAGGGTCGTGACTGCGAACCACTCGGATGTCTTCGGAAGTAGCTGGCTCGGTCAGTTGGGA…
c7882_g1	1	p1	(A)11	11	149	159	undetermined	AACATGGAAGCTCTGTGAGAGTTCATCAAGCTCCAAGTTCCAAACTGCTTCCAACCCACTTCCTCCCCCAAAAACCCAAACCAAGGATGGGTGAGGAGGGGGCAACAGGTTTGTTCTGGATAGCAAAATGACCTCCTTTTTTTTTATTAAAAAAAAAAATTGGAATTCTGAAGTCATCCTAAGCTGAGAAGCCAAGGGCCGAGTGTGATGGATTGGTTAGAAACCATGCCAAGAGAAGTCTAGACTCATATTTCCTACGACATTTTTTTTTTTTTTGGTTTCACTGAATTGAAGAGCTATGAATTTCTTTCATCAGAAGTCTCAAGATGAGAGAGAGCCAAGCGATTCTTCCGACTGACTAGCTGAGCCTAGTATTTCGTCTTTCTGGGGCAAACACAC…
c7882_g1	2	p1	(T)14	14	263	276	undetermined	AACATGGAAGCTCTGTGAGAGTTCATCAAGCTCCAAGTTCCAAACTGCTTCCAACCCACTTCCTCCCCCAAAAACCCAAACCAAGGATGGGTGAGGAGGGGGCAACAGGTTTGTTCTGGATAGCAAAATGACCTCCTTTTTTTTTATTAAAAAAAAAAATTGGAATTCTGAAGTCATCCTAAGCTGAGAAGCCAAGGGCCGAGTGTGATGGATTGGTTAGAAACCATGCCAAGAGAAGTCTAGACTCATATTTCCTACGACATTTTTTTTTTTTTTGGTTTCACTGAATTGAAGAGCTATGAATTTCTTTCATCAGAAGTCTCAAGATGAGAGAGAGCCAAGCGATTCTTCCGACTGACTAGCTGAGCCTAGTATTTCGTCTTTCTGGGGCAAACACAC…
c7801_g1	1	p2	(CT)11	22	1	22	undetermined	CTCTCTCTCTCTCTCTCTCTCTTCGCTCGCTTCTGTCCGCATTCCCTGTTCGCAGTTCTTTCGATCTTTGTTGACTTACGTTATTGTTATGGTATGTACTTATCTAGACCTTATCCATGCATGATGATCTTTTGTTGGTGGGCTCGTTGGGAGTCGGTCGGTCTCGATCGACCATGGACTCGGTCGATGATGATTTCTTCGTCGATCCTTGCATGGACAAGCACGCGCCTAGGCCGGGCATATTTACCTATGTTTTTGTTGTTGTTGTTGTTGTTGT
c7801_g1	2	p3	(TTG)7	21	256	276	undetermined	CTCTCTCTCTCTCTCTCTCTCTTCGCTCGCTTCTGTCCGCATTCCCTGTTCGCAGTTCTTTCGATCTTTGTTGACTTACGTTATTGTTATGGTATGTACTTATCTAGACCTTATCCATGCATGATGATCTTTTGTTGGTGGGCTCGTTGGGAGTCGGTCGGTCTCGATCGACCATGGACTCGGTCGATGATGATTTCTTCGTCGATCCTTGCATGGACAAGCACGCGCCTAGGCCGGGCATATTTACCTATGTTTTTGTTGTTGTTGTTGTTGTTGT
c14476_g1	1	p2	(CT)10	20	1	20	undetermined	CTCTCTCTCTCTCTCTCTCTTCTTATATCTTTTTTTTTCCCCTCCACCACCTGCTTTTTGTGATGAATGAGATGAGGGTTTTTGTTGAGCTGGCTCTCGAGCAGGTCGTCGATCCTTCTCGTCCACCTCCTCCCATCCACCACCATCCTTCGCTCCTCTCTTCCTGTTTCCTTCCGTTCGTCCCATCGTCATCAAAACCCATCCCAACAACAACAA
c9648_g1	1	p3	(GTG)5	15	1	15	undetermined	GTGGTGGTGGTGGTGATGATGATCGAGGAGGAGGGGGAGGAGGGGATGGGAAGCAATGAGTTTGAATCACCCAATAGTTGACTCAGCCTACGAGCGATTTGAGTGTTACCTGAGCCGATGGATCGATAGGATTCCATACTATTCTGCCTCGAGAGGGTGGGGAGTGGGGAATGAGGTAGGGGGACGGGTAAAGGGTTAGGGGATGAGGAGGGAGGATGATGGGAGGGGAGGAGGGAGGATTGAGAGGATGGTTGAGGATCTTGTGGATCGAGTGAGCTGATGGAGGATTCTTCCGAGATTTGATTCAAGGTGTGATTCGATGGATGGTACGATGGTTGATGATGAGCAGGAGGAGTGAGAGGAATCGGAAGAGGCCTCTGGATGGGTAGTTGAGGTTGG…
c9648_g1	2	p3	(GAG)6	18	688	705	utr5	GTGGTGGTGGTGGTGATGATGATCGAGGAGGAGGGGGAGGAGGGGATGGGAAGCAATGAGTTTGAATCACCCAATAGTTGACTCAGCCTACGAGCGATTTGAGTGTTACCTGAGCCGATGGATCGATAGGATTCCATACTATTCTGCCTCGAGAGGGTGGGGAGTGGGGAATGAGGTAGGGGGACGGGTAAAGGGTTAGGGGATGAGGAGGGAGGATGATGGGAGGGGAGGAGGGAGGATTGAGAGGATGGTTGAGGATCTTGTGGATCGAGTGAGCTGATGGAGGATTCTTCCGAGATTTGATTCAAGGTGTGATTCGATGGATGGTACGATGGTTGATGATGAGCAGGAGGAGTGAGAGGAATCGGAAGAGGCCTCTGGATGGGTAGTTGAGGTTGG…
c1394_g1	1	p1	(T)15	15	31	45	undetermined	GGGGTAGCTATCATTTGATTCATTCTTTTGTTTTTTTTTTTTTTTGGCTCACGTCTGGGAAACTTTTGGCTCACATTACTTTAGTACCCACCAATACTGGTAAAACAGTATCTACTCTCAGCTTTGCAAAATCTCAATCATCATCTAGGATTGTTTTTTTTTTTGGCCCTTGTTTTAAATCATTTTGACATTCTTTTGGATATCTCTTTATTTCATCTTTCTTTCATTCCTGTTTTTGGTGTGGTTTTTG
c1394_g1	2	p1	(T)11	11	154	164	undetermined	GGGGTAGCTATCATTTGATTCATTCTTTTGTTTTTTTTTTTTTTTGGCTCACGTCTGGGAAACTTTTGGCTCACATTACTTTAGTACCCACCAATACTGGTAAAACAGTATCTACTCTCAGCTTTGCAAAATCTCAATCATCATCTAGGATTGTTTTTTTTTTTGGCCCTTGTTTTAAATCATTTTGACATTCTTTTGGATATCTCTTTATTTCATCTTTCTTTCATTCCTGTTTTTGGTGTGGTTTTTG
c3663_g1	1	c	(GCG)5gt(GGC)7	38	1	38	undetermined	GCGGCGGCGGCGGCGGTGGCGGCGGCGGCGGCGGCGGCGGGACCGAAACCCCCCCCGAGTGTTACAGCCCCCCCGGCAGCAGCACTCGCCGAATCCCGGGGCCGAGGGAGCGAGACCCGTCGCCGCGCTCTCCCCCCTCCCGGCGCCCACCCCCGCGGGGAATCCCCCGCGAGGGGGGTCTCCCCCGCGGGGGCGCGCCGGCGTCTCCTCGTGGGGGGGCCGGGCCACCCCTCCCACGGCGCGACCGCTCTCCCACCCCTCCTCCCCGCGCCCCCGCCCCGGCGACGGGGGGGGTGCCGCGCGCGGGTCGGGGGGCGGGGCGGACTGTCCCCAGTGCGCCCCGGGCGGGTCGCGCCGTCGGGCCCGGGGGAGGTTCTCTCGGGGCCACGCGCGCGTCCC…
c6733_g1	1	c	(CT)8cggttgaattgagtgctgagcaggaggcaaatacctcgaacgtcacacagcgccatattgaaaacc(AAG)5aggaggagaaaaaaaaacaccaaagccacagaattcactagattacataatg(A)10caccaaagccacagaattcactagattacataatg(A)10	204	2430	2633	utr3	GCCTCCATCCAAACCTTCGGCTCGAACTTCGTCAAGCTTCCCTCGAGGGCCATCCGGACCATCTTCGAACTCGATCCTAGCCTGATCCACACCTTCTTGGTCGGTCTTCGATCTAGGCCTCTCCATCAACTAGCCCGTGATATCGTCTATCGTTCCATCATCATCCACGACTCGCTCCCATCCTCCGATTCTAAACTAGCCACCATCTTGAACGGCCCTCCATCCTATGGTGCAGCCGTCCGATCGATCACCATCACCACAACCCCTTCCGACCTCTCCGAGAGCCCGTCTCAACCTTCCAACCATCAACCCTCACCCATCACTCCCTCGCCTACCGATTCACCCCCCGATCGGATCTCTCATACCTGGATTCGACTCTTGACCAAAGTACCCAACCTT…
c6733_g1	2	p1	(T)10	10	2968	2977	utr3	GCCTCCATCCAAACCTTCGGCTCGAACTTCGTCAAGCTTCCCTCGAGGGCCATCCGGACCATCTTCGAACTCGATCCTAGCCTGATCCACACCTTCTTGGTCGGTCTTCGATCTAGGCCTCTCCATCAACTAGCCCGTGATATCGTCTATCGTTCCATCATCATCCACGACTCGCTCCCATCCTCCGATTCTAAACTAGCCACCATCTTGAACGGCCCTCCATCCTATGGTGCAGCCGTCCGATCGATCACCATCACCACAACCCCTTCCGACCTCTCCGAGAGCCCGTCTCAACCTTCCAACCATCAACCCTCACCCATCACTCCCTCGCCTACCGATTCACCCCCCGATCGGATCTCTCATACCTGGATTCGACTCTTGACCAAAGTACCCAACCTT…
c6733_g1	3	p1	(T)10	10	3103	3112	utr3	GCCTCCATCCAAACCTTCGGCTCGAACTTCGTCAAGCTTCCCTCGAGGGCCATCCGGACCATCTTCGAACTCGATCCTAGCCTGATCCACACCTTCTTGGTCGGTCTTCGATCTAGGCCTCTCCATCAACTAGCCCGTGATATCGTCTATCGTTCCATCATCATCCACGACTCGCTCCCATCCTCCGATTCTAAACTAGCCACCATCTTGAACGGCCCTCCATCCTATGGTGCAGCCGTCCGATCGATCACCATCACCACAACCCCTTCCGACCTCTCCGAGAGCCCGTCTCAACCTTCCAACCATCAACCCTCACCCATCACTCCCTCGCCTACCGATTCACCCCCCGATCGGATCTCTCATACCTGGATTCGACTCTTGACCAAAGTACCCAACCTT…
c929_g1	1	c	(A)10gaccagtgaaactgagtgagggctgtgttttt(TC)8	58	62	119	undetermined	TGCCAATGCCCTCATCAGACGATCAGCGAGCGTTTGAGTGTGTATTTTACGACAGGATGGTAAAAAAAAAAGACCAGTGAAACTGAGTGAGGGCTGTGTTTTTTCTCTCTCTCTCTCTCGATTTGGATTAAGGAATGATGAGAGGTGGGGGATTGTAAGAAGAGAACAAAAAATAATAATAAGAAGAGAGATGAAAGACAGAAAACAGAAGGAAGAATCGATGGGTGGATAAACACGCCAACCATTCGGTGATTCAAGTTATGAAGCCGATCATGGAAAAAAGAGGGGGGGGGTGAGGCAGGCGGCAGTGTTGGAACAGATTGATGATATTTAGATCGAATTGAGAATTGGATCAAAACAAAAACAAAAAAACAAAAAAAGTAAACTTGAAGCCCTGGG…
c929_g1	2	p1	(A)16	16	459	474	undetermined	TGCCAATGCCCTCATCAGACGATCAGCGAGCGTTTGAGTGTGTATTTTACGACAGGATGGTAAAAAAAAAAGACCAGTGAAACTGAGTGAGGGCTGTGTTTTTTCTCTCTCTCTCTCTCGATTTGGATTAAGGAATGATGAGAGGTGGGGGATTGTAAGAAGAGAACAAAAAATAATAATAAGAAGAGAGATGAAAGACAGAAAACAGAAGGAAGAATCGATGGGTGGATAAACACGCCAACCATTCGGTGATTCAAGTTATGAAGCCGATCATGGAAAAAAGAGGGGGGGGGTGAGGCAGGCGGCAGTGTTGGAACAGATTGATGATATTTAGATCGAATTGAGAATTGGATCAAAACAAAAACAAAAAAACAAAAAAAGTAAACTTGAAGCCCTGGG…
c9836_g1	1	p3	(ATC)7	21	1	21	undetermined	ATCATCATCATCATCATCATCATACAATCATCAAACCGAAACAAAAAAACGAGTTATGATACAGGTACATCTACAAAAGAAAAAAGGTTTGCCGACCGTGATGACGTTCCTACATGATCCGTATCATGCATTTGTAGTTTTGCTTTCTCCTTGATCCTGAAAACTTGGTCATCCGGTGGTGACGACGATGATAGTGATGCGTAAGAAAGAAA
c7014_g1	1	p1	(A)11	11	517	527	undetermined	GAGCGACATCGAGGTCAAGACATCATCCTCTCAGAGGCCTGGCTGATGATGAGGATCTCCAAGAAGGTCCATCATGGATCGAGATCCAGCTGTCTGCTTGGTCACTGATCTGAGACTCACCCAGTCTGAGCCTCACGCTCACAGCCGACGGCAGTCGAGTTCGTCTCAGTCGAGTGTGTCGTCCACCTGAACCTCTTCGATCGAGTTCGAGTCTCTGTTCGTATGAGATGAGAGAGAGGTAGTCTTGAGTTCCAACCCAGGGTTCTTCGATGGGCCTGGTCAACTTATAAGTCTATAAGCTGCCTACAACCTATTTACTTATTTACTTATCATTTACCTCATCAGGCTCGAGACCAGCAGTCGTGCGTGATGACATGTATAGATAACGTTCATCACCAG…
c7014_g1	2	c	(C)11(T)10	21	1982	2002	undetermined	GAGCGACATCGAGGTCAAGACATCATCCTCTCAGAGGCCTGGCTGATGATGAGGATCTCCAAGAAGGTCCATCATGGATCGAGATCCAGCTGTCTGCTTGGTCACTGATCTGAGACTCACCCAGTCTGAGCCTCACGCTCACAGCCGACGGCAGTCGAGTTCGTCTCAGTCGAGTGTGTCGTCCACCTGAACCTCTTCGATCGAGTTCGAGTCTCTGTTCGTATGAGATGAGAGAGAGGTAGTCTTGAGTTCCAACCCAGGGTTCTTCGATGGGCCTGGTCAACTTATAAGTCTATAAGCTGCCTACAACCTATTTACTTATTTACTTATCATTTACCTCATCAGGCTCGAGACCAGCAGTCGTGCGTGATGACATGTATAGATAACGTTCATCACCAG…
c117_g1	1	p1	(C)10	10	415	424	utr3	AGCCTGTCCACCAATTCCTCTCTAGGTATTACAAAAACTGATGCGAATCACTCATGGAGCCTCCCGACGTTTGGAAAATCTAGATCAAAGCGTCTAGGGTTCAATCAGGATAGCTGCACTTGCGCCCATCAGACATTTTGACGGCTTGGCTGATTGTATGTACATTGGCCCAAACATTTCATGCAATTGACATGAATCCAAAATCAGATCTAATCATCTTTAGCATAAAGGCTTTATCGCGAACTCCATTTTGGTAATTTTTCCAGGGCATGGCCAGTCAGCATTCTTGTTTGATGCTATGGGTTACAACATGACATTGGGTCCATAGTACGTTTCTACCCCGAAGGAACTTCAACGAACTTCTTACGAGAGCATACTACCAAGCAACTGAAACCAAGA…
c1533_g1	1	p3	(ATC)7	21	1	21	undetermined	ATCATCATCATCATCATCATCACTGTCGATCAAACTGGCTGCAGCAGTTTCGAGTAGATTCATACCCTGTCTCCTCAAGGCTCTCACTCACTGCTCACACCCAATGAATGACCCTTAACGAGACAATCCTAAAGACCTCTCTGCTGATCCAAACTCACAAAATTACTCTCAAGAAATAAACCTCAGTCATGCTTTCTCCATCTTCAGAAGAGAGGGAGAGAGAGAGAGAGAGA
c1533_g1	2	p2	(GA)9	18	216	233	undetermined	ATCATCATCATCATCATCATCACTGTCGATCAAACTGGCTGCAGCAGTTTCGAGTAGATTCATACCCTGTCTCCTCAAGGCTCTCACTCACTGCTCACACCCAATGAATGACCCTTAACGAGACAATCCTAAAGACCTCTCTGCTGATCCAAACTCACAAAATTACTCTCAAGAAATAAACCTCAGTCATGCTTTCTCCATCTTCAGAAGAGAGGGAGAGAGAGAGAGAGAGA
c7238_g1	1	p1	(A)15	15	1379	1393	utr3	GGATGGCGGGCGGGCGGCTGAAGTGACAGTGGTGGGACTGCGCTGATCAGGCCCAGGCGCGGTAGGGCAGGAGGAGAAATGAAAGATTTCGACGGCGACGACGACGAGGACGAGGAGGACGAACGAGGACCGGGGGTGAGGAGGATATTGGGCTTCAGGGGCAGCAGTCAGTCGGTAGGAGAAGAGACTCGGAAGTAAGACAGATTGTTAGATAAATGGTGGTTGAATGCATGCAAATCAGAAGATAGATCGATAGACTACTGCTCACTCGAATACTAAGGAAGCCAAAGGAAAGAAGAGGAAAGAAGAGGAAGGGAAGGGAAAGGATATCTCTCTCAACGAACTCGAACTTGCAGCAGGTCGAACGATCTCGATCATCATGCTCTCATCAGGAACGAC…
c13726_g1	1	p1	(G)21	21	1	21	undetermined	GGGGGGGGGGGGGGGGGGGGGAGATGGGGAGGAATAATGAGATGTACGAGTAATAACTAGGTGTAGTTCGATCACCTTTTAATTATTAAATAAATAATAACAGAGGGTGTGATAGAGGTAAAGGGTTCTGCGACAGGGTATCCAACCCAAATTCCCTACCTGACCTAACCTAATCTTACCTTACCGGCTAACCTTTTAACGAATCAGGGTTGAGCTGTTATAGCATATAGAATATCCCACGACAGTGGGCGGGAGGGTTAGTGTAGGTGTAGGATATACCTAAAGATTTACGTGAGATGCAGTAGAACACTAGCGATTTTGTATGAAGTGTACATGATAAGGGATAAGCAGGGGAGGGCCAAGATGTTAATGAAAATAGACCTGTAGAGTTTAAAAGGA…
c13726_g1	2	p1	(G)12	12	748	759	undetermined	GGGGGGGGGGGGGGGGGGGGGAGATGGGGAGGAATAATGAGATGTACGAGTAATAACTAGGTGTAGTTCGATCACCTTTTAATTATTAAATAAATAATAACAGAGGGTGTGATAGAGGTAAAGGGTTCTGCGACAGGGTATCCAACCCAAATTCCCTACCTGACCTAACCTAATCTTACCTTACCGGCTAACCTTTTAACGAATCAGGGTTGAGCTGTTATAGCATATAGAATATCCCACGACAGTGGGCGGGAGGGTTAGTGTAGGTGTAGGATATACCTAAAGATTTACGTGAGATGCAGTAGAACACTAGCGATTTTGTATGAAGTGTACATGATAAGGGATAAGCAGGGGAGGGCCAAGATGTTAATGAAAATAGACCTGTAGAGTTTAAAAGGA…
c13726_g1	3	p4	(AATT)5	20	1725	1744	undetermined	GGGGGGGGGGGGGGGGGGGGGAGATGGGGAGGAATAATGAGATGTACGAGTAATAACTAGGTGTAGTTCGATCACCTTTTAATTATTAAATAAATAATAACAGAGGGTGTGATAGAGGTAAAGGGTTCTGCGACAGGGTATCCAACCCAAATTCCCTACCTGACCTAACCTAATCTTACCTTACCGGCTAACCTTTTAACGAATCAGGGTTGAGCTGTTATAGCATATAGAATATCCCACGACAGTGGGCGGGAGGGTTAGTGTAGGTGTAGGATATACCTAAAGATTTACGTGAGATGCAGTAGAACACTAGCGATTTTGTATGAAGTGTACATGATAAGGGATAAGCAGGGGAGGGCCAAGATGTTAATGAAAATAGACCTGTAGAGTTTAAAAGGA…
c8250_g1	1	p3	(ATG)5	15	1	15	utr5	ATGATGATGATGATGACGACGATGGTGACGACGATAAAGATTTGAATGATGATCCTCAGAAAATGACATCTAGTGGATCTAAAGCGTCAATTAAATGGGTTCGGGGGGCACTGATTGGACAAGGCAGCTTTGGAAGTGTGTACCTGGGGATGCATGCCTTAAATGGAACGCTGATGGCAGTCAAGCAAGTTGAGAGGCCGAGTGGAACGTCGCACAATGAAGAAAGAAAAAAGTCGATGCTAGGAGCCCTCGTGCGAGAGATCGAGTTTCTGAAAGAGCTCCAGCATCAAAACATCGTTCAATATTTGGATTCCTCAGCCGATGGCTCGTATTTCAACATCTTTTTAGAGTATGTTCCCGGTGGCTCGGTTTCGACCCTTTTGAAAAATTATGGATCGT…
c8250_g1	2	p1	(T)18	18	1504	1521	utr3	ATGATGATGATGATGACGACGATGGTGACGACGATAAAGATTTGAATGATGATCCTCAGAAAATGACATCTAGTGGATCTAAAGCGTCAATTAAATGGGTTCGGGGGGCACTGATTGGACAAGGCAGCTTTGGAAGTGTGTACCTGGGGATGCATGCCTTAAATGGAACGCTGATGGCAGTCAAGCAAGTTGAGAGGCCGAGTGGAACGTCGCACAATGAAGAAAGAAAAAAGTCGATGCTAGGAGCCCTCGTGCGAGAGATCGAGTTTCTGAAAGAGCTCCAGCATCAAAACATCGTTCAATATTTGGATTCCTCAGCCGATGGCTCGTATTTCAACATCTTTTTAGAGTATGTTCCCGGTGGCTCGGTTTCGACCCTTTTGAAAAATTATGGATCGT…
c5785_g1	1	p1	(T)14	14	6	19	undetermined	TTTGGTTTTTTTTTTTTTTGTACTTCCCCCCCACAACCATAATCGAGTAGAGAAGTTCTTGGGCTTGTTTAAATAGTCTTTCTTCCTTTTTGATCTAATCCAGGGTTTTCCTTATTCGTCATTCGAGATCGATCCATTTAGAGAGTATCCCCTATCATTATTTCTCCTCTCCTCCTGACCCCGTCCACCAGATGTAGAACAGATCCTCCCCACCGTCCGCACGAAAAACGTTTCACTTGTAACTTGATAGTCCGTCAATCGACTTATAAGACCCATCACACGAGCCTGATGCGAATTCTATAAAGTACATAGGCAGATCTCCCTAAAGATCTACATCTACATACTTGTACGCCATGACCTCATGGGTCTTGGTCCGGCTGATCGATCGCAGAAGCGCTC…
c8268_g1	1	p1	(T)10	10	386	395	utr5	TTTCAATTTCATCAACATGATGATTCTTTGGTACACCTTCCAAGCTCAAGATTTATTTCACCAGATCATCCAGTAAAAGCCCCGCGCCAATGACTTCAAGTTGGCACCTGATTATAGGTATCTCTCTCTATGCAGAAACAACTGACCTTGTTCGCTCAGTGATGCTGTCAAAATATTTAGTTCATTAGCTGAGATTGAGTATGCGCCGCTTGCATCCTTTTTTCTCCGTCAAAAATTCGAGTCCCCAAAACCTGTGGTGGACAAATTGGCCCCCTCCCTGAAATTTGAGGGCCCCTACACTAGTGTAGATATAATGGAACTCCCTCTGTGCTTATTTTAGATTGGTGGGTTGTTGTCGATAGTTTAGCATGGGAGTCAGAGCAGGTTTTTTTTTTCTCT…
c17398_g1	1	p4	(TACC)5	20	2	21	undetermined	ATACCTACCTACCTACCTACCTACATACCTAATCAGGATCGCCTAGAGACAGGACGTACGACATAATGAATACGCAAAGCTAGTCACGTCAAAGAGCTGATCTACGTCCATCACGCGATGTCCTCACTGAGCCCAGTGACGACCGACTTCCTGGCCCTACACTCCCTCCTAGATCCTATCACGCATCTAGGTGGGGAGGGGGGGTGATGGTCTTGAACTTGAGGAACCCAAACTCATTTGATCGGATCACAAAGACCGCTACTTTGTAATTAAATTTATACACACACA
c9353_g1	1	c	(A)13ttctgactttcttccttgtcgtttttagtttgtttctttattcaagaag(A)10	72	2058	2129	undetermined	CGTAGTCATGTTTCCAAGTCTGGGTTGTATTGCAAATAGGGGCGGTGGGCACATGCGGTGGGGAAGGTGTACAAGGTGAGGACGGGGGAACAGGCGCAGGGGCTATCTTGACCAGTTTGTTGGTGATACACCGGCGGTTCTTACGCCAATCAAATGGACAGGTGAACAAACGGTGTGACTGTTGGTCGTTGATGATAAAACAGTCTTCACCGACATCATAGGCAAAAACAAGGCCGGCCTTTCTCAGCGCAGCGAGGGATATTAGTGTGGTGCGTGCCCTTGGGCTGTACAGGACATCCTTAATGATGACCTTGTCGCTGCTGGCTCCCACAAATTTCAGGTCTCCTATTCCCGTAATGCAGGCTGAGTCCCCTGCAGTAGATTTGGGTCGTTGAGTTG…
c5261_g1	1	p1	(T)15	15	3721	3735	utr3	TCCTCATCTCATCATCCATCGACCCCTGACTTACATATAGCCTCTCGACCTGTGCCTCGGCTCGATTAGCTCCCCACCTCCTCCCCAGAATGGCTGCCCCGGATCATGAAGCAACCAGATTATCTATCATTTCCTCACTCTTCTCTCCCAACTCGAAGGGCAGTGCTGGTCAGACCGGACAGACTTATATTTCACACTGTAGGACTTGGGAAGAAAACCCAGGCACAGGTGAACGCAAACCGAGGTATATTCTCTTGGCTGTCGGCTCCACCGCCCATGTTTACCTTCACAAGTCGAAACGTAACACCAACGGTTCGTTCTCAATCGGTAAGACTTGGGATATCATCGAACTTCGATTGGTCGAGTTGATCGATGATACGGCCTTTCGACTGATCATCG…
c12195_g1	1	p1	(T)15	15	392	406	undetermined	GAGTATTCCCCATCCCGATATTCCCATCCTAACCTATGCACGTCGGTATCGATAACGAGAGTCTGGATATCTATCTCTCTGCAGGGTGACTCGTGGGTGGACTTGAGAGATCGACCTCTGAGTTTTCCACGATCAGATCTCCCAGAGCTTGCTCTTAGCATTCCTCTCCCCACTACTACCTACTACTACTCCTACTACTCCTACTACATACACCCTTTACCAAGCCATCTCTGCGCAGTACTACCTAGCCCTGCACCCCCACCACTCCGTCTTGGCCCATACCCGATACGTCTACTCTCCACCCCATCCCGGCCAGAGGTAATCCTTCTCCCAGCTGGCCGCCATCGGGTTTACACATTGTGTTTTTAAGAAGGCTGGGACCGGGCAACGATTTTTTTT…
c3879_g1	1	p4	(TACG)6	24	564	587	undetermined	TGAGAATCAGTGATTGATTGCAAGAATCAGAAAGAGCAGTTTAAGTAGCGACAACTAGAGAACCCATGAAAGTGGGTCTGATCAGAAGACAGAAGCATATTCATCAGAGAAGTCCAGGAGAAGCGGGACCAGAGACAATTCAAAGAAAGGAGAAAACACTGGAAACACGAGTCTGGACATGGACAGGACAAAAGGCCTGAAGTCACAGCAGTGACATACATGAGACAAGAGTAAAGCACCAAGATAACAGATCAATCCACAACCAGAGAGTAATAGACAGCAACAACACTGAGACATAAACTGGAGATTGTAATCTGGGATAACTATCAACCATACATAGCAAGTACCCTAAAGCTTGTAAGATGAGGTTGTAATAGAAGAGTAAGATAGAGTGGGAAA…
c8817_g2	1	p3	(TCA)7	21	1	21	utr5	TCATCATCATCATCATCATCACGACGATCTTGAGCAGGACGACTGAATCGAAGAAGGAGGGCGGAATCGAAAGTCAAGCATTCCAACTCAGCTTCACTCAAGGTTTCATCTTCGGTCAACTGACCTTTTTAATCCTACTCCTCTGCTTCCTCAGGTATGTCATCTTCGACCATCCCAACTCAACCATCCCACCACCACCCAGGAAACCATCTCTCAAACCCCTGAGACGCTCTCACAAGCCAGCCAGGAAACTATCGATCCTAGATAAATCTCATCCGACCCTAGAATCCGAACTACTCTCCAAACTGAGCTACGATCTATCCACCCATCCTCCCGAGACGACCGATTGGCTCAACGTCCTCCTGGCCCAGGCTATCATCGCCTATCGTAGCCTCCTCC…
c9651_g4	1	p4	(TATT)6	24	1	24	utr3	TATTTATTTATTTATTTATTTATTGAGGAGGGGAAGGGGGGGTGATGGGTAAACGCGTTGAAGACATCGACAAAATGAATTTAGGCAGGTGAAAAAGAAATATGGTTACCGCAGCAAAAAAAACTCAACGTCTTCAGCAGTTCGAGAGATGATTGTGCACATGAGTTACGTATCAACCAGCAAGAAAAGTCAGGTATGAAACAATAAGCGGGACAGAAGGGATGACGAAGAAAGACCAAAAAAACAAATCTATAATCACGTCCAATCTTTTTGGGTCAACCTGCGGTTAGCTTCTGCCGCTTCGTTTCTTCTTGATTCTATGACTCCTTTTCTTCTATACATGCGAAAAAGGGATCGGTCTGTGGATTTCTAGCAAGTAAGGATTAACGACCGATTTTA…
c9092_g1	1	p1	(A)10	10	1312	1321	undetermined	ATTACGTCATATGTATGTACGTGTATGTATACTAGGCAGGGCATTGGAGATCTATCTCATCCCATCCCATCCATCTGCCATCAGGTCTTCCAATCAGTCGACACCCTCCAAGCATTCCTCAAGATGAAGTTCGATCTTCCTCCAAGCGGTCCAGCGTTAAGTTTTCCTTCGGATCATTCCCTTCATTCCCACGAACATGGCCACGCTCATAGCCATGATCACGGACGTTGAGTGATGGTTTCTTTTCTCTTGACCAAAACTAGAAGAGACCATCGATTCGCTCACTAATCCTTGTCAACCGATGCCGACCGTCGCCTAGATTCCCATGAGCATCTCGATCACCCTGGAAAATTTCTCGAGCGCGATCTACCGGATTTCACCGGAAGAGATTGGACTGAA…
c14959_g1	1	p4	(AGAT)5	20	1	20	undetermined	AGATAGATAGATAGATAGATAGAGATCTCTAGATTCATGAACTGGTCACCCTAGTCGGGAAGCCAGATGATTTCTCCTGGTGTGTAGGTAGAAGGGTGTGATCGATCAGTAAGTTCGATGGTGGAGATTTGAGGAGTGATGAAGTTGATGATCAGGCCATCGTTGTGATGATCTCTATCTATGGATGAGTGATGAGTAGGTTGGATTGGCT
c4680_g1	1	p3	(GAA)6	18	1	18	undetermined	GAAGAAGAAGAAGAAGAAAAAAGATCAAGTTTTTTTTTCCTAAGCAGTAGTTTCTTTCTGTTATTTTTATTTTATAATTCACACTCTTACTCTCTCGGTTACATGAATCGCTCTGCTTTATTGATGTCTTGTTTTTCTCCTGCCACTGCTATCATGTCGGTTGTAACAGGCTAAATATACATTCCTCTTCGTTTTTTTTTCTTTTTTTTTCTTCTTTTTTTTGAGAAGTGCATATGTTAAGCTCTCCCTCCCTCTTCTTGTCATCCCGATCATCATCGTTTCCTGTTGTGTTCTCCATCATCAGATCGTGATGGTTATGCGGCTCGATCGTGATCCGAGCTTTCTCCAACCTTCGATCGGCTATCCGGACTTGGTCTCAATCTTTCCTCTTTTTTTTTT…
c4680_g1	2	c	(T)10(G)10	20	390	409	undetermined	GAAGAAGAAGAAGAAGAAAAAAGATCAAGTTTTTTTTTCCTAAGCAGTAGTTTCTTTCTGTTATTTTTATTTTATAATTCACACTCTTACTCTCTCGGTTACATGAATCGCTCTGCTTTATTGATGTCTTGTTTTTCTCCTGCCACTGCTATCATGTCGGTTGTAACAGGCTAAATATACATTCCTCTTCGTTTTTTTTTCTTTTTTTTTCTTCTTTTTTTTGAGAAGTGCATATGTTAAGCTCTCCCTCCCTCTTCTTGTCATCCCGATCATCATCGTTTCCTGTTGTGTTCTCCATCATCAGATCGTGATGGTTATGCGGCTCGATCGTGATCCGAGCTTTCTCCAACCTTCGATCGGCTATCCGGACTTGGTCTCAATCTTTCCTCTTTTTTTTTT…
c8170_g1	1	p3	(TAT)7	21	1	21	utr3	TATTATTATTATTATTATTATTCTGAACCAAAAAAAGACAGCCAACCTGACAACTCAAGCACCAAAGAGCGTAGAAATCTTGTCTCAAGGCACGATGTGGTCCCCCTTCATACTCGTCAACGTTTGCTGGTACGACGGATAAGCTTCACGATCACAACGAGTCTCGCTAGGCAGCAAGACAACATGGTGATGTGGAGTTTGTGTTGGTCGGCGTCTATCGAGTTATCAGGTGACGCCCAAGATGATGGTCAAGGTATGAGATTCGGAACAGATTTAGGATGGGTATGGGTATCCTGACTCGCCCTCTTTCTATCAGAGATCGAAGGAAGAGTGGGGTCACTGGTGTCAAAGTTAAGACACATGCCCTCACTGCTTGCTGGTTGGTTTGACGATTTTTTT…
c8170_g1	2	p3	(TGA)5	15	1052	1066	cds	TATTATTATTATTATTATTATTCTGAACCAAAAAAAGACAGCCAACCTGACAACTCAAGCACCAAAGAGCGTAGAAATCTTGTCTCAAGGCACGATGTGGTCCCCCTTCATACTCGTCAACGTTTGCTGGTACGACGGATAAGCTTCACGATCACAACGAGTCTCGCTAGGCAGCAAGACAACATGGTGATGTGGAGTTTGTGTTGGTCGGCGTCTATCGAGTTATCAGGTGACGCCCAAGATGATGGTCAAGGTATGAGATTCGGAACAGATTTAGGATGGGTATGGGTATCCTGACTCGCCCTCTTTCTATCAGAGATCGAAGGAAGAGTGGGGTCACTGGTGTCAAAGTTAAGACACATGCCCTCACTGCTTGCTGGTTGGTTTGACGATTTTTTT…
c13082_g1	1	p3	(GTT)5	15	293	307	undetermined	GATGAGGATGAGGATGAGGGTGGGGATGGGAATGTTGTGGGATGGAATGATTGTAGTATGAGGAAGAGGAAGAAGGAGTGATTGGGTTGTTCATCTTGGAGCTTGAGTGGGTAGGGTTGAGGTTGGAGGTGATGGAGGAGTAGATAGGTGGATGGGGTAAGGTTGAGGATGAAGATAATAGGTGTTGGTGAGAGAGTGATTGGGCTTGATGTGGGTGGGTAGGATGATAGGTTGAGTGCTGGTTTGCAATTGAGGTTGCTGGAGGATATGGGTGGTGGTGATGGTGGTTGAAGTTGTTGTTGTTGTTGTGGTTGTT
c2440_g1	1	c	(ATC)7gactggctggctgcgacgaattctaaatggag(A)11	64	1	64	undetermined	ATCATCATCATCATCATCATCGACTGGCTGGCTGCGACGAATTCTAAATGGAGAAAAAAAAAAACATGACTACGAAGATTGCGATGACTGATAGTCCACCACAATTCAACAAGAATTCACGTGCGTCGATCGAGAATTGGTTCCAAGAGTAGCTAGCATTAACGAGAAAACAAACCGGACAAAAAAACATTCACAAACACACGCACATCCGAGGAACATGCGCCATAAAAGGGAAGGAAGAACATGAGAAGAAACCAATCCATGGAAAAACTCAGGGTTTTGTTCGTTTGTTTGTTGGTGACTAATGTCCATATGTACATAAACAATCCTAACAGACGTATATCCACCAAAGACAATCTTTTTGAAGAGTATCAAAGAAAAAAAGGGGGGTCGGCGAGT…
c2440_g1	2	p2	(AG)10	20	406	425	undetermined	ATCATCATCATCATCATCATCGACTGGCTGGCTGCGACGAATTCTAAATGGAGAAAAAAAAAAACATGACTACGAAGATTGCGATGACTGATAGTCCACCACAATTCAACAAGAATTCACGTGCGTCGATCGAGAATTGGTTCCAAGAGTAGCTAGCATTAACGAGAAAACAAACCGGACAAAAAAACATTCACAAACACACGCACATCCGAGGAACATGCGCCATAAAAGGGAAGGAAGAACATGAGAAGAAACCAATCCATGGAAAAACTCAGGGTTTTGTTCGTTTGTTTGTTGGTGACTAATGTCCATATGTACATAAACAATCCTAACAGACGTATATCCACCAAAGACAATCTTTTTGAAGAGTATCAAAGAAAAAAAGGGGGGTCGGCGAGT…
c1870_g1	1	p3	(GGT)6	18	1199	1216	utr5	TTTTGATCTTAGAGAGGGTGTACAGCCTGTATTGCGCGCAGCTTGTACATACATCTTCAACATGATCTTCAATTCAAGCGTAGAGTACATTGCGGAGGATATGGATCGGAGGAAGGAATGGGGTACCGTGTGAGCTCGATGACGAGTCACACTCGATCCTTTGGGACCTTGGGAGCTGATCGAGATCGACGTGAGGGTCGTTCAATCCAGCTCGATGCCTTGTTCGGTCAAGGTTTTCAAATGGATGGGTGATCTGCCTTGAAAGTTCTCCTGGGGTACTCCCAACTCGAGTAACTTCGAGAAGGCTTTCGAGAAATCTTCAAAGAACACCTTCTCATCACCGGCGTACTTCTTGGCCCAGGATCGAAAGCTTTTATCCATGATCAAACTCATATCGGT…
c4048_g1	1	p1	(A)20	20	1	20	undetermined	AAAAAAAAAAAAAAAAAAAACAATTCCTTCAAAAGTTTGGACCCTGCCTTCTAAAATTCAACCAAGAATAACCCATCCGTGGGACGTAGAAGAAGTTTGAGCATCTAAGGAGGCCGAGGTTGTTATTGCGTTTAGCCCAGCTAAAATATCAATCGACTTCGATCGAATCTCCTTGGCTTCAAAAGATGATGAAGGGTCAAACATCGATCCATGATGATTGAAGATTGAGGAATCAAGTACGACGATCGATCATGATGCAGCCATCCTACTCGAGTCCCGTACCGTCGCTCCTAAACAAACGGGGAAAAAACCCCGGGCGGTGGGTCGATCGGTGAACTCGATCTGTCACTCTCGTCTCCTTGTTCGTCCAAGCAGGCCCCCGCCCCACTTATTTTGATA…
c4048_g1	2	c	(A)10tcagatcaagtggagatagagaagattctggcttgacatgggtcttggtcctcctcttcctgtaactcttgtc(T)13	96	522	617	undetermined	AAAAAAAAAAAAAAAAAAAACAATTCCTTCAAAAGTTTGGACCCTGCCTTCTAAAATTCAACCAAGAATAACCCATCCGTGGGACGTAGAAGAAGTTTGAGCATCTAAGGAGGCCGAGGTTGTTATTGCGTTTAGCCCAGCTAAAATATCAATCGACTTCGATCGAATCTCCTTGGCTTCAAAAGATGATGAAGGGTCAAACATCGATCCATGATGATTGAAGATTGAGGAATCAAGTACGACGATCGATCATGATGCAGCCATCCTACTCGAGTCCCGTACCGTCGCTCCTAAACAAACGGGGAAAAAACCCCGGGCGGTGGGTCGATCGGTGAACTCGATCTGTCACTCTCGTCTCCTTGTTCGTCCAAGCAGGCCCCCGCCCCACTTATTTTGATA…
c5628_g2	1	p3	(TTA)6	18	192	209	undetermined	AATCGAATCAAGCTAGTGAAAGTTCGTATTCTGCTGGTACAATGAGAGTGATTGGCTATGAATCTTGTTGGGGTCTCATTTATTGAATCTTCCCCCTCCCTCCCCTCCCTCCCTTACGAAGGTAGCAGAGAAAAACAAAAGTAAATCAAACCCTTTCACTTAGACCACCATCTGCACAAAGCTATCGCGACTTATTATTATTATTATTATCATTATTTTGTTCCAATCTTCTTGGATAAATCTTATCAAGATATATAGACATATTTATGCTATCTATATATATATGCACACATCACAATACATCATCTACCTCTCGATCCCATCGTTCCACCGTTCTCCTCATCTCGTCGTTCCGTTCCACACCCACCAAAAAGCTTTCTTCCATCCCCAGTCGATCTT…
c4489_g1	1	p1	(G)14	14	1	14	utr3	GGGGGGGGGGGGGGAAGGGGGAGGCCCATTCAGTCCAAAAGATCGAATTTCAAGAGATACATCAAGTCATACATTGGGTTCATCATACTACGCTCCGAATACAGTTTTTCTTATACATGTTAATAAGATGCGATGCCATTGATACGATATACATAGGTGCTCAGAAAGAGAATATGATGAGAAAAAAATAGGCATCGAGAATGCTGTCGATGGATGTGAAAAGTTAACTCCCATCGCATGTCTCCAATGTTGTGTCGAGAGGGGACATAGGTTGATTTCTTTCGCTTCCAAACTTTTCTTTTCTTGTTATTTTTTTTTGTTACTACAGTCACTTCAACTCGACTTTCTTTTTTCGACTGATTCTTCTCGATAAGTCAAACCTTGCTCAGTGGATCGATA…
c9577_g1	1	p1	(A)11	11	13	23	undetermined	AAAAGAAAAAAGAAAAAAAAAAACACCCCCTTCTGGAAACTGAAAGACAGCTGATCCATAAACAATAACATCAAGAAGACGACATCGATTGGATGATCGTCCGTCATCCACGATGACCAACACGGGGGGGGAAGAGATATATATATATGTATAGATCGATACATCATGAGAAATGTATGAAACGTATTGCATTAAGATATGACGACCCGAGGAGGTGTGTGTGCGGGGGGGGGTCTGAGAACATACATACATGGCTCGAATGGGGATCGAAAGTCAAAGAACGAAAGAAAGAAAAAAAGCACTAGTTATACCGGAAGAACGAATGGATGGGTGAAACGGTGGTCGTATTGGAAGAGGATGAGCCAGAGGTCGTACTGGTGGTGGCCACCGGAGCTTTAG…
c9577_g1	2	p2	(AT)6	12	137	148	undetermined	AAAAGAAAAAAGAAAAAAAAAAACACCCCCTTCTGGAAACTGAAAGACAGCTGATCCATAAACAATAACATCAAGAAGACGACATCGATTGGATGATCGTCCGTCATCCACGATGACCAACACGGGGGGGGAAGAGATATATATATATGTATAGATCGATACATCATGAGAAATGTATGAAACGTATTGCATTAAGATATGACGACCCGAGGAGGTGTGTGTGCGGGGGGGGGTCTGAGAACATACATACATGGCTCGAATGGGGATCGAAAGTCAAAGAACGAAAGAAAGAAAAAAAGCACTAGTTATACCGGAAGAACGAATGGATGGGTGAAACGGTGGTCGTATTGGAAGAGGATGAGCCAGAGGTCGTACTGGTGGTGGCCACCGGAGCTTTAG…
c12728_g1	1	p2	(GA)6	12	1	12	utr5	GAGAGAGAGAGAAAGAGAGAAAGAGACACTCAGAGTAATCGAAGCCCCCAAGACCCAAAATCTGACTGGTGCTTAAGAACGGAAGGTTAAGATTGTCGTGTTGGGAGATCTCCCGGGCCAAGACCATTCATCATCAACCATGGCCACTAAGACCACCGGTGGAACCAGGGATTCCAATTTACCTCCAGCCAGCTTCCCTCGAGACCAACAACGGGTATTGGATCAGCACGGGGGTGCGATCGGTGGTCATGACTCATCGAGTGAGATCGCTTATCTCAAAAGCCTCGTGGCTGACCTCTCAACCAAGATCGAGGCATTAGAAATCCAGGCTGGTTCACTCGTACCTCAATCGATCAAAGGCAACCTCAAACTGTCGCCAGCAGAGCAACTTCGGCTTGT…
c12728_g1	2	p1	(T)10	10	1207	1216	utr3	GAGAGAGAGAGAAAGAGAGAAAGAGACACTCAGAGTAATCGAAGCCCCCAAGACCCAAAATCTGACTGGTGCTTAAGAACGGAAGGTTAAGATTGTCGTGTTGGGAGATCTCCCGGGCCAAGACCATTCATCATCAACCATGGCCACTAAGACCACCGGTGGAACCAGGGATTCCAATTTACCTCCAGCCAGCTTCCCTCGAGACCAACAACGGGTATTGGATCAGCACGGGGGTGCGATCGGTGGTCATGACTCATCGAGTGAGATCGCTTATCTCAAAAGCCTCGTGGCTGACCTCTCAACCAAGATCGAGGCATTAGAAATCCAGGCTGGTTCACTCGTACCTCAATCGATCAAAGGCAACCTCAAACTGTCGCCAGCAGAGCAACTTCGGCTTGT…
c8772_g2	1	p1	(A)20	20	1	20	undetermined	AAAAAAAAAAAAAAAAAAAACTCCAAGATGAAAACAACCGAAGGGACAGATAAAAATTATAAAACAAGCTGGACATGGTCAGTCCTTGGGCAACTCTAATCCTACACTTCGTCACTTGGCACCTTCAAACTGGTCCTGGGTCTATTTGTTACATTGAGGCAAGAGGGATAAATCATGACGCTCATGAAGGCGCTTTTTTTTTCTGTTACGTCTTGTT
c7248_g1	1	p3	(TTC)5	15	2071	2085	utr3	GACGGGTTGATGGAAATGGATGCAGTCGTTGGAGAAGAAGAGATCTCCTGGGTCAGTTCAACTTTGAGGGTGCTCCAAGTTATGGAGCATGGTTTCGATTGGTTGGGAGAGTTAGGGTACGGCGATGCAAAGATAAAACTCCAAAGAAATCCCCTTCAGGTCGTAGAAAGAGTGAATGACACCTCAAGTTCAATCCAATCTAGTTTGCACTCCAAGTTATGAACGGGTGCTGCTGATGACCAGTCGGTTGGAGGTTGGTCTAGGTTTTTGATGTTCGTCCTGGTTCGTTTTCATTGATCTCATCATGGTATTCCAGTCCCAGAGGTCTCCTCGATCTACCCTCCTTGGTTCATCCTCCTCCTCGCCTCCTTCTCATCATCATCCTCACCATGTCCGTCG…
c13666_g1	1	p1	(G)22	22	1	22	undetermined	GGGGGGGGGGGGGGGGGGGGGGTTGTGGGAGAGCTGATCAGGATGGAGGAGGGGGGTTGAGGATGACTGGGCGAGCCAGTTTTGTCTGCCTCTTGGGTCTCTGAGACCTCAGCCAATGTTTCGCTTGGGATTGGAATGAAGGATGGATCGAAGGAGCGCGAATGGTCTCGATGGGTGGGTGAGATGACCTTACACCCGTCACCCACTAGGGCTGCTCACCAGGCTCGGAGAACGGCTGATGGAAGAATGTAGGTATGCAGCACACACACACACCCCCGTTGGAGGATGATGGCTCACAGGGGGAGGGGAGAGGGGGTTGGGCCGTGGATGCTTGAGATTGGGGAGACCTGGTCAGTAGTAGACAGGCAAAGCGAAAGGGGTGAAGAAGAGCAGGAGGAT…
c13666_g1	2	p2	(CA)6	12	261	272	undetermined	GGGGGGGGGGGGGGGGGGGGGGTTGTGGGAGAGCTGATCAGGATGGAGGAGGGGGGTTGAGGATGACTGGGCGAGCCAGTTTTGTCTGCCTCTTGGGTCTCTGAGACCTCAGCCAATGTTTCGCTTGGGATTGGAATGAAGGATGGATCGAAGGAGCGCGAATGGTCTCGATGGGTGGGTGAGATGACCTTACACCCGTCACCCACTAGGGCTGCTCACCAGGCTCGGAGAACGGCTGATGGAAGAATGTAGGTATGCAGCACACACACACACCCCCGTTGGAGGATGATGGCTCACAGGGGGAGGGGAGAGGGGGTTGGGCCGTGGATGCTTGAGATTGGGGAGACCTGGTCAGTAGTAGACAGGCAAAGCGAAAGGGGTGAAGAAGAGCAGGAGGAT…
c4289_g1	1	c	(C)12tcccttggggtgtg(T)12	38	10	47	undetermined	TCCCCCAGACCCCCCCCCCCCTCCCTTGGGGTGTGTTTTTTTTTTTTGGAATCAATTCTTTAGAACGAAGAGGAAGTCGGTCGAGAAAAGCGCGAGAGAGAGGAGAAATCATCCACCCCGGCTACCCGATCAACCATCCTGTTGACGATCATAGTTTCCTCCTCCTACCCCCCCACCCCATTTTTTCTTTTTCGTTCTACTCTCCTTTAATCGGTTCCTCATGCCTACCTTTGACGATCGACGCGCGTCGTGGGATCATCTCTTAAACTGACGATTCGATGATGGCCTCTTTTTTTTTTTTTTGTGTGTGTCATCCGAGTTCGTATTCGTCAGTCGGTTGAATGAATTAGTTAGACCTCCAAGCCCCGATCTCTTTGAGGCTTAGCACATGAATACCTC…
c4289_g1	2	p1	(T)14	14	290	303	undetermined	TCCCCCAGACCCCCCCCCCCCTCCCTTGGGGTGTGTTTTTTTTTTTTGGAATCAATTCTTTAGAACGAAGAGGAAGTCGGTCGAGAAAAGCGCGAGAGAGAGGAGAAATCATCCACCCCGGCTACCCGATCAACCATCCTGTTGACGATCATAGTTTCCTCCTCCTACCCCCCCACCCCATTTTTTCTTTTTCGTTCTACTCTCCTTTAATCGGTTCCTCATGCCTACCTTTGACGATCGACGCGCGTCGTGGGATCATCTCTTAAACTGACGATTCGATGATGGCCTCTTTTTTTTTTTTTTGTGTGTGTCATCCGAGTTCGTATTCGTCAGTCGGTTGAATGAATTAGTTAGACCTCCAAGCCCCGATCTCTTTGAGGCTTAGCACATGAATACCTC…
c2791_g1	1	p1	(G)21	21	1	21	utr3	GGGGGGGGGGGGGGGGGGGGGCGTGGACTGGGACAATCAAGCACAATTTTAACCAAAACAAGGGCCTATAAAAGCTAGATTCTGTTGTTGAAGCAGGCATAAAACGATGGGCGGACTATTTTTGCTGAACTCTTAATGTTCGTTGTAATCAGAGGGTAATAAATTGAATCCGAATGGGATTGAGTCGACTTTGGGATTAGGTGATGCGACTTTTGAGGAACGACTTCCAGGTTCTTGGTGATGGTCGGTCTCGGAGGAAGTTGCCCAAGTTGAATCAGCCGAGGTCGGGGCGAAAACTTCGAAGAGATGAATCGAAGGGGAACTCTGCCTTGGCTCAGGTATGATACCGACGTTTTGGATATCCAAATCGGACCAAACTTCACCGGTGGGCAGCGGTTT…
c12310_g1	1	p3	(TGG)5	15	126	140	undetermined	TCAATTATTTGAGCATTTTACCATAATTTTCTTGGAATTATGATTCCAACACCAATATCAATTTCTGTAGCACTAAGCCTACCAAACTCCAGATTAAAGAGCGCAGCAGGTTTTGATAAAAAAAATGGTGGTGGTGGTGGCGGGTGGGAGGGGGATTTCTAATGGTGAAAGATGATGTACTAGCTCAGTTTTGGTCTCTTATAGCAGTTTGGATGTCTCATTCAAG
c16782_g1	1	p1	(A)21	21	1	21	undetermined	AAAAAAAAAAAAAAAAAAAAACGGTAATGGATCGATTATTTGTAAGAAGCACAAAGACCAGCAGCCAGCTGGTTGAGTTGAATGCTCTTTCGCAAGGCCCACCCCGGTACATATATAAATAAGTAAGTGTCCGTGGACCCAGCCAACTGAGCAGTATGTAGCTTGTTAAAGCTTGAGTATTCCGCGCAAGTTGGCTGCTGTTACGAACCATAGCTTCCGATTGGGTGGATCGATGGTGTTGTGGATGATGATCATGACCGTGGTGTTGGGTCGAGTCAAGTCTGAATTCGAAGATGTTCTGGTCCGAAATCCCAAGAAAACCCCGCCCACACACACACGAGCTGATGTTGGGAGATCATCATCGATGGTAGGGAGATGGATGAGTTGAATACTTAAATC…
c8120_g1	1	c	(AGA)5acgagggtgagag(TGA)6tggc(GAT)5	65	80	144	utr5	GGGGGGGACAGAGAAGCGGGAAGGATGACGAAGACGACAACGAGGACGACGAGGAGAAGGGAAACAAGGAGAAGAAGACAGAAGAAGAAGAAGAACGAGGGTGAGAGTGATGATGATGATGATGATGGCGATGATGATGATGATGGCGATGGTGATGGCGAAGTGATCGATCGATTGCCCATCGAAATCTGGGATCACATCCTCAACCTGATCCCTCACTCTCAACTTCAATCGACTATCATCAACCTCAAGAAGGTATTCGAACCATCCTCCACCTCTTCTCCACTACTGGATCATCATCAATTCAAACATATCATCATCTCAGACGACCATCAACTCAAATCATTACTCCATCGAACCTCATCATCATCCCAACAACAACCACCACCCCAAGAAGAA…
c8120_g1	2	p1	(T)11	11	2462	2472	utr3	GGGGGGGACAGAGAAGCGGGAAGGATGACGAAGACGACAACGAGGACGACGAGGAGAAGGGAAACAAGGAGAAGAAGACAGAAGAAGAAGAAGAACGAGGGTGAGAGTGATGATGATGATGATGATGGCGATGATGATGATGATGGCGATGGTGATGGCGAAGTGATCGATCGATTGCCCATCGAAATCTGGGATCACATCCTCAACCTGATCCCTCACTCTCAACTTCAATCGACTATCATCAACCTCAAGAAGGTATTCGAACCATCCTCCACCTCTTCTCCACTACTGGATCATCATCAATTCAAACATATCATCATCTCAGACGACCATCAACTCAAATCATTACTCCATCGAACCTCATCATCATCCCAACAACAACCACCACCCCAAGAAGAA…
c8120_g1	3	c	(A)14gttgatttgcgtccattcagaccctcccaaaagaattcaagattccagagagagctgaacaagggattgatgaagattgatcttgtcagcttc(T)10	117	2639	2755	utr3	GGGGGGGACAGAGAAGCGGGAAGGATGACGAAGACGACAACGAGGACGACGAGGAGAAGGGAAACAAGGAGAAGAAGACAGAAGAAGAAGAAGAACGAGGGTGAGAGTGATGATGATGATGATGATGGCGATGATGATGATGATGGCGATGGTGATGGCGAAGTGATCGATCGATTGCCCATCGAAATCTGGGATCACATCCTCAACCTGATCCCTCACTCTCAACTTCAATCGACTATCATCAACCTCAAGAAGGTATTCGAACCATCCTCCACCTCTTCTCCACTACTGGATCATCATCAATTCAAACATATCATCATCTCAGACGACCATCAACTCAAATCATTACTCCATCGAACCTCATCATCATCCCAACAACAACCACCACCCCAAGAAGAA…
c5346_g1	1	p1	(T)20	20	1202	1221	utr3	GGTCTGGTCTGGTCTGGTCTGGTCATGGACGCCTTCCAGCTTGACCCTTCGAGCTGCCTCATCCTCCGACTCCATCCTCCAGCGCCCGGCCCCCCGTTCGCCTTCCGCCCAAGCCTCATGACTCCCCGCTCCCCTCAACTCACTCCACCCCCGCCCAGTCTTCACCTCTTGTCTGGTGCAGTCTCCGGCTTGGCCTCCTGTCTCGCCCTTCAACCCTTGGATCTCCTCAAAACTAGGCTTCAAGAGGTTCACCTCCACCCCCAATCTCATCCCAGGTTATCGGTCTATTCAGCCACCTCAGAAGTCGTTTCGCGAGATGGCCTACTGGGCCTATGGCGGGGCACTACCCCAACCATTCTCCGCAACGTACCAGGAATAGCGCTATATTTCTACGGTTTG…
c9333_g1	1	p1	(A)16	16	322	337	utr3	CGGGGGATAGGTCTGTAGCTTTATACGTGGGTGCTACGTTTGGACAGGTCAGATGAGGAGTCTACGGCTTTTTGTAATGCTGGGATCGGGATCGAAGAAGGGTATGTATTGATGAGAGAGGTATGCGAATCGATGGATGGGATGTACGGACGATGCAAACGATGATAGATACACACATGCGTAGAAGAAGAGATGGCTAGATCTAGATAACGACACTTCCTTGGGTATACATACTGAGATCAACACATGAGCCAAAAGATTAAACGATTCCCCTTGCCCCCCTCCAAAAAAAAAGGGAAAAACTTGCCTAAAGAGATGAACAAAAAAAAAAAAAAAAGTATCAACAGCAAACGGTCGAAGAAGGGAGATGCTATTTTATATATAAACTGAGACTTGAGC…
c17365_g1	1	p1	(A)20	20	1	20	undetermined	AAAAAAAAAAAAAAAAAAAATTCTAGGGGGGCCCCCAATATGGTAACTAACTCAAAAATTTTGATGACATCACTTTTTAATTCAAAAACAAACAAAAAAACCCAAGAGTAGTGAAAATATCCAGAAAGGCATGACCTGACCCCCTCTTTTTTGAATAATTCATGCCTTTCTCAATGTTTTTGTGGCCTGAGGTGTTTCTCCCACCCCAGGAGATTGTAGAAACATGA
c8216_g1	1	p3	(TCA)6	18	1114	1131	utr5	GGTAGGTTGGTTTCAACATGATCCGGTGGGTGACGATTCAAGATGATCGGTTTGGTGAAAAAAGAAAGAAAGGGGTGCCAAGTCTGATGGACTGTAGCTGGGCCATGTAGCTTCTGATTGGGGTAATTTGGCTGTCACTTGAAGATGGGGGGTCATCAATCCAGACACGTTGACGTTGCTCTCAGACTTGAATCCTGCCTGAGAGTTGACTTGGGGCTCAATGATGGATGGGAACTTGGACGACTGGAAGGATTCCTGGCACCCAAGACCAACTACTCACCTAGGTATTTAAATTTGTACCAGCTCATCAACTGACGGGACGGGACGGGACTACTACTGAACCCCAAGAAGAAAGAATATGATCTTGGTGGTAGGCAGGGTGTGGTGGTGTCAGGAAGG…
c8216_g1	2	c	(TCT)6ttcttttgagccccatcagatctgtttgtgtaagcatctacaacaatttccatcgtttctcgttag(T)10	94	2711	2804	utr3	GGTAGGTTGGTTTCAACATGATCCGGTGGGTGACGATTCAAGATGATCGGTTTGGTGAAAAAAGAAAGAAAGGGGTGCCAAGTCTGATGGACTGTAGCTGGGCCATGTAGCTTCTGATTGGGGTAATTTGGCTGTCACTTGAAGATGGGGGGTCATCAATCCAGACACGTTGACGTTGCTCTCAGACTTGAATCCTGCCTGAGAGTTGACTTGGGGCTCAATGATGGATGGGAACTTGGACGACTGGAAGGATTCCTGGCACCCAAGACCAACTACTCACCTAGGTATTTAAATTTGTACCAGCTCATCAACTGACGGGACGGGACGGGACTACTACTGAACCCCAAGAAGAAAGAATATGATCTTGGTGGTAGGCAGGGTGTGGTGGTGTCAGGAAGG…
c8216_g1	3	p1	(A)11	11	3040	3050	utr3	GGTAGGTTGGTTTCAACATGATCCGGTGGGTGACGATTCAAGATGATCGGTTTGGTGAAAAAAGAAAGAAAGGGGTGCCAAGTCTGATGGACTGTAGCTGGGCCATGTAGCTTCTGATTGGGGTAATTTGGCTGTCACTTGAAGATGGGGGGTCATCAATCCAGACACGTTGACGTTGCTCTCAGACTTGAATCCTGCCTGAGAGTTGACTTGGGGCTCAATGATGGATGGGAACTTGGACGACTGGAAGGATTCCTGGCACCCAAGACCAACTACTCACCTAGGTATTTAAATTTGTACCAGCTCATCAACTGACGGGACGGGACGGGACTACTACTGAACCCCAAGAAGAAAGAATATGATCTTGGTGGTAGGCAGGGTGTGGTGGTGTCAGGAAGG…
c10537_g1	1	p2	(TG)6	12	101	112	undetermined	GGTGGTCTCTCCTCCTACTTCAACTGAGAGATTTGCAATGAGTGAGACTCAACCAACGTCAGTCATCCCACTTTGGACCCATTGACTCTCTCTTGGTGTTTGTGTGTGTGTGCATGTATCTCTGTTTATAGAGATATTAATGATGTTTGATCATCTTTAGAGTAGCTACCAAGAAGCAAGCTCTTGGACATCTACTAGGCTCTCAGATCTCATCCATCAGTATGTGGTCTGTCAGAACCCAAATAGGGCTCAAGGTTGGGAGGTCTGCTCCAGGATGGTATGCGGATGTTTGTGTCTGTGCAAACTGAAACATGTCGATTTTTTTTTTTTTTTTTTT
c10537_g1	2	p1	(T)19	19	319	337	undetermined	GGTGGTCTCTCCTCCTACTTCAACTGAGAGATTTGCAATGAGTGAGACTCAACCAACGTCAGTCATCCCACTTTGGACCCATTGACTCTCTCTTGGTGTTTGTGTGTGTGTGCATGTATCTCTGTTTATAGAGATATTAATGATGTTTGATCATCTTTAGAGTAGCTACCAAGAAGCAAGCTCTTGGACATCTACTAGGCTCTCAGATCTCATCCATCAGTATGTGGTCTGTCAGAACCCAAATAGGGCTCAAGGTTGGGAGGTCTGCTCCAGGATGGTATGCGGATGTTTGTGTCTGTGCAAACTGAAACATGTCGATTTTTTTTTTTTTTTTTTT
c206_g1	1	p1	(T)13	13	49	61	undetermined	GTCAAGAATTATACTGGTGATGTGGGTGGTTTGGCTCTCTCCGACTCATTTTTTTTTTTTTAGAAAAAAAAGAAAAAGAAAAGAAAAAAAGTACGATTCCTGGCGAGTGAGCGAGCCAGCGATCGACCAAAATGCCCATCGGACGGGGCAGGGACCTGTGGTGATATGATGATGGGATAGGTATGTGCGTATATATGCACATGCTTACCCGGCCTCCATCGCTCCAAACTCAAGTTGGCGAGACCGCGATCGAAAGAAGAGGACGGGCTT
c16566_g1	1	p1	(T)20	20	1	20	utr3	TTTTTTTTTTTTTTTTTTTTACAAGTTACAATACAACTCGATCAGGTTAATTTTCACCCGAGATAAGCATATTGAAGTCGATAAAAACAATCACAAGCTCGCAGTTTCCACGTTTGAAATCTAGGTAATCACTGTTGGTTTCTCACGACCAGTGAAGTCTTTTAATTTCGAGAGCTCCAGTGCGACTTCAATTAATGGCTTTAATCCTTTTTGAGTGTCTTCATCGTACTCATTTTCGTTTTTACTATACTTCTCGACATAAATTCGGATCGTCGCACCCGCGCTACCAGTACCACTTAATCGATAAACAATCCGACTTCCATCTTCAAACTTGACAAACAAGCCTTGATTTTTGGAGACACTCTTATCGATCGGATCGGTGTAGCTAAAATTTCCGGC…
c333_g1	1	p1	(A)14	14	9	22	utr3	AGAAAACCAAAAAAAAAAAAAAGAGAGAGAGAGGCAGGGGGGGAGGGGGGATGGTGTATGGATGTATCTGGAGGAGGACGCCTGTGGGGCCCAAGTTAATGTACAAGCAATAGCACTACCGTTACACATGGATGTTTCTTTTTTTTCATGTTTGTTTATTCGAGTTGATGATGATGATGAGAGAACGAGAGGGAGAGAGAACGAGAGAGGGAGAGAGAAAGGGCGAGGGGGTTCTATGCGACTCATGAAAGAAGAGAGGAGAGAGAAAAGGATACCGATGAGTGTGTGATGCGTATGAGAAGTGTATCCGTCTATGCACGTAGGGTCGAAGGATCGGATCGATCGATCGAGAACGATAGCCAACCGAATCGAATCTTCCACCGAAAATAAAAGTGAAAT…
c333_g1	2	p3	(TGA)5	15	166	180	utr3	AGAAAACCAAAAAAAAAAAAAAGAGAGAGAGAGGCAGGGGGGGAGGGGGGATGGTGTATGGATGTATCTGGAGGAGGACGCCTGTGGGGCCCAAGTTAATGTACAAGCAATAGCACTACCGTTACACATGGATGTTTCTTTTTTTTCATGTTTGTTTATTCGAGTTGATGATGATGATGAGAGAACGAGAGGGAGAGAGAACGAGAGAGGGAGAGAGAAAGGGCGAGGGGGTTCTATGCGACTCATGAAAGAAGAGAGGAGAGAGAAAAGGATACCGATGAGTGTGTGATGCGTATGAGAAGTGTATCCGTCTATGCACGTAGGGTCGAAGGATCGGATCGATCGATCGAGAACGATAGCCAACCGAATCGAATCTTCCACCGAAAATAAAAGTGAAAT…
c333_g1	3	p1	(A)12	12	408	419	utr3	AGAAAACCAAAAAAAAAAAAAAGAGAGAGAGAGGCAGGGGGGGAGGGGGGATGGTGTATGGATGTATCTGGAGGAGGACGCCTGTGGGGCCCAAGTTAATGTACAAGCAATAGCACTACCGTTACACATGGATGTTTCTTTTTTTTCATGTTTGTTTATTCGAGTTGATGATGATGATGAGAGAACGAGAGGGAGAGAGAACGAGAGAGGGAGAGAGAAAGGGCGAGGGGGTTCTATGCGACTCATGAAAGAAGAGAGGAGAGAGAAAAGGATACCGATGAGTGTGTGATGCGTATGAGAAGTGTATCCGTCTATGCACGTAGGGTCGAAGGATCGGATCGATCGATCGAGAACGATAGCCAACCGAATCGAATCTTCCACCGAAAATAAAAGTGAAAT…
c5566_g1	1	p3	(ACA)5	15	1	15	undetermined	ACAACAACAACAACAACGACAACCACTAACCACATCGACCACTACCACCACCACTCACAACATCAACACTACTTCATCACTTAACACTCGTCAGTCTCATCTCCATCTCACCACTCTAATTCACTCTACCACTCTAATTCACTCTACCAATCTATCACTCTCAGCCTCTCCTCGGACTAGATCCGAATCTCGAAACTCAACCAAGCATCATCCCATCCAT
c2250_g1	1	p1	(T)14	14	376	389	undetermined	AAGGTGTTGAGGGGTATTATAGTCATGACCAAAGCCACCTGAAGTGGATTGGAGATGGTAGGCAAGATTGGAGCCCTGAACTGGGTGTGAAGAAACAAAATAGGATGACTGGTTTGAAGGTTAGATGGTGAGTTTTCCTTCAGGTTAATTCAGGAGGTACCCATAGAGTTGAAGGTCAGCCCCCCCCCTTCCCCAGGCACAAAGAACCAATCAAAATCTAGTGGGTCATATCTTCACATTGAGAGTCAAGTCACCTCATGCAGTTGTGGCAGTTTGGGCCCTTGCAGCCTAGGTCCCACTGTGCCTCTACTCAGCTATTTGATGAAACACCTCCATCAACCATGTATAGCTTGGCGCTTATTTTTGCCTTCTTGATTTTTTTTTTTTTTACTTTT
c4172_g1	1	p3	(ATC)6	18	426	443	utr5	GGTGATGAGCCTATTCTTCAAGCTCCTCTTCACTGCTAGTTCTCCTCCTCTCACCCAATATTCCTACTGATGACTGTTATCTATCACTCATGTGCCCATGAGCAACTCAAGGAGTGATCACTGATATCCTTCACTCCAACTGATTCACTCCACTCTCCTCTGCAGGTTGAGGTTGAGATTGAAGAAGTATTGATGAACCAGGATGGAGGTTGATTGGTGTTTGGATTGGATGGGCTTGATGATCTTCAATCTATCATTACATTCCATCCATCAACTTCAATCTCATCATCATCTCCTCCTCCTCAATCCCATCTCTTCCCTCATTCATCCCATCACCACCATCCTCATCCTCCAATTCATCCTCAACCTCTTCCACCTCAACCACAACACCCCTCCCAA…
c4172_g1	2	p1	(T)10	10	2713	2722	utr3	GGTGATGAGCCTATTCTTCAAGCTCCTCTTCACTGCTAGTTCTCCTCCTCTCACCCAATATTCCTACTGATGACTGTTATCTATCACTCATGTGCCCATGAGCAACTCAAGGAGTGATCACTGATATCCTTCACTCCAACTGATTCACTCCACTCTCCTCTGCAGGTTGAGGTTGAGATTGAAGAAGTATTGATGAACCAGGATGGAGGTTGATTGGTGTTTGGATTGGATGGGCTTGATGATCTTCAATCTATCATTACATTCCATCCATCAACTTCAATCTCATCATCATCTCCTCCTCCTCAATCCCATCTCTTCCCTCATTCATCCCATCACCACCATCCTCATCCTCCAATTCATCCTCAACCTCTTCCACCTCAACCACAACACCCCTCCCAA…
c4172_g1	3	p1	(A)18	18	2971	2988	utr3	GGTGATGAGCCTATTCTTCAAGCTCCTCTTCACTGCTAGTTCTCCTCCTCTCACCCAATATTCCTACTGATGACTGTTATCTATCACTCATGTGCCCATGAGCAACTCAAGGAGTGATCACTGATATCCTTCACTCCAACTGATTCACTCCACTCTCCTCTGCAGGTTGAGGTTGAGATTGAAGAAGTATTGATGAACCAGGATGGAGGTTGATTGGTGTTTGGATTGGATGGGCTTGATGATCTTCAATCTATCATTACATTCCATCCATCAACTTCAATCTCATCATCATCTCCTCCTCCTCAATCCCATCTCTTCCCTCATTCATCCCATCACCACCATCCTCATCCTCCAATTCATCCTCAACCTCTTCCACCTCAACCACAACACCCCTCCCAA…
c8033_g2	1	p3	(TGA)6	18	609	626	cds	ATTTTTTTCATTGATCGTTTTGCCTGGCTTGGTCTCAAATTTGCAGTATCACTCACGTGCAAATTTTTTCATGTCAAGAGCAGGAGATCAAAATTGACTGAAAGCCAAGCATGGGTGTAACAGGGTTAGACCCTGGATACGTTTGGGAAACCCGTCAGAGGAAAATAAAGAAGCGAGAACAGAAGGGTCTATTTTCCAACATGTTTTCCCTTGGGTCTTTGTTTGACGACCATTTGGTTCCCTCGAGGACCTGGACGACGAGTACGGAAACCTTTGGCTTTTAGTCCGGTGGGTGACACAGGTTGTTTATTCGATTTAGACTTGCCCCTTCCACCTCCCAATGGATGATCGACCTTGTTCATGGCTACACCTCTTACTCTCGGCCTTCTACCTAACCAA…
c15176_g1	1	p1	(T)12	12	630	641	undetermined	GATATCCCCGCTGCCCTTCTGTTCTTCTGGTTCGATTGTCCGTCTTGACAGACGACCTCTGAAAGCCTATCATGCCTCGCTTGACGGATGCATCCTCACTATTAATCATGGCGCTCGGACTTGCCAGCACTCTTACCACGACGGCCAATTTTTCGTGCAATCCCGCCGGGCAACACCCCGAACCATGCTGCACCTTCGCGGAAGACAATGGTGCTCCATTTTTAACCAAATCAACTACATTGGGTCCCGAGAATGATCACAGGAGAGTCTGCATAGGCCCCCGCAACCCAATACCCAAGTGTTGTGAGAAGGCGCCGCAGTACGGCTCGATCACAGCGGCCACATTGAATTCCATCTGCAGAGATCCGGTTTACGACTCTTCGAGGGCGCTTAAGAGCA…
c10569_g1	1	p1	(T)10	10	374	383	undetermined	AACCTGATGACGACAGCGGACAGAGTCAAGCGGCGACAGATGATGGAGACAAGACACAAGCAGTTGTTGTACGAAGAGAAGCGATACAAGGAGGTGAGAGCACCGGTTCAAATAACAACATACAACTAGGTTAAGCCTCGAGTTTGAATATCATCGTTTGTGCTGCAGTTGTCTGCTACGCGCTCACTCTGAGTTTCAACAACTTTGACCTCTCTCGATCCAAGCTCCTTAGAGTGTCGACGCTCGAATCGACGAAGCCTGTTGAGTGACGGAGCGTGTCGAAGGCGTGGGGGTTCGACTTAGGGGGAAGGGGGGCGGTCTTTCAAAGCTTCCCCCTCACCCTCTCGTTCTCTCTCTACCTTCAAATTCTTTCTTTTTTTTTTCTTCTTGTGTCCTTTC…
c10871_g1	1	p3	(CAT)7	21	1	21	undetermined	CATCATCATCATCATCATCATGGGACATCGTGTCAGGAGTCGAGATGGATTCTGAAGGGTTTGATGAGAGCAGGGAGTATGGATGGTTGGATCGTCTTGGATAGGTTGATGAGATGGGGTATGGGCCGTCGGCATTCGATTCTTGGTTGGTTTGAGCAGTCGTACCAGCGTCAGACTGAAGTAGCTGTTGAGACCATCCATCGGAGGGCTGGTACTGCTGCTGGTGATCATCATCCCATCGATGGTTTGATGATAAATCCCCCTCCTCAATCCCTCTTCCTACTTCTTCCTCCCTCAACCTCGTCCTCTTCATCATCTCCACCCTATTCCTGCTCGACTTGGCGACGGTCGTTGGCTGCTTGGACCTGGCTCAGCTCCTACTTTCCTGGGTCCCCAACC…
c5661_g1	1	c*	(A)10(AG)7*tgagagagt(GA)7	46	108	153	undetermined	GAGAGTACGATGAACACCCTACGAACCCGCTCGAGAAAAAATAATAATAATAAAACGAATAAATAAATAAAAAATCCCTTCCAGGAATGATGATGATGTGTATTTTGAAAAAAAAAAGAGAGAGAGAGAGTGAGAGAGTGAGAGAGAGAGAGAGGAGAAAGAAATATGAACACTGATCTCTCGACATCCTGCTAACATGTATCTTGCATAATCGTTACGATTAAAGAACGAATCGAGAGAAGAAGTAGATCGACGATCGATGGACTGCGAAGATTATAACTAGGAGGTATGGGTAAGGTAGAAGATAGAAACCAGGAGGATATGCACCGGGACGTAGATCACGAGGCCTAGTGCGAGCATCGACCGGCTCTCCAACCAAGAAGATCGACCTTCACCCTC…
c5661_g1	2	p1	(A)21	21	704	724	undetermined	GAGAGTACGATGAACACCCTACGAACCCGCTCGAGAAAAAATAATAATAATAAAACGAATAAATAAATAAAAAATCCCTTCCAGGAATGATGATGATGTGTATTTTGAAAAAAAAAAGAGAGAGAGAGAGTGAGAGAGTGAGAGAGAGAGAGAGGAGAAAGAAATATGAACACTGATCTCTCGACATCCTGCTAACATGTATCTTGCATAATCGTTACGATTAAAGAACGAATCGAGAGAAGAAGTAGATCGACGATCGATGGACTGCGAAGATTATAACTAGGAGGTATGGGTAAGGTAGAAGATAGAAACCAGGAGGATATGCACCGGGACGTAGATCACGAGGCCTAGTGCGAGCATCGACCGGCTCTCCAACCAAGAAGATCGACCTTCACCCTC…
c3516_g1	1	p1	(C)11	11	630	640	undetermined	GTCAAAGTCCCATGAGTCTGTATTGCATTCAAAGAGGCATAGGTTTATATATGTATGTACATAGGGTGCGAGGTCATGGCATGGTGAGAGTGTATGGCATAAGAGGTGTTCCTCCCCCAACACCCCCCCCCTCGCCAAGCCCTTGCACCCGCATAAAATGAGTGACAATGGTCGCTGACAACTAATGGAGGGTGGGTCCTGAGTATCTATACGTCGACGAGGATGGCCTTGGACAGTCAATGGAATAAGTCTGAGGGAAGGTTTTTTGTGAGGATATCTGCTGTTTGAAGATTGGAAGGGACCCAATCCACGCAGGCTTTCCCGATGTAGATGGCTTCATTGACTGCAAAGTATTTGCGTTCCACGTGGCGGCACCGCTTGTTGGATGTGTCGTCTGTA…
c9904_g1	1	p5	(TATGC)6	30	187	216	undetermined	GGGGGGGGTTGAGGGGGAGGGAGAGGGGGGACTGGAAGGCAAGAGGTGGGTGGGGGAGGGGGTTGAATTGCTTGCAGGATGCTGGGTGGGTGGGGATGAGGAGGGAGGGGAGGGAGGGAGGGAGAGTGGGTGGGGAGGAAGGAGGAGCGAGGGTGGGATGAGAGAGGAAGAGGAGAGCGAAGGAAGTATGCTATGCTATGCTATGCTATGCTATGCTATGAGGGTGGGTATAA
c5967_g1	1	p1	(G)21	21	1	21	utr3	GGGGGGGGGGGGGGGGGGGGGAGAAGCCGCTTAGTATGTGGGTGTTAACTGTGAAGGGTGGGATGTTTGGGGAGATGCCTGGCTTGATAATCATCTAGTGACCGGCGCTACCGCTATTACTTGGAACTTTGGCTGTATCCCAAGCGATTCGTTCTTGATTCTCCTTCTCGATCTCTTTAATCAATGGGGTGATGTATCGAACGTCGTCATCAGGTTTGGTCCATTGTTCCTTGGGTAATTCCTTATGAAGGATCGAGAGTTGAGAGGCGACCCGTAGACGATAGGATCGATCGTACTGTTCACGTTCCGTGAGACGAGAGATGGCCTTTTGCATCGTTTGATTTTCTTCCATGATCAGATCGTCGTACTTTAAGCCGTACTTCCTATAACCGGCTAGGT…
c5967_g1	2	p6	(GTCTTC)6	36	593	628	utr5	GGGGGGGGGGGGGGGGGGGGGAGAAGCCGCTTAGTATGTGGGTGTTAACTGTGAAGGGTGGGATGTTTGGGGAGATGCCTGGCTTGATAATCATCTAGTGACCGGCGCTACCGCTATTACTTGGAACTTTGGCTGTATCCCAAGCGATTCGTTCTTGATTCTCCTTCTCGATCTCTTTAATCAATGGGGTGATGTATCGAACGTCGTCATCAGGTTTGGTCCATTGTTCCTTGGGTAATTCCTTATGAAGGATCGAGAGTTGAGAGGCGACCCGTAGACGATAGGATCGATCGTACTGTTCACGTTCCGTGAGACGAGAGATGGCCTTTTGCATCGTTTGATTTTCTTCCATGATCAGATCGTCGTACTTTAAGCCGTACTTCCTATAACCGGCTAGGT…
c8119_g1	1	p1	(T)10	10	1253	1262	utr3	GATAGGGCGACCGTCGAGGAAGACTAAACTGACGATGAAAGAATACCAACGAGACTTGCAACAGCACATCGACAGACTCCAATGGAAAACGTACGATCAAATGTCGATTCAAACGATTTCAACTCACCATTCCTGACGCTTTAGGTCAAGGGAAGACCCAAGGAACTAGGATCATCGAACCAAAACCCAAGCAAGAAGACCGGTCGTCGGTCGAGAGACTATCGGAGATGGCACCGATCAGGATAGTAGAACTGGATGAACGTGATTCGTACCCATCCACCTCGGTCCCACCACCGATCCAACGAGCTGGTGAATCGAAAAATCAAACCATCCATCGTTTGGCCGCCGAGTTGAAGGTCGCTAACATGGCCAAGACTCATGCCGAGAGGAAACTGTTGG…
c4024_g1	1	p3	(GGA)6	18	8	25	undetermined	AGGAGGTGGAGGAGGAGGAGGAGGATCCGTAAGGTAACGAGGGTTCATCGGTCTCAGCCCAAGTGGAGTGATTCCTCTTGGGTGAGAAGGTGAAGGTTTGATGAGACCTAGGACCATGATCACTACTGTATCGAGTAGGTTCGTGAGATCGAGAGAGAGCGTTGACTGGACCGGATGATAGGGCGGTTCGCTTGGAGGATGAGGGATGGATGGGATGATCGAGTTGGGAGGTAGATGAAAAGTTTAAAACCTCCTGGGGTGAGGTTGGAAGGGCGGAGGAGGGATGAGGTGAGGTGACGAGTTTGGAAGGAAACCAGGAGGGGTGAGAGGTGGTATCGAGTGAGAGGAGAGCTTGATTGGATTTGATAGCCGAGGAGGTGGGCTCAGGACTAGAATCGA…
c4024_g1	2	p3	(GAT)7	21	751	771	undetermined	AGGAGGTGGAGGAGGAGGAGGAGGATCCGTAAGGTAACGAGGGTTCATCGGTCTCAGCCCAAGTGGAGTGATTCCTCTTGGGTGAGAAGGTGAAGGTTTGATGAGACCTAGGACCATGATCACTACTGTATCGAGTAGGTTCGTGAGATCGAGAGAGAGCGTTGACTGGACCGGATGATAGGGCGGTTCGCTTGGAGGATGAGGGATGGATGGGATGATCGAGTTGGGAGGTAGATGAAAAGTTTAAAACCTCCTGGGGTGAGGTTGGAAGGGCGGAGGAGGGATGAGGTGAGGTGACGAGTTTGGAAGGAAACCAGGAGGGGTGAGAGGTGGTATCGAGTGAGAGGAGAGCTTGATTGGATTTGATAGCCGAGGAGGTGGGCTCAGGACTAGAATCGA…
c9337_g1	1	p1	(T)14	14	14	27	utr3	GGCTTTTTTTTTCTTTTTTTTTTTTTTCTTGCAAAACCGACGAGTACAACACGAGCAAAGACTATGACAAATGGTTAGTTTGGATAATTATAAACTGTTGCGATAGGTGAAGGTCAGGGTAGGGTATATGCTGATGAACAAATCGTGAATTTTGAGGATGAGAATATGAACATGGAAAAACACCGGCTAAAGCAATGAAATAAAAATAAAGTGGGCGAGCGGCCCACGAGGACACTCAACAGACATGCTTCTCGATCGATCAAGACCTGAAGTGATGACAATTCATGTCGAAAATACTTTAATGCTTGTTTTTTTTTTTTTTTTTGGGTGTGCAGGTATAAGGAAGCAGAGCAAACTGAGTTTGCAGTAGTCTGATAGGGTGTAAGCGCGATCTAACGT…
c9337_g1	2	p1	(T)17	17	309	325	utr3	GGCTTTTTTTTTCTTTTTTTTTTTTTTCTTGCAAAACCGACGAGTACAACACGAGCAAAGACTATGACAAATGGTTAGTTTGGATAATTATAAACTGTTGCGATAGGTGAAGGTCAGGGTAGGGTATATGCTGATGAACAAATCGTGAATTTTGAGGATGAGAATATGAACATGGAAAAACACCGGCTAAAGCAATGAAATAAAAATAAAGTGGGCGAGCGGCCCACGAGGACACTCAACAGACATGCTTCTCGATCGATCAAGACCTGAAGTGATGACAATTCATGTCGAAAATACTTTAATGCTTGTTTTTTTTTTTTTTTTTGGGTGTGCAGGTATAAGGAAGCAGAGCAAACTGAGTTTGCAGTAGTCTGATAGGGTGTAAGCGCGATCTAACGT…
c2257_g1	1	p3	(CAA)5	15	272	286	undetermined	TGACAACTGGACAGGGTTTACTGATCCACTGGACTTGTTCACCGGCAACAGATGTACTTGCACCGACCAAAAGGGTTTCCTCCCCAAATTTGGGGGCAATAATACACTACTAGCTCACGGTACGTCAAGAAATATTTATCGATATTTATATCATATATCAGGCTTCATGCGCCAAGCCGTATCATAAACAGTATATCAACCACCCACGCCAAGCTGGACGATGAACTGATGAGGAAGAGGAAGACCATCAACAACTAGAAATCAGATCTATCAACAACAACAACAACTCCATCATGCTCGAATCAGCAGGATCTGATCACCATCCTCTCCAAGTCGTCGTCCTCATCTCCGGTTCAGGTACCAATCTACAGGCTCTCATCGATGCTATCCCCAACTTTC…
c2922_g1	1	p1	(G)10	10	184	193	undetermined	GTCTAGACGGAGGTGGTTTTTTAGTTTTGATCGAAGGCAAGAAAACACACGAAAAAAAAACAAAAAAACAAGAGGTGACCCAACCGACGAAGGGATGTATTTATTTAGATCTCAAGTGTGGTGTATATATGGTGTATCAATATGCATGCATGTATTTTAACAAAAAAGGGGGAGGAGCAGGGAGGGGGGGGGGCAGAGATATATATTGATGTATATATGACGGAAATTGCAGAAGAGGTTCTGGTTCTTATGATAATTATTTTAACCTTGACATTTTTTTTTGAATTTTTGGATTTTGGTTTGGGGGCAGATGGATGGGGGTAAGAGGTGAGGTTAAGTTCAATAATCCGTTCGCCTTCTCTTCTCCCTGCCGTCTTCCATACTTCCCCCTCCACCACC…
c2922_g1	2	p3	(CCG)7	21	560	580	undetermined	GTCTAGACGGAGGTGGTTTTTTAGTTTTGATCGAAGGCAAGAAAACACACGAAAAAAAAACAAAAAAACAAGAGGTGACCCAACCGACGAAGGGATGTATTTATTTAGATCTCAAGTGTGGTGTATATATGGTGTATCAATATGCATGCATGTATTTTAACAAAAAAGGGGGAGGAGCAGGGAGGGGGGGGGGCAGAGATATATATTGATGTATATATGACGGAAATTGCAGAAGAGGTTCTGGTTCTTATGATAATTATTTTAACCTTGACATTTTTTTTTGAATTTTTGGATTTTGGTTTGGGGGCAGATGGATGGGGGTAAGAGGTGAGGTTAAGTTCAATAATCCGTTCGCCTTCTCTTCTCCCTGCCGTCTTCCATACTTCCCCCTCCACCACC…
c12905_g1	1	c	(T)10gttttgggatgggaggggaggggagggggtggcattgatgaatgtatgtaagtagatgtattgtatgccgggcacgcttggatccgttcgata(T)10	113	15	127	undetermined	GCCACGTTAAGTAGTTTTTTTTTTGTTTTGGGATGGGAGGGGAGGGGAGGGGGTGGCATTGATGAATGTATGTAAGTAGATGTATTGTATGCCGGGCACGCTTGGATCCGTTCGATATTTTTTTTTTGGTGTTTGGTTCAGGATGCTACGGCGTTGTTTTTTTGTTGTAAGAAGAAGGGCGAGGAGGAAGGTCATTGGGTGCATGTGTTGGCTAGCTGTTTGTTTTTTAATCACACACATAGATCTCGGTTTGTTCTCACGTTTTTTCCATCGGGGTGTTGAGTTTAGGTTGCATGGATCGACGGACGGATGGATAGTGTTTGGTTTGTAAGGGTAACGATGATCTGTATGGGCAGATGCTCAAAAAGATCTTGGAGGACTGAAAAAACTTGTCATCAG…
c5300_g1	1	p1	(T)11	11	67	77	utr3	GTCATCAATCAGCTTGCAGTTGAGGAGGGTGTCGCTCACATCAATTCTCTCACGTAGTTTTTTTTCTTTTTTTTTTTCTTTGAAAAAAAAGAAGCAGTTGTTACAGTTTCTGGTTGGATTCCTTTTTTTTTGCGTAGAATTAAAAATAGGCAACGATTTTTTGTCTCCGGTGTTTCTGATTTTCCAGAAGTTCTTCAAGACGTTTGGAAGATAAAGACTACTGAACTCCACCCCTGAGAGCTAGTACAAGATGCAAAGTCGAACCACCCTCGATTCCTAATTCCTTGACAGTTTTTTCATCGGCCATTTGTTTCCCACTGAAAATCAGCCTTTGTTGACTGGGAGGGATGCCTTCCTTCTCCTCGATCCTGTCTTTCACCTTTGATATTTTATCATCAG…
c3475_g1	1	p1	(A)17	17	1197	1213	undetermined	GTCTCTTGGAGATTTTCACCATTACATGACCCCCTCTTCACCTCAACATCCCGATCTCGATAAGAATTACACGCTTGCTCAATCATCGACCCCACTCCTATCAGCCAAGCCTGTTTTTGCCAACCGGTTCTGATTAGAAATTCGAAGTAATCCAATCCTCCGGGCCCTCGTGAATTGGGAAGATGCCACCTAAGAAGGCTAAGAAAGGCAAAAAGGACGACGAGGATGCAGTTTGGGCATCCAAAGAAAAAGAATCATCAACGAACCTCGGAACCGTTAACGTTGGTTCTGACGACGACGAGCCGGTTTCCCGGAACAAGCCAAAGAAGGCTGCCTTTGGGTTCAGTGCTGTTGCTCCTGTGGATCAGGCTGACGACTCGGATGAAGCAGCTAAAAACG…
c9065_g1	1	p1	(G)13	13	12	24	undetermined	GGGCAGCGGGAGGGGGGGGGGGGGATGGGGCCGAGCCAAGCGTCAGATGGCGCGCCGGGGCCAGAAACCGGCCGAGCAAGACAGCGGATGGATGGGTGGGGCTCGAGACGGGGTCGAGGACGGCACCGGAGCGGATCGGAGCGGAGGGGAGGGCAGAGAGGGAGGGATGGGGTCGTCGGGGGTGGGAGGAGGAGGAGAGAAGGAACGAGGACGACAAGGATGGATGGCGTGGTGACGGTGGTGGTCAAGGCCAGGGGGCTCAGGGAGTCAACAAGTAATTAGCGAGAGGAGTGGCGGAGGGAACTCGATGGAGCGGGGGACGAGGTCAAGAGATGCTTGGGAGGAGCAAGCAGAGCAGGGCAGGGATGGGGGGTGGGTGGGTCTGGCGATGATCGCAGA…
c13268_g1	1	p1	(G)16	16	205	220	undetermined	ATTTTCATGAACTGGGCCCATAGTGCCTATAGTGGTCTAATATCCGTTGGTTCAGTCTGAAGCCATCATCATGTTCTTGATTTACATAATATCTATTGAGAAGGGGGGTACCCATCCTGTTGAATGATTTATTTAGTTTTTTATTCCCTGGGTTCAGGTCATGCTCACGAGTCGTTTGTTTTTTGTTTTTTGTTTTTCGGGAGAGGGGGGGGGGGGGGGG
c4959_g1	1	c	(GAT)6aggaggtagtagggagactgagagatcatcgaggcaagtttgaattggatgtggga(G)13	87	1887	1973	utr5	ACATTTCGAGTCATGCTGGAAAAATACACGTTCATGCAAACGGTGGGAATGGATGCACATGGAGCATTATGCTCAACGTAATGATCGGCACTGAGCGTAACAGTCAACGGTAATCTAAGTATAATCAGAAAATTCGCTACAGCCTACATTTTTTTAAAAAAAAACGGTCCCAACATTTTGATCATACATAACGTTTGTGAAGTATGATAAATCCAGGGTGAAGGCGACAAAAGTGGTTGCAGCCTATACAGGTAATATGTCAACATTGCCCAAGACTGAGATCAACTACGCTCGGATGTCTTGGGCGTTTTTCGGCTTCTTAAACTTCCCAGGGCAGAGCTAATCGAGCGACCAGCACTACTGGGTTGGCTACTACCTACTAGTACCCCATCATCGTTC…
c3954_g1	1	p3	(AGC)6	18	5	22	undetermined	TAGTAGCAGCAGCAGCAGCAGCAGTAGGCTTAGGATGGGGCTTGGTGGTAAGATTAACGGACGACGAACAGCGACGATGATGTGGGTTGGGATGAGGATGACGACCGTGGGACTGATGAGCTGTTTGGTGATGATGATGACCAAGCGTGGCAGTCGTCGGTTGGCAAGGGGAGCCAGGGGTGTTGGGCGCCAACTGTTCGGGAAGAGGTGAGGAGGGGGATCTGGTTTGAGGGGGCAAGACGATGGACGTCGGGCTGGAGGATGAGCCGGGTGAGCGGAGGGCGGAGGGGTTGAAGGGAAGCTGAAGACCGAAGGAGGGATGGATGAGGTCGAGGAACGGCTTGCTGGATGGCCGAGCGAGGGGGTGGAAGCGTGGTGAGGCGGTGGTGGTGGGGGCGA…
c3954_g1	2	p3	(GGT)6	18	597	614	undetermined	TAGTAGCAGCAGCAGCAGCAGCAGTAGGCTTAGGATGGGGCTTGGTGGTAAGATTAACGGACGACGAACAGCGACGATGATGTGGGTTGGGATGAGGATGACGACCGTGGGACTGATGAGCTGTTTGGTGATGATGATGACCAAGCGTGGCAGTCGTCGGTTGGCAAGGGGAGCCAGGGGTGTTGGGCGCCAACTGTTCGGGAAGAGGTGAGGAGGGGGATCTGGTTTGAGGGGGCAAGACGATGGACGTCGGGCTGGAGGATGAGCCGGGTGAGCGGAGGGCGGAGGGGTTGAAGGGAAGCTGAAGACCGAAGGAGGGATGGATGAGGTCGAGGAACGGCTTGCTGGATGGCCGAGCGAGGGGGTGGAAGCGTGGTGAGGCGGTGGTGGTGGGGGCGA…
c9774_g1	1	p3	(TGA)8	24	1	24	undetermined	TGATGATGATGATGATGATGATGAATTCTGGTGTTTGACTGTGCCTGATCGATGGATGGATGAAGATGGCTTCTGCTTGCTTCTTGACCAGTTTTATGTATGTAATGTGTAGTAATGCTTCCTCGCTGCCCTGCTTGGTTTGGGTTGATGACCTCCGACCAGTCTCACTCTCGGCGCCCCTCCGCTGGCTCATGAGCTGATGACCGCGGCCAAACCCAACTGCCACTCGCTCGCCCGGCCAACAACCGAACCGAGACGCTGCCTCGATGACGTTGAG
c5419_g1	1	p3	(GGA)7	21	1	21	utr5	GGAGGAGGAGGAGGAGGAGGATAGCGATCCGGAGGATTCTGAGAAACCCTGGCACTGTGAGATCGTGATCCATGGCGCGGTATCCCAACGTTACTTCGTCGGTACCTTGACGCCACATCCCCACCATCCCAAACTGGTCGCTCAACTCGGGATCCCATGGAATCTCGAACGGATTCGATTGAATCCACCCCCGTTTATCGATTCGACTAACCTCGCGGCGGCTCGTCGTCAAGCCTCTAGTATGACCCACCCGATCGGATCAGGAACGGATCTAGAGCAGGAATCGATCGGATTGGAGGTCGAGGACATCAAGGATCTCGTCGCCGTGACGTGTATGTGGTTAGTCGTCAAGGAGCGATTGGGTGGCGTCGGCAAACGACGAAAGGGCGATCGAGCCTG…
c5419_g1	2	p1	(T)15	15	500	514	utr3	GGAGGAGGAGGAGGAGGAGGATAGCGATCCGGAGGATTCTGAGAAACCCTGGCACTGTGAGATCGTGATCCATGGCGCGGTATCCCAACGTTACTTCGTCGGTACCTTGACGCCACATCCCCACCATCCCAAACTGGTCGCTCAACTCGGGATCCCATGGAATCTCGAACGGATTCGATTGAATCCACCCCCGTTTATCGATTCGACTAACCTCGCGGCGGCTCGTCGTCAAGCCTCTAGTATGACCCACCCGATCGGATCAGGAACGGATCTAGAGCAGGAATCGATCGGATTGGAGGTCGAGGACATCAAGGATCTCGTCGCCGTGACGTGTATGTGGTTAGTCGTCAAGGAGCGATTGGGTGGCGTCGGCAAACGACGAAAGGGCGATCGAGCCTG…
c5419_g1	3	p1	(T)21	21	706	726	utr3	GGAGGAGGAGGAGGAGGAGGATAGCGATCCGGAGGATTCTGAGAAACCCTGGCACTGTGAGATCGTGATCCATGGCGCGGTATCCCAACGTTACTTCGTCGGTACCTTGACGCCACATCCCCACCATCCCAAACTGGTCGCTCAACTCGGGATCCCATGGAATCTCGAACGGATTCGATTGAATCCACCCCCGTTTATCGATTCGACTAACCTCGCGGCGGCTCGTCGTCAAGCCTCTAGTATGACCCACCCGATCGGATCAGGAACGGATCTAGAGCAGGAATCGATCGGATTGGAGGTCGAGGACATCAAGGATCTCGTCGCCGTGACGTGTATGTGGTTAGTCGTCAAGGAGCGATTGGGTGGCGTCGGCAAACGACGAAAGGGCGATCGAGCCTG…
c7225_g1	1	p2	(GT)6	12	185	196	undetermined	CTTTGGGGGAATTGTCACGGTAAGTAAATACTCCACCATGGTAGAGTCCTAACGACAAAACTGACCGAACCATGCATGACATCTGAACTGCGTCTCATGATGATCTTAAAGCCAGGTGCCTCATAACTAGAAGCTGTCCGATCTAAACAGATACTAAGATCGCCGCCTCTATTCTTATTATCAGGTGTGTGTGTGTGCTCACCGGAAATCAAAGAATCTACATGGTAGCAAGAGA
c11111_g1	1	c	(TC)7tttcacaccaaaaatatttcgttcgatcatttccccttccttcttcctttaacttgc(T)10cggtcgggtgggtgtgtgtgcgtgtgtgcgtttgtcagggtggttgatgatcctcatgtcaagtttggtttgctacttttttc(T)13	177	3	179	undetermined	GATCTCTCTCTCTCTCTTTCACACCAAAAATATTTCGTTCGATCATTTCCCCTTCCTTCTTCCTTTAACTTGCTTTTTTTTTTCGGTCGGGTGGGTGTGTGTGCGTGTGTGCGTTTGTCAGGGTGGTTGATGATCCTCATGTCAAGTTTGGTTTGCTACTTTTTTCTTTTTTTTTTTTTGGTGATCATTTAAACGAGAAAAAACGAAAAAGGGGGGACGTGGAAGGGGTAGGAAAGTCTCGGTGATTGATCTTTAGAGTCCTTCATCCTTCATCAAATCGTTTCTCTCCCTCTCTCTCTCTCTCTCCCTCCAA
c11111_g1	2	p2	(CT)8	16	290	305	undetermined	GATCTCTCTCTCTCTCTTTCACACCAAAAATATTTCGTTCGATCATTTCCCCTTCCTTCTTCCTTTAACTTGCTTTTTTTTTTCGGTCGGGTGGGTGTGTGTGCGTGTGTGCGTTTGTCAGGGTGGTTGATGATCCTCATGTCAAGTTTGGTTTGCTACTTTTTTCTTTTTTTTTTTTTGGTGATCATTTAAACGAGAAAAAACGAAAAAGGGGGGACGTGGAAGGGGTAGGAAAGTCTCGGTGATTGATCTTTAGAGTCCTTCATCCTTCATCAAATCGTTTCTCTCCCTCTCTCTCTCTCTCTCCCTCCAA
c1676_g1	1	p1	(A)18	18	345	362	undetermined	CTTCTCTTTCTTCTCCTTCTTCATCCTGATCTCACTCAAGATCATAACACATCCACCATACCTTCAACTCTTCCACCGATCCAGTTTCGAACCACTTAACACGAAGGCTGAGAGACCGAGGCAAGATAAAGGATGAGGAAGAGAAACACAAGCTTGATGGTCAGACCCAAGTATGTATGTACGTATGTATCTACATCAATATTCGCCATCGTCGTAGTCCTCTCCCTTGGGTACATGTATGACTTCTTTTCATGGTTCGGGTCCAGGCAAATGTGGCATTTGATTCGTCTCCGTTTCTGTGCTTCCGTGGGCTTTTTCTCAGAGCAAAAAGCAGATAGTAAACCAAAAAAAAAAAAAAAAAA
c614_g1	1	p1	(A)21	21	492	512	undetermined	GTGTCACCGATACCATCCTAACCACATTCATCCATCCATACCTATGTCTTGTGGTTAGGTCAAACTATACGTAGTTCACCAGCGGATATCACGATCACGGTGACACTTGTACCTAGTATTTTACCTCCGCGCGGCCTAGATCAAATATATCCTTACTGATTCTGACTCTTAACACACTACACCACCCAAGACCATCGTCCGTGACGAGGTTCCCTCAGGCTTCGGCTCGACCCGAGTCCGCTGGGCCCTAAGACCGCCGCGGCCGCCGAGCTTCTTTGCCTTCGATCGGCCCTAGTACGACGACTGCGACTACAACGGGAGATAGGCTTGTCATCCGCCCTCTGCAGGTAAGTATGTACATGCATGCATGCAGTGGGCGCTTTACGGACCAGGCACGAG…
c223_g1	1	p1	(C)10	10	372	381	undetermined	AGGAAGAGGAAGAGGAAGAGCAAGTTGGGTTGGGGAGTTGTTGAAATCTTGAAGTGACTATGACGAGTCGATCGTCAGTAACTTATTCCGATCGACTGCTGCAAGCCTGTCCATCTCATCTCTGCACCCGTTCGACTAGACTACAGTCTATACAGTTTATAACAGGCTTGCTCATACTCAAACTCAATCTCACTCCGGCATGAGTAGGTATGTATCTCATCTCTTCTAAGTATGGATGGATCGATGTACGCCGCTGGATCAAGCAAGCTAGGCGCCCACCCCACGGGGCACTGCCTCCATCGATCTTCATCCTTCGCAATCATTCATCAGCGCCTTCCTATTCCGGTCATCCCCCTTACCCCTTCCCCCTTCCCCCCCCCCTTGGCCATCAAGCCTGGC…
c10697_g1	1	c	(AT)7actgcaagt(TG)6	35	41	75	undetermined	TTTTTCACTTTTGGGATAGATTTATCAAATCGATATATACATATATATATATATACTGCAAGTTGTGTGTGTGTGGGTTGGTTGTATAAATGTATGTGTGTATTGAATCATTTTCTTAGCTTCTTGTTGTACTTAAAGATCTGTTGACCTTTTCGTTTTTTTATTTTTTCTTCGGTTTCAACCTGGGTTGTAGGCGAAAGGGATGAGACCTCGAGATCGAGCTGGGATTCGAATTTGAAACGACATTGGGTCGCTCGGTCCCCCTTGCGACCCCCTGGCGATGGATGATTTTCAGTTCAAGACTCCAGCCATCGGTTGATTTGATCTCAACGTAGCGCTACGATTTAACCAGTGTCCAGGTCCGCGACACGCTGCGGTTTTTGCTTTTG
c15780_g1	1	p1	(T)13	13	193	205	undetermined	CTTTTGTGATGATCCCATGGAAGCCAGCTCTTAAACAGTAGCAAGCTGACACCTGAAACCCTGGCAGCAGCAGAAAAAAGAAACGAAGGCATGTGATAAGAGGGTATGGACCGATACAGGTTCGAATCGATGAACTGAACCGTATGGATTTGTAAATTTTTCAATTGAAAACCGATCGTTTTTAATGATTTGTTTTTTTTTTTTTGTCCGAGATGAAGAATGTGGAGCCAGGGTTCGTCTTGGCAGATAGTGG
c4399_g1	1	p1	(T)10	10	1242	1251	utr3	GTCAGAGGCTTGTCGTGGGCGGAGGAGGACTGAGTGACTGGATGCAGCGCAGGATGACCTTCGATTTCCACATTCCACATCCCACCACGAACCTCAACTCACTCTCGAACTTGAAGCCCGTCGAAGGCCAGCCAGCCTGAGCTAACAGACGACGATCGCAATCTGCAGACGACCCTTTCGATTCGAAATCGGCCATCATGGCTCATCGATGCTACGTCGACGAACTGGGTGAAGCGTTCGAGAACACGAACTTCTTCCGTCCCGATGATCCTATCCACCACCACCATCCACCCGAGCCGATGACGATGACGATGACGGCTGCCTCGTTGCGTCCGAATCCGACCAAGAAACAGATCTTCAAGCAACACCCGCGACCGACCGAACCGATCCTCGAAATCC…
c1130_g1	1	p2	(AC)9	18	1	18	utr3	ACACACACACACACACACGCACACTAGAAAATGCAAAGACTTGAGAGTGATTACAACTTCCATCGACTCTTAGACTCTCACAACGAAAATAAAAAAGAGTCGTGATGGAGGGTACGAGGTGTTTGGGGTTAGATCGAGAATCTTAGAGCAAGGATGAAGGACTTGAGGATGAGTAGAGATACATATGGATCGGAGCTGATTAAGTTTTCTGAGGGGGGGGGGGGTTCTTCGAGCCATGGCTTAATCGATCTCCATGGAATCGGCGACGTTTTGGACGAGAGAGGGATGGTCGAGGCTGGGCGTTGGATCGAGGAGCTCGACCGGGAGGGGATCCTGCTCGACGAATGGATCGAGTTCGACGATCTGAGGGGAACGAAGGTGCGCAGGGGGGTCAACGAG…
c1130_g1	2	p1	(G)12	12	213	224	utr3	ACACACACACACACACACGCACACTAGAAAATGCAAAGACTTGAGAGTGATTACAACTTCCATCGACTCTTAGACTCTCACAACGAAAATAAAAAAGAGTCGTGATGGAGGGTACGAGGTGTTTGGGGTTAGATCGAGAATCTTAGAGCAAGGATGAAGGACTTGAGGATGAGTAGAGATACATATGGATCGGAGCTGATTAAGTTTTCTGAGGGGGGGGGGGGTTCTTCGAGCCATGGCTTAATCGATCTCCATGGAATCGGCGACGTTTTGGACGAGAGAGGGATGGTCGAGGCTGGGCGTTGGATCGAGGAGCTCGACCGGGAGGGGATCCTGCTCGACGAATGGATCGAGTTCGACGATCTGAGGGGAACGAAGGTGCGCAGGGGGGTCAACGAG…
c1130_g1	3	p3	(TGA)5	15	1027	1041	cds	ACACACACACACACACACGCACACTAGAAAATGCAAAGACTTGAGAGTGATTACAACTTCCATCGACTCTTAGACTCTCACAACGAAAATAAAAAAGAGTCGTGATGGAGGGTACGAGGTGTTTGGGGTTAGATCGAGAATCTTAGAGCAAGGATGAAGGACTTGAGGATGAGTAGAGATACATATGGATCGGAGCTGATTAAGTTTTCTGAGGGGGGGGGGGGTTCTTCGAGCCATGGCTTAATCGATCTCCATGGAATCGGCGACGTTTTGGACGAGAGAGGGATGGTCGAGGCTGGGCGTTGGATCGAGGAGCTCGACCGGGAGGGGATCCTGCTCGACGAATGGATCGAGTTCGACGATCTGAGGGGAACGAAGGTGCGCAGGGGGGTCAACGAG…
c2267_g1	1	p3	(TGA)5	15	1	15	undetermined	TGATGATGATGATGACGATGATGACGATGAGGATGAGGATGATGATGAGAGTCAAGCCAATCAATCGATCACATTCACGACGACGAGTGATTAGAGTGGGAACGGAGCAGCAGAGCAGAGCGAGAATAGTTCGACGTTGAGTCAGTCTGAGCCATCATGAGTGAAGAGTGAAGAGTGAAGAGTGAAGAGTGAAGAGCTAGGAATGGGAATGGG
c4865_g1	1	p2	(GA)10	20	1	20	utr3	GAGAGAGAGAGAGAGAGAGATAAAAATAGTTAGACATCCAACAATAATGGCACCGCCCAGATAGGTTTATCATGAATCAATTGGGACAGTTGAGGGAGGGGAGGGGGGATCATAAGAGACAGGAATGAGAGAGGGAAGCCAGTGAGGAGAGAAGCTCAAACAAAAAAACGTCCGAGAGACTCTCAACATGCGTAGGGCAAAGTGTGTAAAGGGAGGAAGAGACATAGAAGGGAGAGTGAGAAACGGGGAAAAAAAGAAAAAGCTCCAATTGAGGCGTTATCAACAGTAAACAAGAGCAACAAAACCAAAAACAAATCATGTTCCGGGGAGGCATAGAGGGGTTTTTTCCTGACAAAATGATGAGACCAGAGAAATCAAAAACGTATGATCGGAAACGGC…
c4865_g1	2	p2	(GA)8	16	2333	2348	utr5	GAGAGAGAGAGAGAGAGAGATAAAAATAGTTAGACATCCAACAATAATGGCACCGCCCAGATAGGTTTATCATGAATCAATTGGGACAGTTGAGGGAGGGGAGGGGGGATCATAAGAGACAGGAATGAGAGAGGGAAGCCAGTGAGGAGAGAAGCTCAAACAAAAAAACGTCCGAGAGACTCTCAACATGCGTAGGGCAAAGTGTGTAAAGGGAGGAAGAGACATAGAAGGGAGAGTGAGAAACGGGGAAAAAAAGAAAAAGCTCCAATTGAGGCGTTATCAACAGTAAACAAGAGCAACAAAACCAAAAACAAATCATGTTCCGGGGAGGCATAGAGGGGTTTTTTCCTGACAAAATGATGAGACCAGAGAAATCAAAAACGTATGATCGGAAACGGC…
c9670_g2	1	p1	(G)12	12	3063	3074	utr5	AGGACAGGGGCAAGTGTCTGTGGTAACGGCCCCACGAGGGGTGAAGCCGTGTGAGAAGTTTTAGAAACAGTTGCTTTGGAAGCCTTGGCATGAGATCCGCGAGATTTTCGCTCTTTAGCCCGATGGTTATCTTCTTGCTCTGCGACAGGGACGTGTTGCAGCCCATATTTCTTCCAGCGGACAAAGCATTCATCACAAATAGATTTCTTGCTATGGGTGGCACCTGCCATCAAGGCCTCTGGACATCTCCTCCAAAGTGGTGCGCATCTCACCTCGCAAACGACGCAGGTGTACGGTCGCTTGGAGGATGGTGTGGGCAGGATGGAAGAACTTTCGTCTGGGGATTGACTCGTGGAAGCGCTGACCCGAGCTTGTTGAGCGGAGACCTCGGGGGCCTTG…
c4901_g1	1	p2	(TC)6	12	544	555	utr3	CTTGGTCTCATCTAGGATTTTTTTTTCCCTTCTTTCTGGTGTTCTCGTGGTTGTCAGCAAGGGGGGGTGTTGGAGTAGTCCGGTGTTTCTGTTTTCCTTTTCTTTCTTGTTCTCTGCTTCCATCACTTTCACACCTTATGTCACAGTCAGTGACATCTCAGCCTTGTATATCTCACCTGGGCCGAGTCATAGAGTGGAACCTTTTCTCTTCATCCTTTCCACTCTATTCTCTCGCCGGCCTAGTTTCATCGCATCAGATGTAGCCAAAATCTCAACCGAGGCGGGTATCCTCTCCTTCTCGTGATCGGTCGTGACTGGTCAACGATCCTGTCTATTGGGGCCCCAAGAGCTACGTAGCAGCTCAGGATGTGGGTTTTGAAACCGATTCTACGAACGTGA…
c6158_g1	1	p1	(A)11	11	1255	1265	cds	GTCCAGCCTGAGGTCGCCATTGTAGTTCATGTAGTATGTAAGCGAACATGTAAATTACATTTAACTCGGCCTGTTCAACCCAAGCGAGTTAGATCTCAAGATTGAAATCGTCAAAAAGATATTTATTCAAGTATTTATTTATTTACTTGTGTGCCATCACTCCATCCCATCGGAACACTAGATCCACTTCAACACTAGTCAGGCTTTAAACTTTTCAAGGGACGATGAGTGACTCTTGACTGTGGATGATCAATACTTTGTACTATCAGCTTGCATGGAGGCCTTTGATGCTGATCGTTAGTTGATCTCAACTTGCACTTTCGAAGTGTGTGTGGTTCAGCAATACATGATGAATTATTAAAAACCATCAAATCATCCTTCCATCCCCCATCCATCGAC…
c7053_g1	1	p1	(T)11	11	496	506	undetermined	GGAGAACTTACATGCCCTTAGAAAACAATAACAGTGCAAAAAAAAGAGAGACATAATCCAATTGGGAAGAGGAGAAATAAGACGAACAATTTGAAAAGGTTGTGCATTGTCAGTGTCAAGGATACTGATGAGGGTGTGTGGGACCAGCTGTAATCTGGGCCCAGTTTGACTTGGTTGGGTGACAAGATTTAGCCTCCGCGCATCCTAGTCAGTCAAGCGGTCTGGACACCCATCCAAGCCTCACTTGACACATGTGAAGTCAAACTGTAGTTGCCGCCCAAATGTGCTTTGCATTAGTGCCATACATAATTGTGCTCCCTCAAGTCTCAACGGGGTGAATGTCTTTGAAAAGGCAAAGGCGCTTTGGAAGGAGGGCTGTGACGTCTGAGTTGGCCTTGG…
c9469_g1	1	p1	(A)11	11	449	459	utr3	GGACAATTGTGCCTGATCAGCAAAGCTATGTTGACGAATCGATCGATTGAGCATGAAAAATTGCCTATTGGTAGAGTAAGATAGCTTGTCTAAGAAAAACATACACTCAAGTTACTAACTTACATGCTGTTGGTTTATGAAACCGGCAAGAGTAGAATGAACTATACATCGCAACAAAGCAGAGGCAATAAGAGAAGAATTACATGCAAAGCAGAGCAGACATGATTCAAGGTCCAAAGAGAAACTCATTCTCATTAGAAGAGAAAACAATTAATGTATGATTTGCAGATCTAGTGGGTACATGGTAATAAAGACACCTAGGCCTCAGTTTGTTGGACATACACTGGCAGATAGTCGTGTCAATGAATGTTCGAATTCTGGTCATAGGTGGCCATCAAC…
c14080_g1	1	p2	(CA)11	22	1	22	undetermined	CACACACACACACACACACACACTAGGTATCCCCGCAACGATCTCGAGGGAGTTTCTACTGATGACGATTGATTGATTTCTTTTTAATGTCCCAGTCAGCCAGCCGTGCACGAAGGAAATCGACCGAGGGGAGGCGGACGACGACGGGGCGAGACGGTTCCAAGACTGAGCAGTGAGGATGCTGGCGGGGCAGCTGCAGAGAGGCCGCCGG
c7622_g1	1	p1	(A)12	12	3028	3039	undetermined	TGGTCTGGATGAGTCAACAGGCCAGAGCTGATCATGGTTGTTGAGGCCGGCTATCCCGCCGACACGCCAGGCTGTCGTCTGGAGAGAGATGGAGATGGAGGAGTGAGCTGATGGGATGGGATGAGTGAAGTGAGCGATGGTGGTCCAGCTCAGCCCTTGGCCGCCGCTTGATCCGGCAGTCTTCGTGTCGTTCTCTGAGGCTCTGAGTCAGTTCGTGAGACTGCAACTAGCCTCGACTGGGGTCATCTCCACCCTCCCACTCAGTGCACCCACCAGTTCGCATTCAGCCATCCTTCATCGATGGATTGATTTCATCCCTACCCAACCCATCCAGACGGCTGCTGGATCGTGTTGAATTTATATCCCCAGCTGGTCACCCTCACACTAGATAAATACTTA…
c8062_g1	1	p1	(C)21	21	1	21	utr5	CCCCCCCCCCCCCCCCCCCCCACGCCGCCCTCAAGTTCAGCTTCCGTCCCATCAGCTCAGCGAGGATGTCTTCGTTCAAGAAGAATCCCAAGAGTTCGAATCAGAGGATCGATTCGATAGCCAGTTGTCCGATCGGATTTCATCCATCCCATTACGATGGGATTCCGATCGCATCCACTGGTATTGCCTCGTTGGATGACCTCATCGGTGGTGGTTTACCGATTCGATCGAGTTTCTTGATCCTTGAAGATGACGATGGAGCTTATGCGAAGCTCATGCTAAGGTATTCAATCGCTCAAGGGATCGTCTCTAATCAACATCTGATCGTCGTTGGGTCTTCCGTTGATGAAGGTGGTGCTCCCGATTCGATCATCCAACGATTGATGGCTCTAGACGAAT…
c6523_g1	1	p1	(A)10	10	826	835	undetermined	GTGGGGATGTGGAGGTAATTAATGTGTATGAAAACGCGTGTGGGTTGACTGGGGGAGGCACTCAACGTACCGGTTTGGAGAACATATAAAACGCAAGATGACCTATGGATTAATGACATATACATTCAGTGACTGTTTTTGTATTAATGCATTATAGCTAGATAATTCAAGACTACGATCGCATTTCGTCACTGTACAGCTAGGAGTATGGGAGAAGATGGGGATGGCAGTCGGGTTGGAAATCGGGATGGTGAAAATCTTCGAGAGATTTCTTAATAATAGTTAGAAAGTGATTTCTAATGTGGACGGGTCGCTTTGTTCAGAATTTGGACCAATCCAACCAAACGTCAAAATGCAAGCTCGCGAATCGATCTGATCAACAGTGTGGCCTTCCACTAA…
c4036_g1	1	p2	(GA)11	22	1	22	undetermined	GAGAGAGAGAGAGAGAGAGAGATGAGATCGAATAGGTCTTGAGAATGATGTCGATGTTCGACGCATAGGGTTGAGGTAAGCTCAACTTGAAGTGTTGAGGTTGAAGTAAACAAAGGAAGATGATCAAGTTTGACTTGTCAATCAGGATCCGAGGATGATAATCTTGGCCGTGACGAGGAGCTTAACCATGACCATAAGCGAGTGAGCCACTGAGGGTAGAAGAAAAATGTCGACATCGTAGTCAGTACGTCACTTGAGTATATAAATAACTAAGTAAGTATCTTCGACTCCAACTCGGCCCTAGTCCTGATGTCTATCTTCTCAAAGCGTTAATATGAAAAACAATCTCGACTAGATTCGTCCTCTTCATAACTAAATTCTTACTCTTCCCTCATCTGA…
c5897_g1	1	p3	(ATC)7	21	1	21	utr5	ATCATCATCATCATCATCATCATAACGCCTCAACCAGACCGAAGGATCCAGTCGTATCATTGGAAGGATCTTCATTCCCATCATCCTCGGATACCAACCTAGCCCACCCTTCAAGATCGAGTTCATTACCACCGGTCGTCGAGCTAGATTTCAACTCTCTGCCGATGCATGCCCAATTGATTTGTTTGAACGAGTTGATCCGATTCAACTCGAAGAGTGGTGAAGAGGATCATCCCCAGGAATCGCAGTCTACCGGAATCATCTTTACCAGTTTACCACCTCCCGAAGCTGGACTTTCCAATAGTTTCGAAGGATCGGCGAGGTATTTGGATCAGTTGGCATCATTTTTAGATGACCTACCACCTGTCTTAGCCATCTACGCTAAACAGTTTACTGTGA…
c5897_g1	2	p1	(T)10	10	495	504	utr3	ATCATCATCATCATCATCATCATAACGCCTCAACCAGACCGAAGGATCCAGTCGTATCATTGGAAGGATCTTCATTCCCATCATCCTCGGATACCAACCTAGCCCACCCTTCAAGATCGAGTTCATTACCACCGGTCGTCGAGCTAGATTTCAACTCTCTGCCGATGCATGCCCAATTGATTTGTTTGAACGAGTTGATCCGATTCAACTCGAAGAGTGGTGAAGAGGATCATCCCCAGGAATCGCAGTCTACCGGAATCATCTTTACCAGTTTACCACCTCCCGAAGCTGGACTTTCCAATAGTTTCGAAGGATCGGCGAGGTATTTGGATCAGTTGGCATCATTTTTAGATGACCTACCACCTGTCTTAGCCATCTACGCTAAACAGTTTACTGTGA…
c10473_g1	1	p3	(GAG)6	18	293	310	undetermined	GGTCGATCGATCGACACACGATCGAGATCGAGATCGAGGGAGACGATAATAGATACATAATCCATACATATGGACTACGACCCGACGAAGATCGAGATGGGTTAGGTGTGATGTAAAATGAATCATCATGAGTGTAATTTAATTTGAAGAACGTCTACCGGACCCAAAGTCAGGGTCACCGACTTTCTAAATGACTGATAAAATCCAAGTGAGAGAAAAAAAAAGGCGGTTTTGACTGTGGAAGAATTTTAGTGATACACACATAACATAGCACGCTGCCACTGATCCAGACGAGGAGGAGGAGGAGGAGG
c7290_g1	1	p1	(A)12	12	260	271	utr3	TGGCACTCTATATATGAAAACTTATATATAATCAGGAACAATCATCATCCCAGAGAAAGAAAGGAAAATCGTGAGGGAGCGGAGGACATACAAAACAAACTTCATCCTGGTTGACAAAAAAAACACCAAAAGCAGAACATGGAGGAAGCGAAAGAGTCCGGGAAGGAAATCAAACAATCGGATGAGTCAAAGCCAAACAAAAGATGCCACAAATACCGACAAAGTCAAAGTCAACTGGAACACTACTCCTCAGCGAAAGAAAAAAAAAAAACAAGTAACCAAAACCAGGCTTTAATTGATCATCCCAAAAGAGATCAGGGGGCAGCCAACGAGATCCCAAAAGAGAATGTTTGTTCCACGAATAAGTAAATGAATGGAGGGGTGGGGGGGCATAGAAAG…
c7290_g1	2	p3	(TGA)6	18	3901	3918	utr5	TGGCACTCTATATATGAAAACTTATATATAATCAGGAACAATCATCATCCCAGAGAAAGAAAGGAAAATCGTGAGGGAGCGGAGGACATACAAAACAAACTTCATCCTGGTTGACAAAAAAAACACCAAAAGCAGAACATGGAGGAAGCGAAAGAGTCCGGGAAGGAAATCAAACAATCGGATGAGTCAAAGCCAAACAAAAGATGCCACAAATACCGACAAAGTCAAAGTCAACTGGAACACTACTCCTCAGCGAAAGAAAAAAAAAAAACAAGTAACCAAAACCAGGCTTTAATTGATCATCCCAAAAGAGATCAGGGGGCAGCCAACGAGATCCCAAAAGAGAATGTTTGTTCCACGAATAAGTAAATGAATGGAGGGGTGGGGGGGCATAGAAAG…
c12270_g1	1	p3	(AGA)7	21	1	21	undetermined	AGAAGAAGAAGAAGAAGAAGACGAAGAGGGAACGGGAACGGGAACGGAGGGCCAAGAGGGCGGAGAACCGGACCGACCGGAGAGCGCGCCCGAGTCCAGCCCGTCGTCCTACCCAGACCCTCCCCTCTCGGACGGCCACGCACGCACACGGCTGAAGCGACCGATCGACGACCGGGTCTTCGAAAGAGAGAGACAGAGAGAGGTCCCACGCTCGGTCTGACTGGTTGGGGGTGGGGGTACCACACACTCAACAAGCAGCAGCAGG
c13637_g1	1	p3	(TGG)6	18	1	18	undetermined	TGGTGGTGGTGGTGGTGGTGATGGGTTGCTGATCTGATGTTGAGGGATAGGAGTGTTGGTGGTGGGACTGGATGAAGATCGTTGATCTTGTGGTGGTTGAATCTGATGATGATCTTGGGATGGTAAGCTTGAGTTGATGGGTGAAGGTGATCGATGATGTGGTGATGATAGGAAGACGGGTTGGAGGTGATGGTGATGGTGATGGTGA
c8600_g1	1	p1	(A)21	21	1	21	undetermined	AAAAAAAAAAAAAAAAAAAAACAGTCGATCGAGTCGGTAAGGGCTTCATCGACAGAACGGGGTAAAGATCGACGTTCCTGAGGGTTTTTTTTTATTTGAGGGGGACGTTGAGATGATGAGTGGGAGAGGTAGTATGTCGACGATGGTGGAGAGAGGACGAGATGATCTAGGATCGATGGAGTGAGGTTAAAATCGTGTGACCCAAAGAATAAAGAAAAGCCATCTATGTGATCCCGATCGCTCATGCACACACCACAAGCGAGCCTAGTCGGCTGTCAATAGAGTGTTAAGGATCCGATCGAAGGTATATAAACATACAGAATCTAACTAAGAGCAGGTGGGAAGAGATACACAAGCAGTCGAGACTCTAATTTCCGGGACGATGAACGATTTGATAAT…
c8600_g1	2	p3	(GGT)7	21	1224	1244	undetermined	AAAAAAAAAAAAAAAAAAAAACAGTCGATCGAGTCGGTAAGGGCTTCATCGACAGAACGGGGTAAAGATCGACGTTCCTGAGGGTTTTTTTTTATTTGAGGGGGACGTTGAGATGATGAGTGGGAGAGGTAGTATGTCGACGATGGTGGAGAGAGGACGAGATGATCTAGGATCGATGGAGTGAGGTTAAAATCGTGTGACCCAAAGAATAAAGAAAAGCCATCTATGTGATCCCGATCGCTCATGCACACACCACAAGCGAGCCTAGTCGGCTGTCAATAGAGTGTTAAGGATCCGATCGAAGGTATATAAACATACAGAATCTAACTAAGAGCAGGTGGGAAGAGATACACAAGCAGTCGAGACTCTAATTTCCGGGACGATGAACGATTTGATAAT…
c6624_g1	1	p1	(A)13	13	562	574	utr3	TCTGGATGCAAATGGTGATCAAGTTCGAATTTGAATGTTGAATAAAAATGAATCAACAAAAAATCAATCGATCAATTCTAAGGCACCACGTCACAGTAGTTATGATAGTTGTAGAGAGAAGCAAGGCTGGAGAGAACTTCAAAAAAGAAAAAAACCAAGTGGATGATGAAACAAAAACTGTCTCCTTGGAATGAACGTTTTTGAGTGTTTCTTATTTATAAAAAAAGAAAAAAGAAAGATAAGAAATCAAGGCAAACCGAAAAGGGGGGATAGGTATATGTTTATATTGACACTTTGTAGAATGGTAAACAGAGACAATGAGGCAAGCCAGGTTTTTTATTTTAACTTCAAGGATTGACGATAGACGATTGATTTGATATTATTTTTTTTCTGGATTTT…
c6624_g1	2	p1	(G)13	13	2553	2565	utr5	TCTGGATGCAAATGGTGATCAAGTTCGAATTTGAATGTTGAATAAAAATGAATCAACAAAAAATCAATCGATCAATTCTAAGGCACCACGTCACAGTAGTTATGATAGTTGTAGAGAGAAGCAAGGCTGGAGAGAACTTCAAAAAAGAAAAAAACCAAGTGGATGATGAAACAAAAACTGTCTCCTTGGAATGAACGTTTTTGAGTGTTTCTTATTTATAAAAAAAGAAAAAAGAAAGATAAGAAATCAAGGCAAACCGAAAAGGGGGGATAGGTATATGTTTATATTGACACTTTGTAGAATGGTAAACAGAGACAATGAGGCAAGCCAGGTTTTTTATTTTAACTTCAAGGATTGACGATAGACGATTGATTTGATATTATTTTTTTTCTGGATTTT…
c7638_g1	1	p3	(GAT)5	15	1720	1734	cds	TCGCCTTGCGGGTTACTGAGACCATCTGGACGAACCGATAGGCGATAAGCACTGATCGAATGAATCAACAGAAAGATAATCCATTTCTACGGGATTTCTTGTCTAAAGACAAACTAGCTTGGAGGTTGTTGATCACATGTCAGATTTATTCAGCATCAAAATGATAACAAAAGCATTCTTGTTCTTTTGGTACAACAGTACAACTTCAATGGATGGGGTTGCCGCCAGTTCGGCTTTTCACGGCTACCAGGTGAGGAAAATTGTGCAACACTTTAAAATATGTATCAGAGTAAACAAACACCCCGGACAAGTGACAGCTAAAAGCGCGCGCGTCAGCGGGTCCGAGGAAAAGTCCCCTGGGTACAAGGGTTTTTGGCTGACTTCATCACACGGAGCTAA…
c7638_g1	2	p2	(AC)6	12	2595	2606	utr5	TCGCCTTGCGGGTTACTGAGACCATCTGGACGAACCGATAGGCGATAAGCACTGATCGAATGAATCAACAGAAAGATAATCCATTTCTACGGGATTTCTTGTCTAAAGACAAACTAGCTTGGAGGTTGTTGATCACATGTCAGATTTATTCAGCATCAAAATGATAACAAAAGCATTCTTGTTCTTTTGGTACAACAGTACAACTTCAATGGATGGGGTTGCCGCCAGTTCGGCTTTTCACGGCTACCAGGTGAGGAAAATTGTGCAACACTTTAAAATATGTATCAGAGTAAACAAACACCCCGGACAAGTGACAGCTAAAAGCGCGCGCGTCAGCGGGTCCGAGGAAAAGTCCCCTGGGTACAAGGGTTTTTGGCTGACTTCATCACACGGAGCTAA…
c5057_g1	1	p3	(AAC)7	21	313	333	undetermined	GGTGGAGATGGTAGGGTATAATGAAGAGCTCTCAGGTTCAGGACACATTTGGGATGGATGGAAGGTCACAGGACAAGAATATAGGATATCAGAACGGTAGAAGAGGGAGTCAAGAGGGAAACCAATTCGGAGTTGACGACCGATTCAGGAAATTAAGCATCGAAGAGGAGGAAAGGATGGAAGAACTCAAGATAACCGAGATCATGATACCAGGTGATCGAATTCTCGTCAAACCGAGTCAATCCCCCCCAACGACGACCCTCAAAGTAGGGCCTGGCTTGATGCTACCCAGAACCACCACCACCCAGGAGAAACAACAACAACAACAACAACA
c6689_g1	1	c	(AG)7(A)10	24	1	24	utr3	AGAGAGAGAGAGAGAAAAAAAAAAGAGACGAGTAGGAAAAAGATATCAACATGTATCCCGAACGATGGATGTGAGTGATGGTGAAATGGACCTCCCCTCATCACGTTCTATCTCTTGGGATGATGGACTGAAGAGAACGCGGTCGATCGATTCCGTTCCGTGCGTGCAAAAAAAAAAAGCGGGGGGGGGTGGAGTTTGAAGAGAAGAACGAGGGGGAAGGAAAGATTAATCGGTCCAGGCGCTAAAGTCAAAGTTCCGAACGACTCGATCGACGTCGAACGGCCGACTGAGGCTCGGATGATCTACTTCCCGAGTACTCGAGCTCGTCGGGATCATCGTGCTCACGCCAAGATGATCCGAACCAAGTTGAGGGTAGTGGTGGGGTTGACTAGTAGTAGT…
c6689_g1	2	p1	(A)11	11	168	178	utr3	AGAGAGAGAGAGAGAAAAAAAAAAGAGACGAGTAGGAAAAAGATATCAACATGTATCCCGAACGATGGATGTGAGTGATGGTGAAATGGACCTCCCCTCATCACGTTCTATCTCTTGGGATGATGGACTGAAGAGAACGCGGTCGATCGATTCCGTTCCGTGCGTGCAAAAAAAAAAAGCGGGGGGGGGTGGAGTTTGAAGAGAAGAACGAGGGGGAAGGAAAGATTAATCGGTCCAGGCGCTAAAGTCAAAGTTCCGAACGACTCGATCGACGTCGAACGGCCGACTGAGGCTCGGATGATCTACTTCCCGAGTACTCGAGCTCGTCGGGATCATCGTGCTCACGCCAAGATGATCCGAACCAAGTTGAGGGTAGTGGTGGGGTTGACTAGTAGTAGT…
c6689_g1	3	p3	(GTC)7	21	1826	1846	utr5	AGAGAGAGAGAGAGAAAAAAAAAAGAGACGAGTAGGAAAAAGATATCAACATGTATCCCGAACGATGGATGTGAGTGATGGTGAAATGGACCTCCCCTCATCACGTTCTATCTCTTGGGATGATGGACTGAAGAGAACGCGGTCGATCGATTCCGTTCCGTGCGTGCAAAAAAAAAAAGCGGGGGGGGGTGGAGTTTGAAGAGAAGAACGAGGGGGAAGGAAAGATTAATCGGTCCAGGCGCTAAAGTCAAAGTTCCGAACGACTCGATCGACGTCGAACGGCCGACTGAGGCTCGGATGATCTACTTCCCGAGTACTCGAGCTCGTCGGGATCATCGTGCTCACGCCAAGATGATCCGAACCAAGTTGAGGGTAGTGGTGGGGTTGACTAGTAGTAGT…
c8100_g1	1	p3	(GAT)6	18	1915	1932	utr5	GCCCTGTTTTCGCTTGGGTTGCAAGTCATGAAACTTGATAATAGATCAGCGTGTCTAACGATCCCTTCTTTTAATGAAGAAACTATCTTGCAGGCTACTTGCGCTGAGCATACCTGCGTCAAGATTCCAACACGCACAACTACGCGTTGATGAAAAGAGAGAGGGGAAAGGAGAGCATGACTGTGCCATAGTCAATTTGAATCGATCATACAATTTATCTTCATCGTGATCAAATCAAATACAAATGAGTTATATGGAGGCGGTGTGTAGAGCATCATATTTGCACACGACAGGAAACATGTCTCGGAGCGGGAAAGAGGGGAGACGAAAGCCAGGCAGGAGGGGAAGAAGAGGGGTGAAGGGAGGGGCATTGTAACATCGAGGCGTTCGAAATATCCT…
c8100_g1	2	p1	(A)14	14	2293	2306	utr5	GCCCTGTTTTCGCTTGGGTTGCAAGTCATGAAACTTGATAATAGATCAGCGTGTCTAACGATCCCTTCTTTTAATGAAGAAACTATCTTGCAGGCTACTTGCGCTGAGCATACCTGCGTCAAGATTCCAACACGCACAACTACGCGTTGATGAAAAGAGAGAGGGGAAAGGAGAGCATGACTGTGCCATAGTCAATTTGAATCGATCATACAATTTATCTTCATCGTGATCAAATCAAATACAAATGAGTTATATGGAGGCGGTGTGTAGAGCATCATATTTGCACACGACAGGAAACATGTCTCGGAGCGGGAAAGAGGGGAGACGAAAGCCAGGCAGGAGGGGAAGAAGAGGGGTGAAGGGAGGGGCATTGTAACATCGAGGCGTTCGAAATATCCT…
c6865_g1	1	p2	(AG)6	12	2480	2491	utr5	GGGATTTTCTTACTTGCAAATTTGTTAAGGATCGCATCACTGGAACACGACTGTATATACGTATCAGGTTTCCAGGACCTCGGGCGTGGACGGCGCGCCCCTCTTCATCCGTTTCTCTCCCCATCGAGCTCACGGAGCACACATGAGACGAAGATTTCAGGGAGAACAAGAAAAAAAAACACTACGATCTCACATAATGAACATTTTATCGGGCCTGTTTTATATACACCCTAAATTACAAACACGTTTCATCTATGTATGTATGCACATAAGATGTAATACACCCCAAATTGGAAAAAAAAACGAGGGTTGATTCGGGGCTAACGGCTCAGGTCGTCCTGTACTAGATAATAATGGTCCGAAATCAAGTTTTCGAACCAAAAAGTTAACCCAGTTTGA…
c224_g1	1	p1	(A)10	10	174	183	utr3	GGTAGAATGAGTTGAGGTAAAAGGCTCACTCAGCTTGGTTCATTGGATCTGGGTTCTTCGAAGGAAGCAATTTGTGACATATGGGAATTTGACCAGTATAAACCACCACGAGAATCAAAGTGAAAATGAGAAACATGCGGGACGGGATATCTCGAGCGAAATCTAGCTGGAATAAAAAAAAAATGTTGACAACTACTTTCGGCCGTTACAAATCCTCTGGCGGACCAATACCAGGTGAAACCGGGCTGACATGAAGAACGAAGACTTCCTTGTCAGAGCCAAGCTGACCCACGCGCTCTTACTTCCACCCAAGGCTTCCTATCAACTGTTATCAGTACACTTACTGCAGCTCATTCGAACGATTGAATACAGAAAGCTCTCAAATGGAGAATGCTACTT…
c1011_g1	1	p3	(TCC)5	15	256	270	undetermined	AGTGTTACCAGGTGTGAAAGTCTGACCCGTTTGAGGCACACTCCAAATCCCGCTTGGCAGTGCCGCCAAGTAGGACTTGGGAGTGTGAGCCCCAAACGGGCTTCTTGATAGACCATATTTAAGTGAATAAGCATGTGATCTCTACTTACGGGATTGGCCAGGGTAAGGAAGTGCCATCGGGTTCATCAGATTCGAGCAGCTGGGCTAGCTAGTTGGATGGTGTGTTGTGAACGAGCTCGGAACATGATGGGTCCTTCCTCCTCCTCCTCCTGCGATGGTGGCAGGCTTCCTTACGGAACTCCGGAGATGATGATTACGAATTCAAACACGTCAGATCGATCGTTTTAAATATCGGAGTTTGAATGCGATTGGAGAGCGGAAGATCAGATGATGGGGTGG…
c81_g1	1	c	(A)14caagaaaacaagaaaacacg(A)10	44	8	51	utr5	AAAAAACAAAAAAAAAAAAAACAAGAAAACAAGAAAACACGAAAAAAAAAACAACAAAACACCAGCATTTTCAATTACTTTAGCCTGCCAAAGATGGACGTAGCCGGAATCATCCTTAATAAGACAAGTACTTTGTTTCCGAATTCGACGAAGCCTTCACCAGTCACTCGGCCTTATCCGCCAATCGTCCGCCGTCATCCGGCTTCTTTGATCTCCAAATCATTACATCATCCTGGATTACTAGTTTTGGTCCGGCAAAGAGTTAGCCGGGAAATGCTTTCTCACATTGCGCAAGTAGCAGTCAGTGTTATCCAATGTCGTTCGGATCCGACGGAGCGCTTGCTTTCGCCGCCGGCAACTCCCATCAAACCCGAGCCCATCGACGGCGAGCCCGCGCCG…
c13922_g1	1	p1	(A)15	15	104	118	utr3	GCAGCGTAGGAAGAGCGACAATCCGACCCGATTTTTTTTTACTCTTCGTCAGAAGGAGCGGGTACACTAGTTTTCTATCTTCCTTTGATCGATATTTAGTTTCAAAAAAAAAAAAAAATACATGGACACTTTTTCTTTGCTCGACCACCTAAACCAAAATGAAGTGGTCACTTGACCATAGAAAGCTAGTTCTTATTGTGTTTGAGCACCGTAACCACGAAGTCCTTCGGCAAAAGCCCATTCTGTAGGAGCTTGTAATGGTTCGGAGATTTCCACTCCATCGATGGTAACGTTAGCGATTTGAAACTTGTTCAAACTTCTAGCATCCCGGTAAAATAAAACCTTCATGCACTCCTCCAAAACTTTGCGAGCGACATCCGGTTCAAGCTCTTGATGACC…
c13922_g1	2	p3	(GTG)5	15	1084	1098	utr5	GCAGCGTAGGAAGAGCGACAATCCGACCCGATTTTTTTTTACTCTTCGTCAGAAGGAGCGGGTACACTAGTTTTCTATCTTCCTTTGATCGATATTTAGTTTCAAAAAAAAAAAAAAATACATGGACACTTTTTCTTTGCTCGACCACCTAAACCAAAATGAAGTGGTCACTTGACCATAGAAAGCTAGTTCTTATTGTGTTTGAGCACCGTAACCACGAAGTCCTTCGGCAAAAGCCCATTCTGTAGGAGCTTGTAATGGTTCGGAGATTTCCACTCCATCGATGGTAACGTTAGCGATTTGAAACTTGTTCAAACTTCTAGCATCCCGGTAAAATAAAACCTTCATGCACTCCTCCAAAACTTTGCGAGCGACATCCGGTTCAAGCTCTTGATGACC…
c12391_g1	1	p3	(AGA)6	18	1	18	undetermined	AGAAGAAGAAGAAGAAGAAGGAAAGGGGGTGCATAGGAACTTACTATGATTGTAACATGTTGCCTGTATACCATGGGGATCCAGAGTCGCTCCGCTGTTGGACTTGAACGTCCATACTTGCCACTTTTATATCTTACAACACTCACTTCAAATTTTATTTATTTATTTCTTTTTGGGATTAAAGCATGTGTTACCAATTTTAG
c102_g1	1	p1	(T)13	13	198	210	utr5	GAAAAACAACCTGCATGAAAAATCATCGCTTCGCTTCATCCTCAACCCAAGAGGTTCGGTTAGAAGTAGTACTCGGCTAATCTGCGCCGTGGAATCGAGATTCATGTAACTGGTGACTTCCACCTTCGAGCAACATGTTGGTGTCAGGTATCAACACTTGCAAGAAGACGCGAGGTGGCTATCTGGCGGGTCATTGATTTTTTTTTTTTTGACAGATCCGAATGCTCATTACCCTATCGCCAATTAAACCTCCGGCGGACTAAATTCACTGCTTTTGACGCCCTTCCACTGAAATGTGATGGGACCTTGGCAAAAAAAAAAAAACTAGTGGCAATCATCTGAGAGAACCAGCATGTTCGCAACCTGAGGGCCACCAGATCCAATGATCAACTTGAACGA…
c102_g1	2	p1	(A)13	13	312	324	utr5	GAAAAACAACCTGCATGAAAAATCATCGCTTCGCTTCATCCTCAACCCAAGAGGTTCGGTTAGAAGTAGTACTCGGCTAATCTGCGCCGTGGAATCGAGATTCATGTAACTGGTGACTTCCACCTTCGAGCAACATGTTGGTGTCAGGTATCAACACTTGCAAGAAGACGCGAGGTGGCTATCTGGCGGGTCATTGATTTTTTTTTTTTTGACAGATCCGAATGCTCATTACCCTATCGCCAATTAAACCTCCGGCGGACTAAATTCACTGCTTTTGACGCCCTTCCACTGAAATGTGATGGGACCTTGGCAAAAAAAAAAAAACTAGTGGCAATCATCTGAGAGAACCAGCATGTTCGCAACCTGAGGGCCACCAGATCCAATGATCAACTTGAACGA…
c102_g1	3	p1	(T)19	19	2078	2096	utr3	GAAAAACAACCTGCATGAAAAATCATCGCTTCGCTTCATCCTCAACCCAAGAGGTTCGGTTAGAAGTAGTACTCGGCTAATCTGCGCCGTGGAATCGAGATTCATGTAACTGGTGACTTCCACCTTCGAGCAACATGTTGGTGTCAGGTATCAACACTTGCAAGAAGACGCGAGGTGGCTATCTGGCGGGTCATTGATTTTTTTTTTTTTGACAGATCCGAATGCTCATTACCCTATCGCCAATTAAACCTCCGGCGGACTAAATTCACTGCTTTTGACGCCCTTCCACTGAAATGTGATGGGACCTTGGCAAAAAAAAAAAAACTAGTGGCAATCATCTGAGAGAACCAGCATGTTCGCAACCTGAGGGCCACCAGATCCAATGATCAACTTGAACGA…
c5596_g2	1	p3	(ATC)6	18	471	488	undetermined	CATCTCCATCTCCATCTCCGTCTCGATGGTCTAGAATTAATCAAAACGAACTCCGACTCACCACCTCAAGACAAGACACAAGCTCGAAATCGATCATCGACTCGAGAGTAACGGAAACCGAACCGAGTCAGCAAGTCGATCGATGCATTCCTAATCGAGAGCAACCACTACTATCCCCTCACCAACTCAATCCATCTCTCGATGACCGAATCCTATCATCATCTCAATCTATCAATCAAGCTACTAACTAGAAATTCAAACCAACCGATTCTCGATCGAATCGAATGATAACACAACCCAAGAACCAGAAGAAACCCACCCACCCACCCAAGCTGAAACTAGATCACTCCATCCTCACTCAAACAAGCCGGGTGAGGCTGAGACCGGTTTCGAATCCTG…
c4722_g1	1	p3	(GAT)5	15	192	206	utr5	GAGGGCCGCCGGGTATGGTGAAGGATGGTTGGGATGGGTGTGTGTCGCTAGGCTCGATGGTAGTCAAAAAACTCGAGACCTCAGATCAGAGATAGATCGCTGACTCGAGATTTTTCACTCTCTCGGTTCGAATTCGAATTCGAAGAATCAGAATCAGAATCGGAATCAGAATCAGAATCAGAATTGGTTTGGATGATGATGATGATTTGGGTGATTGATGATGATCGTTGAACTGGCTTCATCCACCGCCATCCCACTCAATCATCTACCGACTCCCATCCACCGACTGCTATCCTCCAAAACCCCCACCCACGATGTCCTCGACTACCATCTCACCCAGTCCATCGTCCGTCTCAAGGCTCACCGAGTGGCTCAAATCCAACCGACGAAGCCTACTGA…
c4722_g1	2	p1	(A)14	14	2192	2205	utr3	GAGGGCCGCCGGGTATGGTGAAGGATGGTTGGGATGGGTGTGTGTCGCTAGGCTCGATGGTAGTCAAAAAACTCGAGACCTCAGATCAGAGATAGATCGCTGACTCGAGATTTTTCACTCTCTCGGTTCGAATTCGAATTCGAAGAATCAGAATCAGAATCGGAATCAGAATCAGAATCAGAATTGGTTTGGATGATGATGATGATTTGGGTGATTGATGATGATCGTTGAACTGGCTTCATCCACCGCCATCCCACTCAATCATCTACCGACTCCCATCCACCGACTGCTATCCTCCAAAACCCCCACCCACGATGTCCTCGACTACCATCTCACCCAGTCCATCGTCCGTCTCAAGGCTCACCGAGTGGCTCAAATCCAACCGACGAAGCCTACTGA…
c4722_g1	3	p1	(C)11	11	2601	2611	utr3	GAGGGCCGCCGGGTATGGTGAAGGATGGTTGGGATGGGTGTGTGTCGCTAGGCTCGATGGTAGTCAAAAAACTCGAGACCTCAGATCAGAGATAGATCGCTGACTCGAGATTTTTCACTCTCTCGGTTCGAATTCGAATTCGAAGAATCAGAATCAGAATCGGAATCAGAATCAGAATCAGAATTGGTTTGGATGATGATGATGATTTGGGTGATTGATGATGATCGTTGAACTGGCTTCATCCACCGCCATCCCACTCAATCATCTACCGACTCCCATCCACCGACTGCTATCCTCCAAAACCCCCACCCACGATGTCCTCGACTACCATCTCACCCAGTCCATCGTCCGTCTCAAGGCTCACCGAGTGGCTCAAATCCAACCGACGAAGCCTACTGA…
c6873_g1	1	p3	(GAA)6	18	1759	1776	utr5	GATCGTTACACTCTCGACTGCACTTGAATAAGTTCTGGTGATCCAGTCCCAAGTTTCTATAGGCTTTTTTAAAGCAGGGATGGTCTAAATCATACAAATCATTTCAGAGGGATTAGGTGTCTCGAGCTCAAAACGATGGTAGTAGTAACAACAACGATCGAAGAACGATACATGACATCAAAGCGTGAATCTTGGGGAGGGGGAATCAGCCTTACACAACCTCTGAACTCTTCTGACCCTCGATTGCAATCGATAGTAGTATCGACATCTTTCAAAGTCAGAGGTCCTCCCCCCGTAGGTAGATGATTCGACAACGTACAAGAAATCATGAGAATGAATACCAAACGAAACCTGACGGTTCATTTCCCGCCCAAGTAGATGAATAGACCCTCCGGGAGT…
c7146_g1	1	p1	(G)21	21	2	22	undetermined	AGGGGGGGGGGGGGGGGGGGGGATCCTGAGGACAGGCTTAATAGGTGTAGCAGGGTGGGGCAGAGGAAGAGGCAGAGAGGTAGATGGTGGTGGCAGGGGGGGTGGCTTGCTTGGAAGGGAGCAAGAAGAAAAGAAACCCACCAAGGGAAGAAAGAAGAACCTAGAAAGAAGAATCAGAGGGAGAAGGGAGGAGAGGCTGGGGGGGGGGAGGGGGGGGAAACGCCCACTGATGAGCAAGTAAGTAAATAAATAACTGATCAGGAATAAGTCTCTAGAGTGGTGGTGTAGCAGTGGCACAGTGGAATTGGAATTTGGAGTGAGAGACAGACAGACAGGAGGAGGAGGATGAGCAGGAGGAAGGGTAGGAGGAGAGTGCAGGAGGAGAGTGTAGTCGTCGTC…
c7146_g1	2	p1	(G)10	10	199	208	undetermined	AGGGGGGGGGGGGGGGGGGGGGATCCTGAGGACAGGCTTAATAGGTGTAGCAGGGTGGGGCAGAGGAAGAGGCAGAGAGGTAGATGGTGGTGGCAGGGGGGGTGGCTTGCTTGGAAGGGAGCAAGAAGAAAAGAAACCCACCAAGGGAAGAAAGAAGAACCTAGAAAGAAGAATCAGAGGGAGAAGGGAGGAGAGGCTGGGGGGGGGGAGGGGGGGGAAACGCCCACTGATGAGCAAGTAAGTAAATAAATAACTGATCAGGAATAAGTCTCTAGAGTGGTGGTGTAGCAGTGGCACAGTGGAATTGGAATTTGGAGTGAGAGACAGACAGACAGGAGGAGGAGGATGAGCAGGAGGAAGGGTAGGAGGAGAGTGCAGGAGGAGAGTGTAGTCGTCGTC…
c3320_g1	1	c	(A)12gaaagaaaagaag(A)10	35	1	35	undetermined	AAAAAAAAAAAAGAAAGAAAAGAAGAAAAAAAAAAGAAAATGAACACGTTCCAACAGACCTCGATGGCAAACAATTACAGTTGATGTCCTATCCTCATGCACATCGTGACTTCTTCTTCATTCTCCAATTATTCGATTCGTAGAGCGGTTGGTACTGATCAAGTTGGACTACCGCATGATTGTCTTTAACGATCGTGCCGAGACCTGCCAGATTCGATCGAGGCTCGACTGGGACTCGTCAGTGTGACGTGTCAACGAACCAACCCTCAACGCAATGATCGCACCGGACATATGCATACTACCACTGACATCGTATGCGAATATGTACATACACCACGGGTTCACGTTGGGCGGTCGAGTGCCGTGTGTAGTCGCCTATCTCCACGTTGTT
c11159_g1	1	p1	(T)10	10	394	403	undetermined	GCAGCAAGTCGAATCTCCCAGTACGATCGTCGGTCCGAACCCCGACCCGTTTTCCATCAGGAATATAGCAGTTTTTATTTAGCTTATCTACTTTGTTCATCACTACTCGATCCTATCCTTTCTTGTCTGATCGCGGGATAATCTTGATGGGTACGGGATTCTTTTTTCTTTTTTCATCGAACCAACAGTCCACCAATATTCAAGTTTCGAGCACCCAACCACAACCCCTCAAGACGCCTCCCGAAAAAAACCTTGCTCCTCTGTCGTTCGAATCGTTATTATTATTTATTACAAACTCGTTCTAGAGGGCTGAATGTTGGGATTCGAAGCCCCTGTCGAAGTCACCTTCGACGCTCTGTTTGTTGATTCGTCATCAATGTGTTGTTCTGCTCCTTTTTT…
c5281_g1	1	p3	(TGA)7	21	1	21	undetermined	TGATGATGATGATGATGATGAGGGAGGAGTGGATGGATGAGGTTGACGTCAGTATGGAATCTGATCATAGGTGACATGCTTAGATTTCATCTTCACTAGGACAGAGCAAGTGGCTAAAACTGGTATGGTGAGATGAGATGGGTTGCTAGCAAGTGATGATGGTCGGGGGAGTGGAGGGGGGAGGAAGAAGTAAATAGGGATGATGATGAAGTTGTTGTAGGTTATTGAGTATGATGAGGTAGGGAGGTCAGGGAGTAGACTGAAAGGCAAGTCGAGGGTGAGCTGAGTGAACTATCCCGATCGACCGGTTCGAGCTCAAGATGAGGCTCATCGAGGGTCTGTGTGAAGTCGATCGAGGGGTGATGGTTGACTCAGGCTTGGAGTTGGACTTGGCAAGAA…
c739_g1	1	p1	(A)17	17	8	24	utr3	TTTTTTTAAAAAAAAAAAAAAAAAGTTAAAGAGGTAAGAAACGATTCAAGATTTTTTGATCTTTTAAAGTGTACGTTGTTTTCCTTTGCGAAATGGGGATATAAAACCGGTGGGCCCTTTAGGTTGAGGATGAGAGAATCTGGTGGGATAGGCTAGTTTATGATTTGATGAAGGATGATCGGGTGAGGAATTGTAGGCATAGGTAGCCAATAGAACGACGAGCGAGCCGACGACGGAACCCATCGGTAGGGGCGAACCGAATAAGAAGACGCCAGCTAGGGTGGATAAGATGATCGAGAGAGAGGTCGCGAAGCCCTTGAGGATGTTATCGGCAAATTTGATGACCAAAGCGGTGACGAGCCCACCGATCACTTGAGTCAAGACGGTAGCCCAGGCCCA…
c9104_g1	1	p1	(G)18	18	1	18	utr3	GGGGGGGGGGGGGGGGGGAGGAAGAAGGAGAAGGAGGGAGAAGAAGGAGGGACGAAGGATGGATCGATCAGGATCTCTGATCCTGGAGAGGTGGGGGATGGACGAGAGGAGACCCAAGGCTCGATCACGAGACGATCGGAAGCAGGTCGACGCTCAGGGCGAGGGAGACCTTGATGAAGTGGAGTAGGTTCAACTGATGCTTGATCGACTCGATCTCACTGACGATCTGCCGATCGAACGATTCGTACTTCTCGAACCTGGACGAGGTCGATCGGAGGTCGGCGGCGGAGGACCGAGTGGGGTGTTGGAGCTTCGAGGAGGAGCTCTGGGGCCGGCCGGTCGGCCGTTGGGAGCCACCGCCGGTACTCGTCGTCGACGGTCGGCTCTCGTTGAACTTGG…
c9104_g1	2	p3	(AGG)5	15	2078	2092	utr5	GGGGGGGGGGGGGGGGGGAGGAAGAAGGAGAAGGAGGGAGAAGAAGGAGGGACGAAGGATGGATCGATCAGGATCTCTGATCCTGGAGAGGTGGGGGATGGACGAGAGGAGACCCAAGGCTCGATCACGAGACGATCGGAAGCAGGTCGACGCTCAGGGCGAGGGAGACCTTGATGAAGTGGAGTAGGTTCAACTGATGCTTGATCGACTCGATCTCACTGACGATCTGCCGATCGAACGATTCGTACTTCTCGAACCTGGACGAGGTCGATCGGAGGTCGGCGGCGGAGGACCGAGTGGGGTGTTGGAGCTTCGAGGAGGAGCTCTGGGGCCGGCCGGTCGGCCGTTGGGAGCCACCGCCGGTACTCGTCGTCGACGGTCGGCTCTCGTTGAACTTGG…
c9250_g2	1	p1	(T)10	10	2519	2528	cds	TGATGATGATGAGGAGGAGGAGGATACCGACGTCCCTCTCCTCCTTTCTCGCCTCCACCGTCTTCCTCACCACCTTGATCCTCTTCCCGACCTTGCTCTATCTGCTCCTCTTCATTCTCCTCCTCCACATCCTCCTCCTCGTCGTCGTCATGAAAGATGCGACAGATTTCATCGAATTGGAACGTCAACCGATCGCCGATCAGTTTTAGACAACTCAGATGGACAGGTAGGATATCCAAACAAGATCCTCGATGAAAGCTGTGACGACCCTCATGGTGGATCGTGACGCGGCCCTGACGAGAGTTCGTTCGAGCACGATCTCGATCAACATCATCATCCTCCTCAACTTCCAAATCCACTCCGGTTTGGGGGGGCAGGTAAACCAAATGATTGATTAGG…
c9250_g2	2	p3	(TGT)5	15	7471	7485	utr5	TGATGATGATGAGGAGGAGGAGGATACCGACGTCCCTCTCCTCCTTTCTCGCCTCCACCGTCTTCCTCACCACCTTGATCCTCTTCCCGACCTTGCTCTATCTGCTCCTCTTCATTCTCCTCCTCCACATCCTCCTCCTCGTCGTCGTCATGAAAGATGCGACAGATTTCATCGAATTGGAACGTCAACCGATCGCCGATCAGTTTTAGACAACTCAGATGGACAGGTAGGATATCCAAACAAGATCCTCGATGAAAGCTGTGACGACCCTCATGGTGGATCGTGACGCGGCCCTGACGAGAGTTCGTTCGAGCACGATCTCGATCAACATCATCATCCTCCTCAACTTCCAAATCCACTCCGGTTTGGGGGGGCAGGTAAACCAAATGATTGATTAGG…
c6587_g2	1	p4	(TGAG)5	20	520	539	undetermined	GTCAAGTTTGGTTTAAAATCGTACACTAGGGATGATTGGTGTGAGAACGTGTGAGGTAGGATAGATACCTTGAATATTCAAAAGTACAAACAGAGAGGGATCTATTCTAGGTAGATTGAATGGGATGATGAGGATTGGATTTTTGTTATGACACTTTGATGATCGAGCTGTGTGTGTCATCGATGACTCGAACTGATTGATGGTTAGCTTCTATCCACTCACAATTCATGTTAGTATCTTGACTAGAGTGTGAAGGATAGAACTGAGCAGGGGAGGGATGGAGATCAAGAATGGATTGATTGCTCTCCCTCGATCGATGCAGAGTATAGATTGAGACGGGCGACTTGACGATGAGGCAGTGATGGGGTCGTAGGACCGATTTCCCGATCATCGAAGGCT…
c12526_g1	1	p3	(TTC)6	18	1	18	undetermined	TTCTTCTTCTTCTTCTTCTTACTACTGGTCGTCGTATTGGCTGGAGATGAATGATTGAGGCCCAGATGACTAGGGTTGCTTGCTTGTTCTGATTGGTTGAGACGATTATCCAGGATACTTTGGTTCATGTCACCACGCTTTGCTCTCGCCTCGTCACTGTAATAACCACCATCTAGCAGACCATCGTCCTCATGATGTTTATCACCAATCCTGGAGGTCACGATCGTCGTTTCACCGGTATAATAAACGGGTTCCGTCACATTGATTCCATGAGAGTTCTGATGCTGATGCTGTTCCGCATGAGTGTGTAGGGGAAGGGGGAGTGTAAAACTGCCTAATGGTATCGTTCCAGTCACGGTCCCTCCGGTCACGCTGACCGTAGCTCCAGTACCATTCCCA…
c12526_g1	2	p3	(TGT)7	21	1321	1341	utr5	TTCTTCTTCTTCTTCTTCTTACTACTGGTCGTCGTATTGGCTGGAGATGAATGATTGAGGCCCAGATGACTAGGGTTGCTTGCTTGTTCTGATTGGTTGAGACGATTATCCAGGATACTTTGGTTCATGTCACCACGCTTTGCTCTCGCCTCGTCACTGTAATAACCACCATCTAGCAGACCATCGTCCTCATGATGTTTATCACCAATCCTGGAGGTCACGATCGTCGTTTCACCGGTATAATAAACGGGTTCCGTCACATTGATTCCATGAGAGTTCTGATGCTGATGCTGTTCCGCATGAGTGTGTAGGGGAAGGGGGAGTGTAAAACTGCCTAATGGTATCGTTCCAGTCACGGTCCCTCCGGTCACGCTGACCGTAGCTCCAGTACCATTCCCA…
c2399_g1	1	p2	(AC)6	12	1015	1026	undetermined	GGGCGGGGGGGTACTTGGGAGTTGTGCTTGCAAATTATAAGTATAGATGTATATATAACCACACGAAGAGCAACGGCATGGCTGTTGCCAAGACACATGATCCAAAACTAGTAGAGTGATGGTCGTCAAAAACAGACGACGCGGGTAAGTAGACGAGCCCCGAGAGAGAAAGTTGAAACAAGATACATCATCCTCCGCGTGTTTGATTGAAAAGTTGGGCTGGGAATGCTTAGGTGTACAACAACCATAGATCGGCTTCATCTTGGGTCTTGACAATCCGGTCGAGAGAGTAATGAGTACAATCATACGGCAGGTAATCCTCCGATCTCGTTGAAGAGGGGTAAAAGAAACAAAAAAAATGTGGGGGGGAGAAACCCTCCCAAGGGATGCTAGCTAGTC…
c8870_g1	1	p1	(T)18	18	4040	4057	utr3	GTCTGAACTCGGGCTGGCTGCTCGTACTCCTCAGACCATCCAGGCGACCCTGGACCATCCAGATGACGCTAGACCCATTATAAACATCATGGCAACCACCCCCACCATCCCCCCAGCCGCACTCTCTCGTTGCCCCTCCCTACCCGCTCGAGTCGTCTCTGCCCAGGTCTGCTGAGCAACACACCCCCATGCCCCATTTCCACCCTCCTAGCATCGTATCCCTGACTCGCTGCTAGATACCACCGTGGGCCGTCGTCCTATCACCCTGTTCATCATCCTCAGCATCGCTGTCCGTATCCTCATACCGTTGACATAAACATCATCTCCGACAACCAGCCTGGTCTTCCCAATCCTAGCCTCCCTACTCATTTTTATCCCTCCCCCTCCTCCCGCCGCCTG…
c959_g1	1	p1	(A)15	15	249	263	utr3	GTTATCTCAGTGCACAGAAGCAAATCCTATGACAGGTCAACTAGGGCTTGAGGCTTGGGCAATTGGGGATGCAATAGGCTTGACGGAGCCAAGGTACATACGTTAAGATGCGGCCAGCGACCAAGCATGTTTCAAGCGTTTATTGTCAAGTAGAGATGATGGGGTGGAGAGGCTAGTGCTACGTAAAGTTAGAAATAATCTATTGGTTGAATTGCTCATGTGTTTAGCTTCATGATGGAGTTGCTGCTAAAAAAAAAAAAAAAGAGAGATTTTAGCGCAGTGTATCCCTAGGGGATGTTGAAAGGGTAACAAGGCATAAAGGTGACATGCATACAAAAATCAAAACTATAGAAATGCCGAAGCGAGCAGAGAGTAGGGGGCAGCAGCCATTTCTTTTCA…
c9447_g1	1	p3	(GAT)6	18	1	18	undetermined	GATGATGATGATGATGATGGATGGGAGGGAGGAGTTGGAGTGAATGATTTGTGAGGGATCTGATGAGTGTTGTTAAACTGGTTGAGATTTGAGGTTCGAGGGGCGGTGAAGCGAGTCCAAGCGGTTAGGATACTATCGAGAGTATCTAGAGTATCGGGGGAGATCTGATCGGGTAGTTCCAACCTGATGGATGGCTGATGACGATCATCGGGACTCGAGAGCGATCGAGGGTCTTGATCGGATTGGATTTGGATCGAGTAGGAGCGAGGAGGATGGAAGGAGACGGAAGAATCGCGAGAGAGAGGGATTTCGATGAGGCCGCCGGCTAGGGAGAGGAGCAGCCAAGTATCCAGGGTGAGTTCTGGTGGATGAGAGTGAGACTTTATCGATAGATCGTAG…
c6941_g1	1	p1	(T)20	20	208	227	cds	CTGAGAACCATCGAACTCAAAGTCATGGTATAAACGATCTAACCTGGTCTCCCGATTCAAAATACTTAATCGCTGGATCGGATGATCATTCCATCTACATCTGGCTCATCTCACCTTCATCCTCCTCCTCATCCCCATCCTCATCCTCATCTTCATTATCATCTTCGTCCTTCTTGACCTGCTTGGTTCATGACCGTCGGTCCTTAATTTTTTTTTTTTTTTTTTTT
c12919_g1	1	p1	(A)12	12	242	253	undetermined	AAGGGCTAAACAAGTTGATGATTTATTAAGAGAAGACATGGGAGACAATAATAATAATAAATAAATAAAAAATTCAACGTCACAGAGAACCAAATCAAAGATCAAAATCGAACCAAATCGAAAAAAAAAGGAAAATCATAGCATGACATGGGGGATTATGAACAACACTACTGGATGATGATCGTGGTAGGCGCTGTTGGAACGTTCCTTTGATTCATCCTTTCTTTCTTTTCAAATCATCAAAAAAAAAAAACTGCCTCAAGT
c7599_g2	1	p1	(T)13	13	290	302	undetermined	TAGTATCAATTTTCTCAATCCTTGGACAGTATCAAAGCTGTGATGCTCTTCAAGATTACTAGATCTTCGCGAGGAGGCCATCAATAGCAACTGAGCAAGCCTGAGAAGAGGATGGGCTCCCAGCATTATTGCCGTACATAGGAGTACAACAGTTCCACACCCGTCAAATGTATTTTAGGCTCTTTTCCTTTGCAACTATTAAAGGCAACGCACAACTGAAAGTAGCGAGATAAGCAGCATCCTGGACCCTCTTTATGAGTATGATTGATGATATTTATAGAGTTGCAAGTTTTTTTTTTTTTACTTTTGCATCTTCATGCTAAACCTCCGCGAACCGCAATGTTCACCGGATGTATTGACCCTCAACATTTTCGAGCACTTTAGCAGAAGACTTTGCAT…
c7019_g1	1	p3	(TCG)7	21	1158	1178	utr5	TTGTTGTTGTTGGTGGTGGTGGTGATCTTGATCGTGTTGATGATGAGGATGGGAATCCTGGTGGTGTTGGTTTTGAAGGTGTCGAGTCCTTCTTCCATCCTCCTTGAGACGTTTCGATGGCGATCCTCTCCTACCTGGACCCGAAGGAGCTGAAGTTGAAGTAGGACCGGTGGAATTCTTATGATTTCCAAATACACCGTTCGCTCGGGTCGTCGTCGTAACTCTAGTACTTGATAATGAACCTCCGGCCGAATCATCGGTATCATCGATGATCTTTCGAGTTCGTCTCTGTTTGGGATGGGATCCCGGGTGGGAGGATGTACTGGGAGAATGGTGTGGCTTAGTGGTCGTCGTCGATAGCGAGGGTGCTGTTGTGGAGGCTAGTTCGACGGCTGCTGG…
c12269_g1	1	p3	(CTC)5	15	5	19	undetermined	TCTTCTCCTCCTCCTCCTCCTTCTTGTCGTCGTCGTCTCCTGACGACCGTGGCGACGATGATGACGAACGTAGGAGGGGACGAGAGGAGAGGAAGAACGGGCGGGATGGATAGATGGCGTGAGGTTAAATGTAGAGCGGGCGAAGGCGAAGAGAGGGAGAGAGAGAGCTGATGGAGTGTAGACCACACTTGAGATTGAACAGCTGCGAATCTGCACGACCGACGACGGCCGAAGCCGG
c9665_g1	1	p1	(T)12	12	43	54	undetermined	TCCTACTCATAACGAAACCACATCGAACCCACACGTGCGTGGTTTTTTTTTTTTCATGATGGAATACCAGACAATAATGTACATAGACGATTCCATGCATACATACCTACCACATATCTTGGCGGGTGATCTTGATCGTGTCTCTTGGAATGAACTAGTAGTAGTCTCGAGAACGAAATACATCGTGTTGGATGATGGATGAGAAACGTAAACCACACGAACGAAGGATCGAGAAAGGGACGGTACGATGAAAGACATCTAATAGATACATACAAAAAAAAAATGAAGCGTACAAATAAACCTGGAGGGAAAGAAACGATGTGAATGATAGACAATGGTACTAATGGTATGTATGCGAATCAAGCAAAGGAAGCAGAATCCAACACAAGTCCTAGACTA…
c9665_g1	2	p1	(A)10	10	274	283	undetermined	TCCTACTCATAACGAAACCACATCGAACCCACACGTGCGTGGTTTTTTTTTTTTCATGATGGAATACCAGACAATAATGTACATAGACGATTCCATGCATACATACCTACCACATATCTTGGCGGGTGATCTTGATCGTGTCTCTTGGAATGAACTAGTAGTAGTCTCGAGAACGAAATACATCGTGTTGGATGATGGATGAGAAACGTAAACCACACGAACGAAGGATCGAGAAAGGGACGGTACGATGAAAGACATCTAATAGATACATACAAAAAAAAAATGAAGCGTACAAATAAACCTGGAGGGAAAGAAACGATGTGAATGATAGACAATGGTACTAATGGTATGTATGCGAATCAAGCAAAGGAAGCAGAATCCAACACAAGTCCTAGACTA…
c13953_g1	1	p3	(ATC)5	15	7	21	cds	ATGATGATCATCATCATCATCATGAGTAGTATTGGTTCGGGATAGTAAACTAAAGCTGGACCTCAAGAATCTCAGGATCAAGGTTTGATGGGCTCGAACGATCCGATCCTGATGGGATTCGGATCCACCGAGGTGAGGAAAGTTGAAGATGATCCGATCGAACGGGCCATCTCGTCGGAGGATGTTCTTGATCCTCTTATCGTGATCCAAGTTGGTAGCATCTAATTCGAAGATCAGTCTGACCTGATGATCGTCTAAGATCTTGATCGATTCTATCGATTCGGGGTATTTCTTCGAGACGGTCTCCCTTGAGTCTAAGGTCGAGGCGGTGATCAAGTTCCCGGGATGAGAATGTTGGAGGAGTAGTGAGACTGAGAACGACAGATTTCCCTCACCAAC…
c12088_g1	1	p1	(A)10	10	91	100	undetermined	GACCGATCTATATCGACCGTCTGCTACTCCAATCGATCACCCGTCCAAGCTATTCGCTACTCATCCATCGACATTCAGCTTCCCCCGTTCAAAAAAAAAATACGAAGAACACAGTTTAATATCAATCCTACCGCGGCAGTCGAATTCAGACCAGACATATCTGCATACTCAAATCATACATCCCCACTCTCACATCAAGAACAACAACAAGACAAACATCCGAGCCCGCCAAATTCAAATTCATATGTCTCCAACTCGATGATTGCT
c9210_g1	1	c	(A)12gaaagaaaaaaagaaaagagatgtgaacaaaacgagaaaag(A)12	65	1	65	undetermined	AAAAAAAAAAAAGAAAGAAAAAAAGAAAAGAGATGTGAACAAAACGAGAAAAGAAAAAAAAAAAAGTTAAAAAGAATGTAGCGATGAACCACCAGAATGGGGTTCAAAGCAGTTTGATCTATGTTGGGAATGGATGGAAGATGGAGAGGGAGTTCTAAGAGCTCTCGATCTCCATCCTCCACCACACATTCCGCCGCTCTGGGGTGAGAGAGACATGCATGCTGATCCACTTCACAGTCGGTCAGATTGCCTTGGTCTTGAAACCAGGCTGCTAATCGGCTCATTAACCTCACCGGGGTGGGTGGGTTGGTTTTGGCCTTGCTGGGGCTGGCAACCCTTGGCGTTTGTAGTGCTTCCTAGTCGGAGGAGGGCGGCCATCGATGGACTGCACTCGAAAGA…
c9210_g1	2	c	(AGA)6g(GAA)5	34	916	949	undetermined	AAAAAAAAAAAAGAAAGAAAAAAAGAAAAGAGATGTGAACAAAACGAGAAAAGAAAAAAAAAAAAGTTAAAAAGAATGTAGCGATGAACCACCAGAATGGGGTTCAAAGCAGTTTGATCTATGTTGGGAATGGATGGAAGATGGAGAGGGAGTTCTAAGAGCTCTCGATCTCCATCCTCCACCACACATTCCGCCGCTCTGGGGTGAGAGAGACATGCATGCTGATCCACTTCACAGTCGGTCAGATTGCCTTGGTCTTGAAACCAGGCTGCTAATCGGCTCATTAACCTCACCGGGGTGGGTGGGTTGGTTTTGGCCTTGCTGGGGCTGGCAACCCTTGGCGTTTGTAGTGCTTCCTAGTCGGAGGAGGGCGGCCATCGATGGACTGCACTCGAAAGA…
c1072_g1	1	p2	(AG)11	22	1	22	undetermined	AGAGAGAGAGAGAGAGAGAGAGTCTCTAAGTACGATTACATAAGCCAAGAAGAAGTCTTCTATCCCCCTCCCCTACCTCATCCGTCGACCCTCTCTCTTTTTTTGTCTTGCTCTCTCTCTTCCTTTGTCTCTTTTGAGTAAAGCAATTCACGATCCAAGATATCGTCTCTATAAATCTATCCGATCCACTGGCGAGAGCACTACCCTTGAGATCCTCGTCGTCGTCGTCGTCGTCGT
c1072_g1	2	p3	(TCG)7	21	216	236	undetermined	AGAGAGAGAGAGAGAGAGAGAGTCTCTAAGTACGATTACATAAGCCAAGAAGAAGTCTTCTATCCCCCTCCCCTACCTCATCCGTCGACCCTCTCTCTTTTTTTGTCTTGCTCTCTCTCTTCCTTTGTCTCTTTTGAGTAAAGCAATTCACGATCCAAGATATCGTCTCTATAAATCTATCCGATCCACTGGCGAGAGCACTACCCTTGAGATCCTCGTCGTCGTCGTCGTCGTCGT
c6155_g1	1	p1	(T)12	12	39	50	undetermined	GATCAAAGCTGGACGCTTTGACCCATCAAATACGATAATTTTTTTTTTTTGTTAATGAAATCAACGGTTGAAAGTCGTCGGTAGGGTGGCTGGTCATTTTGGTGCGACCAGCTTTGATCGGCGTCGGGGGGAGCTTGGTCGGGCGCCAAGTAATTTTGACCCCCGCGAGGCCGACCCGATCAAGCCCTCTGGGCGCCTATCCAAGTCCCGCTGGGCGCACGCCAAGTCAAACTTGGACAGGCGCCCAGATGCGCTTTACCCACCATATGGATTAGGACAAGTTCTACTGTAAATATACGGTCGATACGAGGCAGGGGGTTCGACCCAAGTGACTGGACCCATCGATCCTAGGGGTAGTTTGTCACCGCTAGAAGATACATGCAGTCCACAGAGCCACGA…
c5612_g2	1	c	(GA)10aatacccagcccgaatcgaagtcaaaaaaataaataaataaataaacgatggagatg(A)11	88	1	88	undetermined	GAGAGAGAGAGAGAGAGAGAAATACCCAGCCCGAATCGAAGTCAAAAAAATAAATAAATAAATAAACGATGGAGATGAAAAAAAAAAAGGTCAATCGATTTCTAGATACGTAGGGATGAATGCGTATACGAGAAAAGAACATGTTATGAATCCATCAAATGGGCGACGGGAATGGTTCCTTTCTTCGAAAACCGAGAAACGACGATGACGAGGACGACGAACCAAGAGAGTACCAAAAGTCCATCCAATGAAGGGATGGGCAGGATGGGATGGGATGGGATGGGA
c9569_g5	1	p3	(TCA)6	18	3832	3849	utr5	GGTGGGAATTCCAGTTGGCCCCACATCATCCAACTCAGATAGGTATTTGGACATATTACAAGATAATAATCATTAGGGTGTACCCGAGTTAAAACTTTGGAAATTTTCAATAGCCGATTTTGGCAAAATCATTTATTTCGAGACATTTTTTGACTAAGATTAAAAATGAAGCTCTGTTTTTATTGGAAAGATATTTTTCAATGAAAAAAGGGGGTATGCCTGAAATCATCCATCTCTGAAGATATTAACTCTGATGCGCCCTATTGATGCTACAATATGTAAAAGAAGAATCCTTTGATAACTATGGTATGCATGGGTATTAACGACTCGAGCCGGACCAATCCACGTCAATCATCAGTCGGACCATATAACATAGGATGATCGAGTACGCCACGACGT…
c8821_g2	1	p3	(GGA)5	15	4247	4261	utr5	CCGATGACCCAGATCTGATGGAGAGAGAAGAACAAAAGACAGGGAGAAAGACGGAGGAGGATCAACGGGTTCACACATGAAAGGTGATGATGATCGTCTTCACCACGAGCCTGCCTGGTCGGCCTGCCTTGTTCCGAGAAGCAGAAGAAAATCCCTTTGAGATTGGATCAGGAGAGTTGGAATCGATTGGAGATCATAGGTTAGAGTAATACCCTCTCGAGTCCGAGAGCACTTGAGCCTCGTAGTCGATCCACTTGGAGTGAGCTTGGTCAAGGACTAAGCGTTTGAGGCCGGGGACGATCGACTTGATATAGATCTGAAACGTGGCCGAGATCGGTCGATGGTCGGAGATATTGACCTCGTAGCGTCGATAGTTCAAACTCTCGACGATCGACGTCT…
c12655_g1	1	p2	(TG)8	16	1	16	undetermined	TGTGTGTGTGTGTGTGGGGGGGGGTGTCTTGCTACGAGATGCCCTCGAGGATAGGATCCATCGATTCATCTTCATAATCAAACTCATATTGAGTCACCCATCAGAGTGCTTTTCGTTTGGGAGATTTGGGATGGACGACGACGAGGCCAGCAGCTGATCGGTTGCTCAAGTTCACGAGCTCATCCCATCGGCCATCTCACGACTATGACCGGGATCGATCCAAGCATTCACTTATGGGTCTCACTGACTGATCAGCTCATGAGGGTGGCAGTCGAGACTCCAGCAGGCCTCGATAACCCATGG
c5659_g1	1	p2	(AT)7	14	225	238	utr3	TTCTATTCCATTCTTTTGTCTTCCAAGTTTGTGGGTTTGCCGTCGAGCAAAAAGCAAACTCATAATCGCAAAGATGAATCAAGGTGCTTGGCTAGATCATCATCGGTGCCTAATACACCCCTCTAGGATTAGTCTTTTGGATGAGTGAAAAAAAGAACCAATCAATCAATGTTGAAGCAAAACAGATCACTTTTAGTTTTACATGGACTGGCGTAGAGATGCCAATATATATATATATGTGGGTGTGTGTAGAATATAGATAGACAGATGAAACAAGTGATGTGTGAAGATGAAAAAAAATATTCAAGGATACAATTCCATCGACGAGTTCCCATGACTTTTTTTTTGTAAAAAAAAAAGAAGACGGTCCGCTAGGGTAACGGTAGGACGGGCAGTTGC…
c5659_g1	2	p1	(A)10	10	350	359	utr3	TTCTATTCCATTCTTTTGTCTTCCAAGTTTGTGGGTTTGCCGTCGAGCAAAAAGCAAACTCATAATCGCAAAGATGAATCAAGGTGCTTGGCTAGATCATCATCGGTGCCTAATACACCCCTCTAGGATTAGTCTTTTGGATGAGTGAAAAAAAGAACCAATCAATCAATGTTGAAGCAAAACAGATCACTTTTAGTTTTACATGGACTGGCGTAGAGATGCCAATATATATATATATGTGGGTGTGTGTAGAATATAGATAGACAGATGAAACAAGTGATGTGTGAAGATGAAAAAAAATATTCAAGGATACAATTCCATCGACGAGTTCCCATGACTTTTTTTTTGTAAAAAAAAAAGAAGACGGTCCGCTAGGGTAACGGTAGGACGGGCAGTTGC…
c5659_g1	3	p3	(ATG)7	21	1807	1827	undetermined	TTCTATTCCATTCTTTTGTCTTCCAAGTTTGTGGGTTTGCCGTCGAGCAAAAAGCAAACTCATAATCGCAAAGATGAATCAAGGTGCTTGGCTAGATCATCATCGGTGCCTAATACACCCCTCTAGGATTAGTCTTTTGGATGAGTGAAAAAAAGAACCAATCAATCAATGTTGAAGCAAAACAGATCACTTTTAGTTTTACATGGACTGGCGTAGAGATGCCAATATATATATATATGTGGGTGTGTGTAGAATATAGATAGACAGATGAAACAAGTGATGTGTGAAGATGAAAAAAAATATTCAAGGATACAATTCCATCGACGAGTTCCCATGACTTTTTTTTTGTAAAAAAAAAAGAAGACGGTCCGCTAGGGTAACGGTAGGACGGGCAGTTGC…
c8826_g1	1	p2	(TA)6	12	1156	1167	undetermined	ATCCAACTTGGCAGTGTCACGTCTGGGCTGGGGAGGTCAACCGGATCTGGACATGAGAGATTGTTGTGAGGGAGAGGAAGCTGAGGAAGGAGGAGGACCGAATTGGAAGGATACCGATTAGGAGGAACTTGGACATCGATTTGATCTCAAGAGGAAGGAAGATCCATGAAAAGAGAGACTTGAATGGATTGAAGCCATTGACCGAATCCAAACTCAGAAGCTCGGTCTGATTACCAAACCAACGGCTTATAGTCTCAGAACTCGTCCTCCCACACGAACCCACACCTTGGACCTGCAAGCAGACGCACGCACGTATATCACCGAGTGATGGCCGATTCATCCTTACTATTCGATGACCTGTTCACGATCTCGACGATCGATCGGGATGGCAAGAAGTTC…
c8826_g1	2	p1	(A)10	10	3605	3614	undetermined	ATCCAACTTGGCAGTGTCACGTCTGGGCTGGGGAGGTCAACCGGATCTGGACATGAGAGATTGTTGTGAGGGAGAGGAAGCTGAGGAAGGAGGAGGACCGAATTGGAAGGATACCGATTAGGAGGAACTTGGACATCGATTTGATCTCAAGAGGAAGGAAGATCCATGAAAAGAGAGACTTGAATGGATTGAAGCCATTGACCGAATCCAAACTCAGAAGCTCGGTCTGATTACCAAACCAACGGCTTATAGTCTCAGAACTCGTCCTCCCACACGAACCCACACCTTGGACCTGCAAGCAGACGCACGCACGTATATCACCGAGTGATGGCCGATTCATCCTTACTATTCGATGACCTGTTCACGATCTCGACGATCGATCGGGATGGCAAGAAGTTC…
c9560_g1	1	c	(T)10aagttatctacctgactatcttctttcgccttctgtttcaaagctttctcttga(T)10acttgtttgaaaacaaaaaaagaataggttggggagtaggtgc(G)11	128	3992	4119	utr3	TCGTAAGTTTCACTTGTTGATCAGTCCGAGACGTCTCACGAAGACTGCGATCGGGGTTTAGCAATCACAAATCGACGTGCTCCTGAGTGCCGTGGAGCACCACGCTGGTCGATCGACTCTTGAGGTGGTATCCAAGAGATCAGGGGAGCCTAGTCTGGTTGGACATTTCCCACTGGATCTTTAATCTCTTTCCTTCGATTAGGTTTTCATCCCTTTCAAATCGATATGGACACCACAGATAATATGTAAACCAGTACATGTTGCATGTCGTCGTAAGGATTTAAGTGTGTAGATATCAATAAATATTCAAACGTATTATTCATCTGTAGCGGTTGAACGGAGAGAAAGACAGAAAGAAGCAGCCGGTCGGTGTCCAATTAGTGTTACCGAGACGATTGG…
c4825_g1	1	c	(AAT)5(A)21	36	1412	1447	utr3	AGGAAGGAGAAGAGTAGGAGCAGCTTAGTCTAAGATAGGACTGATTGGATTGGATTGGATTGAATCAGGTTCAAGATGAGATCGAGATTAGATTCAGTTCTTCGTCGTCTGCCCATCATCTTCCATCCTCGACGACTCTCACGATTCTTACCTTCTTCATCGAAACCAGTCGATGGAAGTCATCCTGCTCACCAGTTCACCAGTTTAGCAACCTGCATCGGGAGTGATAGTGTGACCATGAACCCATCCCACGATCTGGCTCAGCAGACTCATAAGATCACCACATCCTGGGCGAGCAGTGATGGTAAGTTTAGAAGAGCCCAGTCAGCCTTCAGGAACTCCATCGAGCCCCATGGACGATTCCCTCCCGAGAGGAATCGATACCATCTGTACGTCAGT…
c4856_g1	1	p3	(TGA)5	15	2774	2788	utr5	GGATCGGAGAGCGGGTCAGAGGACTGAGTAGCTCGGATCCTTCGAGTCCGCCAACCGAACGGTCGCCATGATGACCGTTCAGTGATCGGACAGGGGCAGAGAAGATGGTGTTACGAGGGATGATGAGCGAAACCGCAGGGCTCCACACGGGCTTTTGACAAGTCGTGAGTGCGTACGAACAGACGAAGGAGGAAAATACATCGATGAATAGGTTGGTAGTACATGGGGCATACGTTTTGGATGATGGTTGGTTCGGGATGAGGCCTACTCTGCGCGCCGGGGTAAGACAACTAAAAACTACAGGACTAACACACAACGTGAAAGGGGCAAAGAGAGAGTCCATCATGATCACAAGAACAGGATATCGATCGGACGACAGATATGTATCACTGTCTCTTA…
c9559_g1	1	c	(A)13gaggtagaagaagaaagatccagataagctaaataaataaagagagatagagagagagaaaa(G)10	85	16	100	undetermined	TTTTTTTCAAAAAGGAAAAAAAAAAAAAGAGGTAGAAGAAGAAAGATCCAGATAAGCTAAATAAATAAAGAGAGATAGAGAGAGAGAAAAGGGGGGGGGGAGGGGAGACGAGTACAGATGTTTGGCTGAGTTGACGATCGAAAGGAGGCTTTGATCGGTAGCCTCATGATATGGATTACAGGATTCGAAATGCCAGCAAAAACACACACACACAACAACAACAACAAAAAGAAATTCTAGCGGATGATGAACGAAGAGGAGAGAGATGATGATGAATCATCAGGGGCCCTCGAGGTAGGTTGATAGAGGAGCAGAAGCTTAAGAGGAGCAGATATCATGGCAGGACTAGTGTTGAGACCATTCAAGACGGTATGTGTGGTTAGGTTCCAAATCCACTCG…
c9559_g1	2	c*	(AC)6(ACA)5*	25	202	226	undetermined	TTTTTTTCAAAAAGGAAAAAAAAAAAAAGAGGTAGAAGAAGAAAGATCCAGATAAGCTAAATAAATAAAGAGAGATAGAGAGAGAGAAAAGGGGGGGGGGAGGGGAGACGAGTACAGATGTTTGGCTGAGTTGACGATCGAAAGGAGGCTTTGATCGGTAGCCTCATGATATGGATTACAGGATTCGAAATGCCAGCAAAAACACACACACACAACAACAACAACAAAAAGAAATTCTAGCGGATGATGAACGAAGAGGAGAGAGATGATGATGAATCATCAGGGGCCCTCGAGGTAGGTTGATAGAGGAGCAGAAGCTTAAGAGGAGCAGATATCATGGCAGGACTAGTGTTGAGACCATTCAAGACGGTATGTGTGGTTAGGTTCCAAATCCACTCG…
c2361_g1	1	p3	(TGA)6	18	5	22	cds	ATGGTGATGATGATGATGATGATCGGGGTCGAGGATCGAGAGAGCGAGAGAGGGTGAGTTTGTGGAGATGCCTACCGTAGTGTCGAGGGGAACTGATGGGTCTCTTTCTCATCTTGACATGATGAGAGGATAGGACTGTGGAGGAAGGAAGCAAGTAGGATGATGAGTCAACGGGGGAGGGGATATGCCATGAATCATGGGAGGTGAGCAGCCGAGTGGATGATGATGATGATGATTACCCTTTGCGAGAGCGATGGGATCGAACGAGTTGGAGTTGAGGGGGATCGTCGAAGGGGATTGATGAGGGTGATGATGGAAGGATGAGGATGATGAGGATGAGTTGAGGGGGGGATGGTGATGAGGATTGGTTTGAATCGAAGGATGATCGTTGGCGAGCCT…
c2361_g1	2	p3	(GAT)6	18	219	236	utr5	ATGGTGATGATGATGATGATGATCGGGGTCGAGGATCGAGAGAGCGAGAGAGGGTGAGTTTGTGGAGATGCCTACCGTAGTGTCGAGGGGAACTGATGGGTCTCTTTCTCATCTTGACATGATGAGAGGATAGGACTGTGGAGGAAGGAAGCAAGTAGGATGATGAGTCAACGGGGGAGGGGATATGCCATGAATCATGGGAGGTGAGCAGCCGAGTGGATGATGATGATGATGATTACCCTTTGCGAGAGCGATGGGATCGAACGAGTTGGAGTTGAGGGGGATCGTCGAAGGGGATTGATGAGGGTGATGATGGAAGGATGAGGATGATGAGGATGAGTTGAGGGGGGGATGGTGATGAGGATTGGTTTGAATCGAAGGATGATCGTTGGCGAGCCT…
c8468_g2	1	p3	(GAT)7	21	1	21	utr5	GATGATGATGATGATGATGATCAGCCCGAGACCGATTCGGATGTTTACGGTTTAATCCATCCAACTCGTTCGAGGGACCTTGGATCTAAGACCACCACCCCTGATGATCTCAAAGATCCTCATCCGATCAAATCTTACAAGGTCGATCATCATCCTAGGCATCCCCATATCACTCACCCCATCCAGTCATCCCGATCCCGTCAGGTCATCACTACCGAGGATGAGGATCCTTATTCTCCCGCTAGTCTAACCGATGATGATGAAGACGAGGACGGTCAGAGTATTCAATACACCGGTAGTAGCTGTGAAGATCATCATGCCAAGCCTACTCCACAGGAACGAGTTCTGGATGGGCCGAGCCCTTACTTAAACCGACAAGTTCCAGGTTCATCTTCCATC…
c9308_g1	1	p1	(A)10	10	4395	4404	utr3	GAACGGGGTTCGATATAGCCCCCCAACTGCCCCGTCATCGTCTCGCCATCCAGTCCGGTCCGTTGACCATCATCCACTTCTCGATTCATGCAGTCTGCCCTCGACTCGCCCATTCATTGAACGAACCGCTCGAACTCTCACGGGACTCACGGATCGTTTGTCACACTCGCAAGGATGCTACGCGATGAGGAGGACGCCATTCTATCCCTCGGTGGATTCGCACTGGAAGGGCTTCTGACTGATCTCGATGCCGACGCGGTTTCGGGTCTGCGTGCTCAATTAGGCTTGAGCTCCGCAAATATAGGCTATGGAAGGGAAGACTTGTACAACGGCAAGTTTGCTGACGATGACACTGGAATACCTCCCGCTTATGGAGAAAACGTTTCAGGATCTAGACGA…
c3456_g1	1	p1	(A)16	16	323	338	undetermined	TTTTTTTTGTTGGTCAAAAACCACAGTGGCTGCTTGACTTCTGCTGTGGACTTCTTACCCTTGTTGAGTGGACTTACCACCCGCAACTACAGCCCGCCTGCTCGGCTCGCGATTCGATCTGACCTGCGTACGGATCGGGTTCTAGATCAGCAGCGACAGACCGGCACGAGCACTATGTGATTTCTTCCGGTGGGAGGGGGAGTGATCCTGATGATCACGGTTCAGTCTAGGAAATCAGTATGATTTGATGATGATGATCAGTCGTAGTACTAGGACTAGGGCCACCGAACACCCGATCGGACCCAAAACACCTCACAGATACAAAAAAAAAAAAAAAA
c13365_g1	1	p3	(AGG)5	15	8	22	undetermined	GGAAGGAAGGAGGAGGAGGAGGAGCCTTGGAGAAAGAGTCTTTCTTACTCGATGAAGTGTGAGAGAGAGTGATAGAGAGTTAGACCGATACGAATCTCCCAAAGTGATCATCGAAGCATGAGAAACTCAAGGATGATCAATTAATCATCATCATAGCTCGTATCAAGCTTTGTAGGTCTTAGCATTTTACCAGGCCTTCGATCGTCTTGGGTGATATGATTCGAACGACGGTCGAGTTAGAGCTCGTACGGCTTTA
c9146_g1	1	p2	(AT)10	20	1887	1906	undetermined	CATCGAATCCTTCCCTCTCCGTCATTCGATCGACTCTGGGATTGGTATCAACTCTTCAAGTCAAGATCCGCTCGAGTCATCGAAGGCTGTATGATGACCATCCTAGAATTCCCTCAAGAACTCGTCCCGAGACAGGATCGAGTCGATGAATTGATCACCGATTTTCAATCTCTGGCCCAGAGTCGATCATCGAATCCTTCCCTCTCCGTCATTCGATCGACTCTGGGATTGGTATCAACTCTTCAAGTCAAGATCCGCTCGAGTCATCGAAGGCTGTATGATGACCATCCTAGAATTCCCTCAAGAACTCGTCCCGAGACAGGATCGAGTCGATGAATTGATCACCGATTTTCAATCTCTGGCCCAGAGTCGATCATCCTCAACCGATCATCTCATCAG…
c6633_g1	1	p1	(A)10	10	262	271	utr5	CGGGACATGATCGATTCGGATTGACAATCGATCGGCCAGTGCCTATCCTCCGTACGGAATCCATCAACCTCGCAACCTGTTGATGCTTGGGGTCTGATCCCTCGACGACTGCCATTTCCGCACCTCTCAGTAGTTTTGCTTCCCCCCAAAAACAATCCACGCCCGTAGTTTCTGGATCATCGTCCTGAAGTGCTCAGCTTCAGAAACTCCATGGGCTGAGTTGATTTGGTCATCCCACAGCTCCCGTTTTTTCTCTAATCTAAAAAAAAAAGCAGAACAAATTACCCACAATAATTAACCATCACCCAAACTGGTCTCCTCTTCGCACCTCTTCATCATCCATCCAACTCGTTTCCATCTCTCACTGTTTCATACTCAGAAGACAGTGGACCAAGCCTA…
c5487_g1	1	p1	(C)11	11	797	807	utr3	GAGGAGTGTGTAGATGAGGAGGAATTGACCCCCCTCATCATCATCGTCCAATCTCTCGAAAGGAAGGTTTCAGCAAGTCAAATCCTCCTCATCTACACACTCCTCCGAGTAGGAAATGTCAGAAGACCTGTTCTCGGTATTGGCTGCCATCGGGATCATCGCACTCGTCTATCGATGGTTCACTACCTCTCCCACCAGCCCCTCCACCGGCCCCAATTCGGCTAGCTCTCTCACCTCCCTTCAACGAAGGGCGATGAACCTTCCGAGGTCTCAAATCGATCGGTTGTTGTCCATGTTCCCTCAACTCACTGAAAATGAAGTTCGATACGCACTCGTCAGCACTCGTGGTGGGGTCGAAGCAGTGGCCGAGCGTGTACTCATCAGGGGCGGCCTAGAACC…
c2570_g1	1	p1	(A)12	12	453	464	cds	ATCGGCTTAAAATTGATGATTGACAAAAAAAAGAAAAAAAATTATCAAAAAATAATCTACCATCAAAAAATGATGAGAGTTGCACCAGACAGAAATAAGATGGTAAGGAATGAGAAGAAGAAAAAAGAGAGAGATAGATTGGATTCTACCATTGGGTAGAACCTTGATTGGCCTTGATGACTGCCTGAATCCAATCAGGCATCGATGTGATGAGATTGTGAAGAGTTTGATGAGGAAAGTTATCCCAGGCACCTTGAAGTGCCTTTTCCATCTCTGGGATCGACTTTGGTTGGTAGAGATGTTGAATATTGTTTTTTTAAAATTTTTCCAAAGATTCTCGATCGGATTGAGGTCTGGGGACTGGGCTGGCCAAACGAGTTTTTTTGATGTCGTTGGAGT…
c2570_g1	2	p1	(A)12	12	839	850	undetermined	ATCGGCTTAAAATTGATGATTGACAAAAAAAAGAAAAAAAATTATCAAAAAATAATCTACCATCAAAAAATGATGAGAGTTGCACCAGACAGAAATAAGATGGTAAGGAATGAGAAGAAGAAAAAAGAGAGAGATAGATTGGATTCTACCATTGGGTAGAACCTTGATTGGCCTTGATGACTGCCTGAATCCAATCAGGCATCGATGTGATGAGATTGTGAAGAGTTTGATGAGGAAAGTTATCCCAGGCACCTTGAAGTGCCTTTTCCATCTCTGGGATCGACTTTGGTTGGTAGAGATGTTGAATATTGTTTTTTTAAAATTTTTCCAAAGATTCTCGATCGGATTGAGGTCTGGGGACTGGGCTGGCCAAACGAGTTTTTTTGATGTCGTTGGAGT…
c9710_g1	1	p1	(A)10	10	113	122	utr3	TGGAAGGATTCATATACTTCTTCTTGGTTCGTAAAAGTCGCGGTTTGGAGACAAATATGAATTCATTTGTTTTTGTGTGTCGAGATACAAGAAATGAGGGAAAGACTCAAAGAAAAAAAAAACGAGTAAATAAGATAAAGACAAGAGGATAAATATAATTGAGCATGATTTGAAAAACTAAGCAGCATCAACAGGACCTTGACGCTACGATATCCAAGGTCCGAGCAGCGTTTTAATTATCCCAAAAAGACTTCCGTTCACTGACGGCAAACATGGATTCGATCGATTGGTTAAAACGATGATGATGAACATTACAACCACCACCAAAAGATCCATTCAAACTCGTCGAGCGACGACGAAAGCCATAGCCACTTCATCCGAGTGAGAGATCGAGATCTC…
c9084_g1	1	p1	(G)10	10	16	25	utr3	CAGGATTATGGTTGAGGGGGGGGGGATGTTGTAACCTATACAGAAGTGTCACACATCAATCACACTCAACCATAATACTGCCTATAAATAGCAAACAACAAACAATCCTAGGTACATGATGCAATGAATTATGTACAACATTACAATCCTACATTCCCGACCCTTATTGAGCGGGGATCCGCGGAAGGGACAATGGTGGGACCCGCTCGCCAAATTCTCAATAACTGTTGCGCGGGCCCGACTTATCGCAACAAGGGTGCAAAATCGGGTTTCAACAGTTCCACCCTCGCGCGCCTCGACAACTTGTCAAAGTTGTCAAGGGTTTTGTTGAGACGGTGGTAGATGCTCTTAATCTTAAAATATACTTGAGCCAGTCAGTCTGCCTCGGCAGGTCTCAAC…
c14894_g1	1	p4	(GGAT)5	20	1	20	undetermined	GGATGGATGGATGGATGGATTAGGAAGAAATCAATCCTCTTACCACCCCACCCCACCCCACCATCTTGGTCACTCCTCTCATACATACGTACTAACCCAAGTTAGCTCCTCATCAATCTCAAATGGATCCGGTTCATCGATCGATCTCGAAGGTCTTCTTACTCTTCCCACCCATCAAGCTTGATCCTTACCAGCCATCATGATTAGGTTCATCAACGCTTGATCGACTGTCATCAGATCCTTAAGTCAAGATGATGACTCTCCCA
c1470_g1	1	p1	(A)10	10	275	284	undetermined	CATTATGGTGAGGTAAAACGATCGAGTTAAAAAACAACGATTGATAATGATTAATTCAAGCTGACGTGGCAAACATTACAAATGAAAGAGATTGTGGATGGACAGGTAGATATACATAGTACAAAAAATAACACAATTACATGGACATACTCATTCATCAACCTGTAGATGCCCATGCATACATGAACACTTGAACGACCCTCGCAAACAGGCACGCTTAGGCACAAAGAAACAAGCGTACAAAAAGACTACTCGATCGACTTCTTTGTCTGGCAAAAAAAAAACTTACATACATGCATGCATCGGGAAGACGAGTTCCATCCAGTCATCGTTGAACATGATAGTGATGATGGTAGTAGGACATTCGTAATAATAATAATGAAGAAGTAGCTATGACGA…
c7745_g1	1	p2	(AT)7	14	181	194	undetermined	CGGGGTTCCAGTTCTGTTGCAATGATGAATCATAACTAAATCGGTTACATTTCACGTTTCGATCAACGGGAATAAGATGATCGCGGATAGCAATTTCCACGAAGGGAGAAAACAGAGGGTAAAAAGTCCCAAAAGAGATTATAATAATAATCTAAGAAAAAGAAAAAAAAGCATAGGTGCATATATATATATATGTATCGTTGAGGCAGAACTGTAATAATTATTGAAATCGATTCGAAGATGGAGTTAGTGATTAAACGTAATCGGTGTCCCTCAGGTGATGAAAACCAGTCGATGATGACATCCTGATCAACAAGCTCGATATCACGTTTACGATAAGTACAGAAATAGCGAAGAGGTTCATAGTTAGAAAGATCCAAAATCATCGAAAGGGTTGTT…
c1497_g1	1	p1	(G)10	10	204	213	utr3	TGGAGATCAGTCTCGGGCGGATATGAATTCAGACCTCTTAAAACTCAAGAGTTTTCAATCCGGTCAACTACACAAATAATATGATCACATGGCTACTCGATCAATAAAGATTTTCAGCTATCCCAGGGCTTAATCAAACCTTGCTTGGACTCAACCGGCTATACCAAGCTTTATTAGCTTTACTCCCCCGTTCTTTGAGGGGTGGGGGGGGGGAAATAGAATCAGGACTATTGATAGGCTATAATTGTCAATCAGCCATTCAGGATGTCTATTTTCACGGACCAAGCCTGTCTATTTCAACTCTCATCCTTACCCGGAGACTCGAGAATTGGAAACGATCCATTCCTCCTCCGCACAGCCTTGGCTATACAATCGGACTGAAGGCTACGATGATACGAT…
c9638_g3	1	p3	(AAG)5	15	1	15	undetermined	AAGAAGAAGAAGAAGGAGAAGAAGAAACGCTGGGTCGTCGTCGTCATCCTCTCTGTCTCGGTAGTCACACCCCCAGATCCATCTCTCGACGGATCCATACTTACTCACACTCACGTAGGATGGATGAGCCCATCGACCCGAGTCTCGATCGTATCGTTCCTTTGGTCTTGACGTTCTACTCAAGAGCCTGTGGAGTAGAATCGATGGTCTACATAGGTACTGATGGGACATCCTTCCTTACATTCCATCACCGAGTCCGAGT
c4585_g1	1	p2	(GA)8	16	1	16	undetermined	GAGAGAGAGAGAGAGAGGAGAAGGAGGAAGGATGAAAGGCGAATGAGAGCTGATCAAGTGAATTCATTCGGCTCGACAGTCATCATCAGAGCTAGGGAGGGTACACGTAGGTGAGTACCAAGGTAATCAAGCCGACACAAGGGTTATGAAAAAGATACCGATCGATGACCAGCCAGCTCGCTTGCGATCGATGACCAGCCAACTCGCTTGCGATCGATGACCAGCCAACTCGCTTGCGATCGATGACCAGCCAA
c1810_g1	1	p3	(AAG)7	21	1	21	undetermined	AAGAAGAAGAAGAAGAAGAAGCAGTCAACCTTCAATATCGATTCAGTCAGATCTCCCTCCTCGATTTCGGTCCTCCTTCGAACCCATCCTACTCACAAGCCACCACCACCTCCAACTCCCATCGATCGCCCACCATCCTAGTCGTCGATCATCCTCACCCTCTATCATCTTCAGCCTCCTCCCCATATTCCAGCTCCCCCATGTCACCTCGATCGATCCAAGGGCCTGATGATGATGATGATGATGAT
c1810_g1	2	p3	(TGA)7	21	227	247	undetermined	AAGAAGAAGAAGAAGAAGAAGCAGTCAACCTTCAATATCGATTCAGTCAGATCTCCCTCCTCGATTTCGGTCCTCCTTCGAACCCATCCTACTCACAAGCCACCACCACCTCCAACTCCCATCGATCGCCCACCATCCTAGTCGTCGATCATCCTCACCCTCTATCATCTTCAGCCTCCTCCCCATATTCCAGCTCCCCCATGTCACCTCGATCGATCCAAGGGCCTGATGATGATGATGATGATGAT
c9253_g1	1	p1	(A)11	11	3231	3241	undetermined	ATTCCTGATGGCTAGGATCTCCAAGGATGGAAGATGAACTGATGCTCAATACTCGTTCAGCCTCGACTACGTCTTGAACTTGTAATTACTCAGCCCAGTCAGTCAGCCCAGTCATCATCAGTCAGCCCAGTCATCATCAGTCCATCTCCTTCCTGATCTTCATCTAGTCCGACTGACCCTGCCTCACTCCAGCTCTGGAAGCTCATCACTTCCCTTCCAGCTCTGCACTTCACATCCGATGAGCCTCTTCCTGATCTCGACCACCACTTCCCTTCCTCAAGTGACTGAACTGATCGGAGACTGCTAATTAATCCTAAGACTTCAAACTGAAGACTAGCCAGCTAGCCAGCTAGCCAGCTAGCCAGCTAGCCAGCTACACGATTCATCGATTCTCATCCG…
c15669_g1	1	p2	(GA)8	16	322	337	undetermined	GTGATTACCGAAGACCCGCAAGCCGACAAGTGCCCGGCCACCGCCACTCGATCCGGATGCCTGACGATCCGACCCCGCTGATGACGATGACCACTCACCAAGCTGACGACGACGAGGGAAGACACTCGATCGCCTGACTTTCTTCGATCAGGGTGTGGCAGTCCACGTCCCAGACTGGCCAACACGCATCACCATCCCACTTCGATCTCACGCTGTTGCCCGGTCCGATCTCTCCTCCTCCTCCGAGATGTTTCTTTCGATCTTTCTTTCGACGGGGAGAGAAGAGAGGTGGGTTGAGGGACGAGATCGGTGATGATGATGGAGAGAGAGAGAGAGAG
c3078_g1	1	c	(A)18taat(A)14	36	1	36	undetermined	AAAAAAAAAAAAAAAAAATAATAAAAAAAAAAAAAACATTCTAGATGTGATCCGAATATGGGATTCATCCTCATGGAACCTGAGGAAAGCGATGGAGGAGGCGGGCGGAAATCCAAAAGGGGAGAAAACATCCTGGAATGACTGTCAACAAAGCTTGAGAAGGTTCCAATTCAAATACCAACTCGAACCTCGATCGAGTCGAGCTCGGATGATCAACAGAATAGATTCGAATCAGTAAAGTAAGACTTGATTCATGGAACGTGGTAAATCAGAGCCTTCGATCAGGCTCCGTGACAGATCTAGTCAGCTCCATCCTCTCACAAATTTTCGTCAAGTTAAAACATCAAAATTCGACCAGCCAGAAACCCCCCCCCCCAAAAAAAAAAAAA
c3078_g1	2	c	(C)11(A)13	24	366	389	undetermined	AAAAAAAAAAAAAAAAAATAATAAAAAAAAAAAAAACATTCTAGATGTGATCCGAATATGGGATTCATCCTCATGGAACCTGAGGAAAGCGATGGAGGAGGCGGGCGGAAATCCAAAAGGGGAGAAAACATCCTGGAATGACTGTCAACAAAGCTTGAGAAGGTTCCAATTCAAATACCAACTCGAACCTCGATCGAGTCGAGCTCGGATGATCAACAGAATAGATTCGAATCAGTAAAGTAAGACTTGATTCATGGAACGTGGTAAATCAGAGCCTTCGATCAGGCTCCGTGACAGATCTAGTCAGCTCCATCCTCTCACAAATTTTCGTCAAGTTAAAACATCAAAATTCGACCAGCCAGAAACCCCCCCCCCCAAAAAAAAAAAAA
c9423_g2	1	c	(A)10cgaaacacgacgtttcatgtaaaaaacaatcctcctgctccttgtacgtc(T)15	75	326	400	utr3	GGCTTGGCAGATATGACCTTATGGATGTGTGTCTAGACACGCACGGCGCAGGGATGATGGGATGGTAAGTGAGCACATGTTTCACAGATCAAGGAAAGGTTTCTTGGAGCAATCGACGGATGAACGCAAGTAAGGAGGCATGAATCAAAACAGGGGAAGAAAAACACAGCGTAAGATCTCCCATACAGCTTGAACGTGACGACGAGCTTGGGAAGCGAAGAAAAAAGAGAGAGAAGATAAGAATCCTTCGAAAGTCAGAGGTTTGGAAGGTGACACGATCGATCTAGTCCCGCTACAAAACAATATTTCTCGTCAAAAAAACACGAAAAAAAAAACGAAACACGACGTTTCATGTAAAAAACAATCCTCCTGCTCCTTGTACGTCTTTTTTTTTTTTTT…
c4878_g1	1	p1	(A)16	16	9	24	utr3	ATAATAATAAAAAAAAAAAAAAAAGGAACATGGGGAGGGGGAAGCTACTTCAATCTTCAAAAGGTGAGAGAGAACAATGATGACAAAAAAGTCCTAATCTAATGATGATTAGTCTACGAACTATTGGGAAGTGTGCTGGCTTGATGAGTGACTGAAAAAAAGAAAAAATTCAAACAGTACATTCAAATCAAGATTAATAATCTATAGATAAAATAAAAAGATAAGAAGCAAATTCGATGGAGTATCTATAGATGTATCAATACAAATGTTGAAGCGGGACTTGAGAGCGATTACTTTCATGCTTAATTTTTTTTTTTAAAAAAAGGGGGGGGTCGTCCAAGGAACGGAAAACGTATACAAATGTGATATAAAATGAAAAGATGATTTGACGCTGAATAG…
c4878_g1	2	p1	(T)11	11	307	317	utr3	ATAATAATAAAAAAAAAAAAAAAAGGAACATGGGGAGGGGGAAGCTACTTCAATCTTCAAAAGGTGAGAGAGAACAATGATGACAAAAAAGTCCTAATCTAATGATGATTAGTCTACGAACTATTGGGAAGTGTGCTGGCTTGATGAGTGACTGAAAAAAAGAAAAAATTCAAACAGTACATTCAAATCAAGATTAATAATCTATAGATAAAATAAAAAGATAAGAAGCAAATTCGATGGAGTATCTATAGATGTATCAATACAAATGTTGAAGCGGGACTTGAGAGCGATTACTTTCATGCTTAATTTTTTTTTTTAAAAAAAGGGGGGGGTCGTCCAAGGAACGGAAAACGTATACAAATGTGATATAAAATGAAAAGATGATTTGACGCTGAATAG…
c4878_g1	3	p3	(GGA)6	18	4139	4156	utr5	ATAATAATAAAAAAAAAAAAAAAAGGAACATGGGGAGGGGGAAGCTACTTCAATCTTCAAAAGGTGAGAGAGAACAATGATGACAAAAAAGTCCTAATCTAATGATGATTAGTCTACGAACTATTGGGAAGTGTGCTGGCTTGATGAGTGACTGAAAAAAAGAAAAAATTCAAACAGTACATTCAAATCAAGATTAATAATCTATAGATAAAATAAAAAGATAAGAAGCAAATTCGATGGAGTATCTATAGATGTATCAATACAAATGTTGAAGCGGGACTTGAGAGCGATTACTTTCATGCTTAATTTTTTTTTTTAAAAAAAGGGGGGGGTCGTCCAAGGAACGGAAAACGTATACAAATGTGATATAAAATGAAAAGATGATTTGACGCTGAATAG…
c11736_g1	1	p1	(G)13	13	8	20	undetermined	AGGAGGAGGGGGGGGGGGGGCGGATATATCTGGCTCAGCACGGCTAGTCGTCGCCGAGGTGGTGGTCACGCGTACTTATGTATATAATAATAAATCCATCTAGATCTTCTCAGAGCGACCCCCTGCGTCTTGCGCTTCTAAGACTTGGTTGCTTTCACGTTCTCTCTCTCTCCCTCGCTTCTCTTCTCTACGTTTCTCCGTTTGTTGGCCTGATTGTTTGTTGGCTTGATGGTTTGTTTGGCTTGATTGTTTGTTCGCCTGATCGATTGCTCGACTGATTGTCGGTCTGATCGATTGACTGTCTTGCTGGTTTGTGATATGATGTGATTTTTTCTTTCTTTCTTCTTCTTTCTTGCTGGGTCCGGTAGTCGTGATGCGTGGCGGGCGGGTGTGGCAAAG…
c11736_g1	2	p2	(TC)6	12	161	172	undetermined	AGGAGGAGGGGGGGGGGGGGCGGATATATCTGGCTCAGCACGGCTAGTCGTCGCCGAGGTGGTGGTCACGCGTACTTATGTATATAATAATAAATCCATCTAGATCTTCTCAGAGCGACCCCCTGCGTCTTGCGCTTCTAAGACTTGGTTGCTTTCACGTTCTCTCTCTCTCCCTCGCTTCTCTTCTCTACGTTTCTCCGTTTGTTGGCCTGATTGTTTGTTGGCTTGATGGTTTGTTTGGCTTGATTGTTTGTTCGCCTGATCGATTGCTCGACTGATTGTCGGTCTGATCGATTGACTGTCTTGCTGGTTTGTGATATGATGTGATTTTTTCTTTCTTTCTTCTTCTTTCTTGCTGGGTCCGGTAGTCGTGATGCGTGGCGGGCGGGTGTGGCAAAG…
c9010_g1	1	p1	(A)10	10	2485	2494	undetermined	CCTCAGTCTCAGTCTCAGTCTCGGCTGACGACGAGCATATCGTTCCACGCTCATGAATCTCGCCCTCCTGCCCAGCTTCGGCGCCGAATTGCACGAACTCTGGGACTTGCACCAGGTTCGGCTGGAGGCCTGGCTCAGACTCAATCGGATCTCCCCCGACGACCATCAGACTCGGATCGATCTCCTGATCCTATCCCTCAGACCCAACTCGAGCCCACTCACTTGGTTCATCCATCAACCCCTCGAACTCAAGTCTAACTTCGATCAGTCCTTGAGCTTACTTCGCAACAAGTACTCCAACGATCTCCGCTGCGAGATGCATAGGATCTCTGCCCTAAACTCCCTCCAAGTTCGTAGCTTTAGGGATAGTGAACACAAGACCGAGATGGTATTCGAACT…
c9010_g1	2	p1	(T)12	12	2764	2775	undetermined	CCTCAGTCTCAGTCTCAGTCTCGGCTGACGACGAGCATATCGTTCCACGCTCATGAATCTCGCCCTCCTGCCCAGCTTCGGCGCCGAATTGCACGAACTCTGGGACTTGCACCAGGTTCGGCTGGAGGCCTGGCTCAGACTCAATCGGATCTCCCCCGACGACCATCAGACTCGGATCGATCTCCTGATCCTATCCCTCAGACCCAACTCGAGCCCACTCACTTGGTTCATCCATCAACCCCTCGAACTCAAGTCTAACTTCGATCAGTCCTTGAGCTTACTTCGCAACAAGTACTCCAACGATCTCCGCTGCGAGATGCATAGGATCTCTGCCCTAAACTCCCTCCAAGTTCGTAGCTTTAGGGATAGTGAACACAAGACCGAGATGGTATTCGAACT…
c9010_g1	3	p1	(A)20	20	3185	3204	undetermined	CCTCAGTCTCAGTCTCAGTCTCGGCTGACGACGAGCATATCGTTCCACGCTCATGAATCTCGCCCTCCTGCCCAGCTTCGGCGCCGAATTGCACGAACTCTGGGACTTGCACCAGGTTCGGCTGGAGGCCTGGCTCAGACTCAATCGGATCTCCCCCGACGACCATCAGACTCGGATCGATCTCCTGATCCTATCCCTCAGACCCAACTCGAGCCCACTCACTTGGTTCATCCATCAACCCCTCGAACTCAAGTCTAACTTCGATCAGTCCTTGAGCTTACTTCGCAACAAGTACTCCAACGATCTCCGCTGCGAGATGCATAGGATCTCTGCCCTAAACTCCCTCCAAGTTCGTAGCTTTAGGGATAGTGAACACAAGACCGAGATGGTATTCGAACT…
c6352_g1	1	p1	(G)10	10	280	289	utr3	CGCACACATCAAAGCCAAGATTACTAACTGTTACTACGTTTTTTTTAAAAAATTAATGACTTGATCGAAGCCCCGAGATAGTAGCCCGAAAACAAGAGGGATAGGGTCGAGTACAAACCAATTAGGGAGGAACAAGATATTCGCCTGGTAGGTTAGGGGTAGGGACTCCGAGGGCGTGTGAAAGGGGGGATCAGGAATCAACAACTGAGGTTTTCTCCTCATTCTTTTTCAAGTCTAGTAATTCCTCCCCTCTTAGGATTCCTACCTCTGAGAGAAAGAGGGGGGGGGGAGTAGGAACAAGAATACCAAGAAAGAACAGACAAGGAAAGATAAGAAAAAAAGCGAAAAGCAAACCCTGATCAATCGATGAACTGTCAAGCAATCAAGATAAGGAATGGG…
c15872_g1	1	p3	(TCC)6	18	117	134	undetermined	AAGGAGAAGTGGTTTCCCGAGGTCAGTCCTCGATCTCGATCTCCAAAAAACACCTCGCCCAACCCCTTCGTCCCTCGAACCGTCGATCCCCTCCCCATCGGACTGCACCCTAGGAATCCTCCTCCTCCTCCTCCGAGGTCTCGTTGAGCTGACTGATCCAGTTCTATCGTTCCTACATCCGATCCAATAGGTTCATCACCACTGTCCCGGT
c17185_g1	1	p1	(T)16	16	281	296	undetermined	AGAGAGAGAAGAGAGCGCGGATAAGATGGATGTGGATGAGAATACATATCGGCCAATCGATTTACAAACCTTCGATTCCTAGGCTACTACACTCCGATCTCAACCTCTCGATCCTATTCATCATCCATCTCATCCCTCTATTCAATCATCCCAAGCAACCCAACTCATCGGTCGATCGAACTGAACCCAAGCTTAGACATCCCACCTTGATCTCCTACTTTGGAACCCTGAATCATTGACCTAGAAACTTACTAGGTCTTCGATTTACTGGTTTCCCATCTTTTTTTTTTTTTTTT
c11685_g1	1	p1	(T)12	12	50	61	undetermined	GCGAAATTGCTAATTTCTATTGTATCTCTGTTATATTCGATTAGTGGCATTTTTTTTTTTTGTGCTACATTGGTCTTAATTCAATCTCTATTTTGTTGAGAATGGGTTAGAAGCAGAATGCTCTTTTCCGTTACATCAGTGAATAAGGTTGCCTCGTGTTTGCTACTTTATTGGTTAGAGAAGGCTCGATCATGATTCTCTGGTTTTGTTGCTCGTAATTCTGCCAATCTTCTTGACGTAT
c6565_g1	1	p1	(A)10	10	1243	1252	utr3	GGGCTCTGTGCCCACAAAAACCAATGAGCACCCACCCGATCATGAACTCAGTGCAGCTCACAAAGTCAACATTCACCTCGCAATCCTAGTTGGCGGCCTCACCGTTGGAATAATTGTAATCACCATTCTGACTGCGGTAGCTGGTTGTATCATATGTACCCGGCAACGAAGGAGGAAGGCAGAAAAAGTCGGCGCCCAGCTGCCGGACATTGATGAAACGCTGACATATCAAAGCAACAAAACCGCCGGAAGCTCCCGGACGACAATGTCTGAGCGTCGACTGAAATGCCAAACTGGGTGGCAAATGAAAGAATTCATGCACGATGGAGCTCATTCGCCATTCAGTCCGGCTGACCTGTCCGTCAACTCACCTGACAAAGTCGAAATACTAGCGCGACC…
c1815_g2	1	p1	(A)19	19	1	19	undetermined	AAAAAAAAAAAAAAAAAAACCCAGAATCTCCTAGGCTCGTTTAAACCTTGACAAGTGCTATCAATATTACCCCGTTTCATGTCAGAATTCTCTGGGTTGTACCATTCTATTACCAAAAGGCTACTACTTCCGCCAATCAACTTGACCTGCTCTGTCAAGTCCTTCTCTTCATCCACATACATCCGATGACTTGGTTGACGAGGCTTAGTTGTTATCAATATTGCACTAGTTAGACTAACTTGTTACCTTACCTCATAGCTTTCTGGTTTGCCCCGAAGATTGAAGCTTGATCTATCATCAGAGTACCTGGTATTGACAGGATTAATCTGTCGAGGCTTGCCCAGAATCCTACCTCTTCATGTGCAAGACGAGCAAAGGG
c9080_g1	1	p1	(A)12	12	937	948	undetermined	CTGATTTAGTGTAATCAGTTCCATTAATTTTGTCAACCCACTGTACATACACAGGATTCGGGCGATAAGAAAACAGAGGCGTTCCCCTCATGGGTTGCTCAGCATCACTACAGCACAAGTCGTCCAAACTAGTGTCAAGTCATCAAGATCTCGAATCCGAATACACACGTACGTACATAGATCAAACGGACAGGAACCTCCTGGTGAACTTGAGAACTAAGGCAAAGGGAGTGACGCGTCGATGGATTGGAACAGAACAAAGAGGAGGGATTGCTTTCTTGAACAAGAAGGATGATCGGTCATGATTTGAATGATGAAACTGGTAGATGGATGCAGAAGATTAAAGAAAGAAAGAGAGAATAGGGAACAGGAATCGCAACATCGAGGCCGGTCGGCTCG…
c7267_g2	1	p1	(T)13	13	4975	4987	utr3	GGTGAAGGAGGTTTGTCGCCTGGCTGGACGGTGGACCCCAAGCTTCTTCCAGTCGCTTCGAGTTAATTCAGAGGTGCTCGTATGTATTGATGGACTGATTGGTATTTTATTAGCATCCCCATCGATCGCGCGCGCGCTACCTCAGTCCAAGTTCAATATTCGAATGATATGTATTCTTGATGAGTATGTACAGTAAGTACAGTCAGTAAGGAGTACTCGAACCCACCTGGTAGGTTGTGGACGTGGTATGAGTTCTTGTGTCGACGAATGTGTGTGGATGTAAAATGTCTTTTCAAGACAAGATGTATAAATAATTACCTTCCAATCTTGTTACTCTACCCATGATCTATCATACGTATCATACGTACAGAAGAAGACATGAGAGTTGACTCTTGTGTA…
c3373_g1	1	p3	(CCA)7	21	252	272	undetermined	GAGCCTTCTTCTTATGTAGATGATGATTACCTTACTGTATTCAAGTTTTATATAGAGTTTTAACCATCTCATATTTAACCACTTCCTCATCACTCACTCACTCACTCAGTCACTCAGTGTGAGAGTACAAATTGATTATTTATATTATTTTACGTCACCACCTTCCTCCGAATTCCAACTGGCTCGGCTGCCAATATTCTTGGTCCCCGTCTTTCTATCTTTGCCCCCATCTAATCCTTAAAATTCCTTTTCCACCACCACCACCACCACCA
c7398_g1	1	p1	(A)14	14	677	690	undetermined	CTTGGCTAGAATAATCAGGCAGGGTGGGTGACTTTGAATACTCTGACAATCAAACCTCGACCTCGATCGCGATATCCCCTCTCTCTTCTCTCTCTCCTTCCTTTCCCTGCCGCCCACTCCCTGCACTCCCCTCCCTTCCCGCTTCCATCCCTCTTTTATCCAATACACTCTCCACTCACCCGGCGATATGTCAGTCTGCTGATGAGCATCCACTCTCTCTTCCCATACCTTCTCACTTCATCCTCCCATCCCCGTCCGTCATCTGGGAATCAACAAGTATTTACATATTACATACGTATATCTTACTTATCAAATCACCAACGATCACAAATACTCATCAAAAAGTAAAACAATCTAAAGTACCACCGATCCCAGGTTCGATTCGGATGCATATTAGAT…
c16554_g1	1	p1	(A)14	14	757	770	utr3	GAATTTTTTTGCGCGGTGTCCAAGCTTCTTTAAAAACACAATAAGTAAAAAAAAAGCTAAATTATCCCATCACATCAAAGTACACAGATTCTTATGTTCAGTGACTAAGTTTGAATCATCTGCTCGAAAAAAATTCAACGAGGGATGTCGTTGGATTGGCCCCTCGACTTCAGTCCACCCACTGAACACCAGTCTCCCCAGGGAGCAGATTGAAGTGTCCACACTTGGGCTCGATTCTCTCTTGCTTTTTTTGTTCTTGTCCCTTTCCACCCACCCCTTCTCTCCTCTTCTCCTAGTCTCAATTTGAAACCAGTAAATCACTTGAGAACCACTCTCAATGGCCCCGATTAGTCTCGATGAGTAGGTTAGGGCTGCCAGAGAGAGGAGACAAGGGAGATC…
c8089_g1	1	p1	(T)10	10	772	781	utr3	GGGTTCAATTCCCAGAGGACACATGTTATTTTCACATTCTTACAAAGGTGAGGTTGATTGTGAGGATTTTGAGAAAGTGGAGAGACAGATGAGAAATAGGAACAGTATGGGAACAGCAAAAACACATGACAGGTGACAGGGGTTGATAGGTAACTTTGGAACCAGAGCAAGGGATCAAGGACCAGGGAACCGGCATGGGGGAGCAACACTTGGGGACGGGCAACAGACCTTATGAGGTAAGACAAGCACAAGGGGAGGTTGAAGTGGAAGACAACGGAAAGACAGTTATTTATAGACTTGGATGGGAAGGGAAGAGACGGTCTGGTAGTTCACAAAGTTGGAAAGAGGGGAGACAAATTGGAAAACAAATCAAGAGGACAGTTTTGAAAGGATGACACA…
c8089_g1	2	p1	(T)10	10	1681	1690	cds	GGGTTCAATTCCCAGAGGACACATGTTATTTTCACATTCTTACAAAGGTGAGGTTGATTGTGAGGATTTTGAGAAAGTGGAGAGACAGATGAGAAATAGGAACAGTATGGGAACAGCAAAAACACATGACAGGTGACAGGGGTTGATAGGTAACTTTGGAACCAGAGCAAGGGATCAAGGACCAGGGAACCGGCATGGGGGAGCAACACTTGGGGACGGGCAACAGACCTTATGAGGTAAGACAAGCACAAGGGGAGGTTGAAGTGGAAGACAACGGAAAGACAGTTATTTATAGACTTGGATGGGAAGGGAAGAGACGGTCTGGTAGTTCACAAAGTTGGAAAGAGGGGAGACAAATTGGAAAACAAATCAAGAGGACAGTTTTGAAAGGATGACACA…
c5745_g1	1	p2	(AG)6	12	116	127	undetermined	GGATGGCAAACTGCTTTCTTTCAGTTCTCTCAAGGTCCACTCAAATCTGGCATACATTAGATGATAGTTTTTTTAAAAAATAATATATAAAAAAAAGAAGGGGAGGGGGGGGGACAGAGAGAGAGAGGGAGAAAACTTTAAAAAACTGACTTGAGAGAACTACATGCCCCCACCCGAACCCTCTAAAACACTACTCACTATACTATTTACAAGTATATTAACGTAGATGAATTCTGATCGTTTGTTTATCTGTTTTCTTAGAAATTAATCGGAAAGACTGGTAAGATAAAAATAAACTTTTGCATGGTCAGATAAATAGTTAGATAGATGAACCTAAACAGTCAGCCACAATCAATCGACACTAGTACTAAGTGAAAGAGGCCCTCCTTTCCACCTTCA…
c4546_g1	1	p2	(GT)10	20	1	20	utr5	GTGTGTGTGTGTGTGTGTGTTTGTTTGTATGAGTTTGGGTTTACTAGTGACGGCACTCCAAACACGATCGATGGGATGGCTCTTTTGGGGTGTTTCCACCAGGAGGAGGTGGGCTCGAATTTTGAATGCGGAGTTGACCCTCATGAGTGGCACCCACTACTGTAGCTCTTCATATAATTATGACCACTGTGGGTGGTACTGGCTGGACTACTGGATGCTTCCTTGCCCCCATCTCTCTGGCTGCTTGGCCAGTCGATCTCCTCACGGGGTGTTTCAGTATCCAACGCTGGTCCTCCTCCAAAGCTCTAGTACACATTCAACAATTGTTCAATTAATACTTTCCTTTACTTACACGCGACTCACCCTCTCATCCCCCGCGCCTTCCCCGTCGGCCAGTTA…
c4546_g1	2	p3	(TCC)5	15	629	643	utr5	GTGTGTGTGTGTGTGTGTGTTTGTTTGTATGAGTTTGGGTTTACTAGTGACGGCACTCCAAACACGATCGATGGGATGGCTCTTTTGGGGTGTTTCCACCAGGAGGAGGTGGGCTCGAATTTTGAATGCGGAGTTGACCCTCATGAGTGGCACCCACTACTGTAGCTCTTCATATAATTATGACCACTGTGGGTGGTACTGGCTGGACTACTGGATGCTTCCTTGCCCCCATCTCTCTGGCTGCTTGGCCAGTCGATCTCCTCACGGGGTGTTTCAGTATCCAACGCTGGTCCTCCTCCAAAGCTCTAGTACACATTCAACAATTGTTCAATTAATACTTTCCTTTACTTACACGCGACTCACCCTCTCATCCCCCGCGCCTTCCCCGTCGGCCAGTTA…
c12827_g1	1	p1	(A)10	10	135	144	utr3	GCGGAATATAGGACTCAAAGTTAGATGTACTTGTATCGGAAAGAACGAACTGCCATTACTTCATTTTTGAGTAATAGTACAGCTCGCACCGAAGAAAGCAATCAGAGACGAAAGGTTTGAAATAAAACAGATGGAAAAAAAAAATTCAAAGTCTGAATAATTTCCTGGCGCTATACGGGACCCTGTTGGGGACTGAACCCTTGGAGATTGTCGAAGTCCCAAGTCATTCCACCCTTAATAAGACCAGAAGCACGCTCGTCCGGAGTGGGATTGAATTTTTCGAAGAGTGCAATTGTCAGGCCG
c6304_g1	1	p2	(TC)6	12	1207	1218	utr3	GATGATGATGATCATCATCATCAACGAACGATGGATGTCTACTTACCGATCGATGATCACTCGGCCAGCCTCAACGATCAGGTTCAAGTTCCATCGAGCTCGAAACCCGATCGATTGATGATTTACGTTCATGGGGGAGCATGGAGGACGGATCACCTTGGATTCTTCGATCATCATCCATCATCGTCTTCCCTAGGTGATAAGGCGGACGTTTACTCGAGAGGATTGATGAAAAACCTATCGGATCGATTTGCAAACCTCAAGATGTGTTCGATCAACTACAGATTATCCGAGTTAGTGATCGATGGATCGGGTCAAGGATCGATCAAGATCAAACATCCCAGCCATAACTCGGACGTGATCGAGGCCATCGAATCGATCGATGGATTAGATCGAATC…
c8399_g1	1	p3	(CCT)5	15	1	15	utr5	CCTCCTCCTCCTCCTGCTCCTCCTGCTCATCATCATCCTCATCTCCATGCCCAGCTCGACTACTTCCCCCCCCCTCCCGTCCCTTTCGCCGAAGCGTCGCCCCTACCCCCGAGCGACCAGCAAGACTCCTGCTCCTCCAGCACTGTCATCCCCGATCCAAGCCCTCCTCCACTCGCGCTCGAGCCCGACCCTCGATCTCGTGACCCCACTCCGGCCTCTCCCTCAACCGCCCTCGGCGACTCACTCCAACCCTCCCCTGAGCCGATCGACCCCGTCCTCAAGGCATTCTTTTCGGCTTCCTCCCAACTGATCTTCGCCATCCCTGCCTATCCGCTCTTTCGAGCTCTCTGCAGACGTCGCCGGATCGCTAAGAGCCAAGATCCAGATGAACTCGCTCTC…
c7579_g2	1	p3	(GAA)6	18	951	968	cds	AGACCAAAGAGTCTCTCGTCACATTCATCATCGAAGCCCGAACCAATCCTTCAAAGTCTTTCCTACCTCCCTCTCATTCACAACCGACTTCAACATCGGATCGAATCACTACTGGGCCAGATCAAAACGCTCCCGAACCCTCCCCCCAACGTCCCAACGCTGCACGACCACTGACGCGCGTCAAATGCTTATCAGATCCCAAGCTCGTCCTCCATCCTAACCGACGTGCCACTCGTCAAGGTAATGCCTCTAACAGATCCCGCTCTCGGCAGCGAAAACCCTTGAACACGATCGATGGACTCGCACCTACGGCTCGAAGGACGCGTAGTACCACTCAAGTCGGAATTTCACCTGACCACGATCAATCGGTCATGCATAGTAGCAGCAGTAGTTGGGCCA…
c7579_g2	2	p1	(T)19	19	2709	2727	utr3	AGACCAAAGAGTCTCTCGTCACATTCATCATCGAAGCCCGAACCAATCCTTCAAAGTCTTTCCTACCTCCCTCTCATTCACAACCGACTTCAACATCGGATCGAATCACTACTGGGCCAGATCAAAACGCTCCCGAACCCTCCCCCCAACGTCCCAACGCTGCACGACCACTGACGCGCGTCAAATGCTTATCAGATCCCAAGCTCGTCCTCCATCCTAACCGACGTGCCACTCGTCAAGGTAATGCCTCTAACAGATCCCGCTCTCGGCAGCGAAAACCCTTGAACACGATCGATGGACTCGCACCTACGGCTCGAAGGACGCGTAGTACCACTCAAGTCGGAATTTCACCTGACCACGATCAATCGGTCATGCATAGTAGCAGCAGTAGTTGGGCCA…
c17292_g1	1	p1	(A)17	17	1	17	undetermined	AAAAAAAAAAAAAAAAATAGAGAAAAAAACCTATCCAAAGAGACCCAGGCCTGAATGGTTGGAATGTAGAAAGAAGGGTCATCTGGGAATCAAATTGCCTCCAATTTGAAGATTTCAAGGATGACCATTTATAAAGTCATCCAACGATTCAACCGTTGTGGAACCATCAAGCCATTAAAAAGTCCAGGAAGGCCTTGGAAAATGACCCATCACCATCTTTTTTGAGCTTGGGCCTACAATACGACACTCACAAAAGTTGAAAGTGCCTGAAATACAAAACACAATCTTGAAGGAAG
c2249_g1	1	p1	(A)22	22	523	544	undetermined	ATGCAGAGAGAAATCCTTGCATCCGTTCGATCGATGACGACCATCGATCAACTTATTTATCTGTAAAACCAGACGTCTCCTTCCGGAGTAGGAGAAGGATATGGGTTGACCTGACTCGAGCGGAGATTCGAGAACGATGTGAAGATTCCCCAGATGGTTGTTGAGCATGACCGTCGAGGATCTTCAACCAGCAACCCCTGGGGCCTGGACTGCTTACGGTAGGGAAAATCCAAGATGACTCCCACAAGCAGAAACTCGATCCGACCCGGGCCCGTCCCGAAACCTGCCCAGACTCCTACTCGGCAGGAAGCGGACGAAGAAACCAACTCACCCCTGCGGCTGATTCATCATCCCAGCCATCATCCAACCTGAACGCATAATACAACATCTAACGCAAAT…
c16381_g1	1	p2	(CT)8	16	8	23	utr5	TCCCACCCTCTCTCTCTCTCTCTCACTTAACCCAATCAATCCATTTCCCACCTGCCCTTGGTACTCAGTATCCCAACTATCACACGATCATCCTTCCATCTCATCTCACTACCCACCAAACTTCCTCAGCCCATTCTCGTCCTCTCCTCCCCCTCTCCTCCTACTCCAACCTACTTCTCACCCAATCTCACCCCCGCCAACATGTTTAGTCGCAAGAAAGCCCTCGAGATTCCAGCCGTCGAGGAGACAAAGCGACCCTCATCGGCAAACCGAAGCCTACTGTCTTCCAGTAGAAATCCACCCGGTTCATCCTCCTCATCCATCCGATCCAATCCGAACGATAGGCATGCCAATCAAAGGATGAGGGACTCGGAAGGCAATCGTCAAGAGTTATTCAAA…
c16381_g1	2	p1	(T)12	12	1470	1481	utr3	TCCCACCCTCTCTCTCTCTCTCTCACTTAACCCAATCAATCCATTTCCCACCTGCCCTTGGTACTCAGTATCCCAACTATCACACGATCATCCTTCCATCTCATCTCACTACCCACCAAACTTCCTCAGCCCATTCTCGTCCTCTCCTCCCCCTCTCCTCCTACTCCAACCTACTTCTCACCCAATCTCACCCCCGCCAACATGTTTAGTCGCAAGAAAGCCCTCGAGATTCCAGCCGTCGAGGAGACAAAGCGACCCTCATCGGCAAACCGAAGCCTACTGTCTTCCAGTAGAAATCCACCCGGTTCATCCTCCTCATCCATCCGATCCAATCCGAACGATAGGCATGCCAATCAAAGGATGAGGGACTCGGAAGGCAATCGTCAAGAGTTATTCAAA…
c9547_g2	1	p1	(T)15	15	1679	1693	undetermined	CCGATTCCGATTCCGATTCCGATTTCATTCCATGATATCATCCACCACTACCACTCATCGTACCCTATGGGCTCGTAGATTGTCGGCATCCGGTTGTCTATCCCTGACCGATCCAAAGTTCGCCATCTATCTCGATACGATCGCTTGTTCCGGTGGTCTCAGATTCGAATTTAGGTTACCCAAGACTCACTCCAATCCTTCCTCCAACCTATCCTCCGACCAAGAACCATCATCATTTCACGATGATCTCATGATATCGGGGTGATTTAGAAGGTTGTCCCACTGAAACTACCGAATCAATCGATCCTAATCGGAATCTCGTCTCAGATCAAGGTCAGAATGACGACGACGAACTCGACGCGGTAGTCTATCTCTGTGGTAACTCACTCGGTTTACAGA…
c13751_g1	1	p1	(G)15	15	2	16	undetermined	AGGGGGGGGGGGGGGGTTTGTCTGCAATCCGAATCATTCCATCAAAGTTAATGCCCAGTTTCTTCCGGTACGGTCTTGGTGTAATGCCTTACTGTACCAATTAAATCGATCCCTTGCCCCGAATCAATGTCCTTGATCGACCAGGCGACCCCCGGCACGTAATCCTACCCCATAGATCTCCTTTTTCTTTCACGTAAACCATGATCAAGTCAACCTATCCCTTCTCTCGTGTTTACCATCATTTCTTTACGACTGGGCTCCATTATAATCATACCTTAGTAGATATGGAGTACCCTCAAACCGTTCGCATACCTCAGATCTTGATCAAATTTTGAACCCCCCCACAACATTTTTTATTGTTGTTGTTTTTTCATGACTGTCTCGGCTATTTTTCCTGCT…
c895_g1	1	p1	(A)22	22	1	22	undetermined	AAAAAAAAAAAAAAAAAAAAAATGTTACTACCCCTTTCAGATTCTCCGAACTTTCGCAAGGTTAATTTGGTTCCAGGAGAAGAAAAGGATTCCACATACCGGTGGCTGGTCTTGATTTTTTGTTGAAGATCGAGTACGCTAGTTGGGAAACCAAATTCATACTTTTTACTGACACAAGTGTCGCGTGATTCCACGAAAGCACATGCTAGTGAAATGTCCATGAGAGGCATTTACCAAGGGTTGATACAAACAAGGTGCTGTCTGCACATCAACGTCTGAGATAAGCAAATGGAAGGGGATAGATTGACCCTGTTCCCAAATGATGATTCCCGAACCGCTTTTCCTCAAGCTACAGAGTAGTAGGATACTAGCGCTAGAAGTGAACAGTGTGGACAGGGA…
c6084_g1	1	p1	(T)20	20	2	21	utr3	GTTTTTTTTTTTTTTTTTTTTGGCCTTTCTAGTTCAACACCCAAAAGGAAGATGAGAAATCGGGTTCATGATTCATTTTCTTCTTGATCAATGACCTCCATATCTAAAGGATACGTCAAAATCGCGGCGACGCCTGTCAATTCATTTAATCTGGTACCCGTTGAATGCATACTAGAAAAAACTAGCACTTCTCCGCCGAACTGTTGAACGCTTTCGGTCAACTTGATAAACTTTTTCCGTTTTTCAGGATCCGGATTCCTGAATAAAGAGTCTGAGATCAATAAAGTACCGATGGCAGCTCTTTCAGCCGCTCGATCCACATGGAGTTCACCGTATAGGGCTCGATGAGGATCATCCTCGAGCATTTTTTGAAACTTATTCAAGCCAATGATTTCCTTG…
c6084_g1	2	p2	(TG)9	18	1320	1337	utr5	GTTTTTTTTTTTTTTTTTTTTGGCCTTTCTAGTTCAACACCCAAAAGGAAGATGAGAAATCGGGTTCATGATTCATTTTCTTCTTGATCAATGACCTCCATATCTAAAGGATACGTCAAAATCGCGGCGACGCCTGTCAATTCATTTAATCTGGTACCCGTTGAATGCATACTAGAAAAAACTAGCACTTCTCCGCCGAACTGTTGAACGCTTTCGGTCAACTTGATAAACTTTTTCCGTTTTTCAGGATCCGGATTCCTGAATAAAGAGTCTGAGATCAATAAAGTACCGATGGCAGCTCTTTCAGCCGCTCGATCCACATGGAGTTCACCGTATAGGGCTCGATGAGGATCATCCTCGAGCATTTTTTGAAACTTATTCAAGCCAATGATTTCCTTG…
c6084_g1	3	p3	(TGA)6	18	1522	1539	utr5	GTTTTTTTTTTTTTTTTTTTTGGCCTTTCTAGTTCAACACCCAAAAGGAAGATGAGAAATCGGGTTCATGATTCATTTTCTTCTTGATCAATGACCTCCATATCTAAAGGATACGTCAAAATCGCGGCGACGCCTGTCAATTCATTTAATCTGGTACCCGTTGAATGCATACTAGAAAAAACTAGCACTTCTCCGCCGAACTGTTGAACGCTTTCGGTCAACTTGATAAACTTTTTCCGTTTTTCAGGATCCGGATTCCTGAATAAAGAGTCTGAGATCAATAAAGTACCGATGGCAGCTCTTTCAGCCGCTCGATCCACATGGAGTTCACCGTATAGGGCTCGATGAGGATCATCCTCGAGCATTTTTTGAAACTTATTCAAGCCAATGATTTCCTTG…
c6084_g1	4	p4	(GGAT)6	24	1641	1664	utr5	GTTTTTTTTTTTTTTTTTTTTGGCCTTTCTAGTTCAACACCCAAAAGGAAGATGAGAAATCGGGTTCATGATTCATTTTCTTCTTGATCAATGACCTCCATATCTAAAGGATACGTCAAAATCGCGGCGACGCCTGTCAATTCATTTAATCTGGTACCCGTTGAATGCATACTAGAAAAAACTAGCACTTCTCCGCCGAACTGTTGAACGCTTTCGGTCAACTTGATAAACTTTTTCCGTTTTTCAGGATCCGGATTCCTGAATAAAGAGTCTGAGATCAATAAAGTACCGATGGCAGCTCTTTCAGCCGCTCGATCCACATGGAGTTCACCGTATAGGGCTCGATGAGGATCATCCTCGAGCATTTTTTGAAACTTATTCAAGCCAATGATTTCCTTG…
c16946_g1	1	p1	(T)10	10	797	806	utr3	GTTTTTAATGGCGTCTTCGGGAGGTTTTGTGACACCACTTTGAATAACCCGTTGAATAGTCTCAGTCAAATCGTCGACAGTCAAGGTTATGCTACTCCACCAAGGAAAAGAAGTCTGGAAAAGCGGACGCCGCCGCCTAATCCCGATACTTACAAGGATTACAAATTCGGCCTCAGTTGGTCTGGTGGAAAAGGTGCCTGCTCTATATCATGTATTGATGCTTTCAAAGCCGCAAGTAATTCACCTTGCGGCCACACGGCTGGGGAACAGAACATAATGAGCAGCTCGGGGACGATCGAAGCGGGATGCGGTCAATATAAGTGGACTATAATTAAGCCGCTTGGCACCGACCCTGCGCCATCGCCGCCGAAAGTGTCAGATGTCAAGTGCAACGCTGCT…
c8679_g2	1	p1	(A)10	10	195	204	utr3	CCAGCGGGAAGATCAACGAGTGGGAAAACGGTTAAGATGGATTTCTGAAATCACGAACTAGGTGGGGGGGGAAGGATGTTAGGGAAGATCTCTGGTGGGTCGATAAAAATCACTCTAAGGCTACAATTCACTCAGTCACTCGGTCCCAACGAAAACGTCGTTCGAGACGTAACCCTCTTGTTCCCTTCAACAACAAAAAAAAAAGAAACTAAAGCAAGATCATACGTATCACCTATGTACCTTATCATTCATCTTACAACAATCTTTTTCGGCGGTATCCAAAAACACTCATGCATGGCTGATGATGCTCAGCAAACAAGAAAAAAAAAGGAGCAAATAAATCAACAAAAAAAAAATTAAAGGGGTACGGATTGGAGACCCCTTAGCGATAGGATGAAA…
c8679_g2	2	p1	(A)10	10	347	356	utr3	CCAGCGGGAAGATCAACGAGTGGGAAAACGGTTAAGATGGATTTCTGAAATCACGAACTAGGTGGGGGGGGAAGGATGTTAGGGAAGATCTCTGGTGGGTCGATAAAAATCACTCTAAGGCTACAATTCACTCAGTCACTCGGTCCCAACGAAAACGTCGTTCGAGACGTAACCCTCTTGTTCCCTTCAACAACAAAAAAAAAAGAAACTAAAGCAAGATCATACGTATCACCTATGTACCTTATCATTCATCTTACAACAATCTTTTTCGGCGGTATCCAAAAACACTCATGCATGGCTGATGATGCTCAGCAAACAAGAAAAAAAAAGGAGCAAATAAATCAACAAAAAAAAAATTAAAGGGGTACGGATTGGAGACCCCTTAGCGATAGGATGAAA…
c8523_g1	1	c	(A)17cagggcaccttgctttccgcttgaacgttcaccaagtgctcttatccggatccacatcaatttttcaa(CT)6	97	1	97	undetermined	AAAAAAAAAAAAAAAAACAGGGCACCTTGCTTTCCGCTTGAACGTTCACCAAGTGCTCTTATCCGGATCCACATCAATTTTTCAACTCTCTCTCTCTATTCGCTGATTATTTTGCTACTTTCTGTCGGTTCACGTCAACTTTCAAACGTTTACCAGCCAATTCTTATAAATTTTCAACAGTCATGATGCAGTTCTTCACTTCAACTTCTCATTCGAAAATCAGGCTCGGTGCGCTCATGCTAATGGCTCGAGCGTTAATGCTATGCTCAATTAGTTTAAGCGTTGTATTATTATTTTTCCCGTCTGGGTCTATGACCAATGGCGTTGCCTTGCAAGGAATCTTTCCGAGAGCACCTGCAGATGGATCCCACTCGGGAAGTACAACGCCCAAGCCCTCCA…
c3310_g1	1	p3	(TCC)6	18	978	995	utr5	GAGAGGCTTCAGATTGAATTTGACTTGATTTCTGACTGAATCTCTGCACTATCTTGAATTCATCCCAAAGAGAACCGATCGTGAGATCGGGGATCAAGGATGACCCGACTTGCTGAGGAGAGAAAGGATCAAACTTATGAAGTAACCAACCAGACCGCGCAACGAGGTGAATTCCTTGACTGTACATACACACAAGCATGTATAATCAATAATAAGTATAAAAAATATTCGAGCCCAATACAATATATAAATGGGCTACACTCGTCCATCTATGATTGTCTAACCGGTCTATTGACGATCAAATAACAAATTACAAACCGTGGCACCCACGGGCCCAAGGAGACTTGCTTGAGCACTCGATGTGAAAATATGACCACGTTCAAGCTGTTTTTTTTGCCG…
c2313_g1	1	p2	(AG)10	20	1	20	utr3	AGAGAGAGAGAGAGAGAGAGATTACGAATATAATAGATCGATCGAACCGATCTCGATCTCAAAGGTGGCGGGTGAGTGAGGAAGGAGGAGGGAAAGAAGGAAGAAAGAGTGTTCGACGAGGTAGGGATAAAAGATTCGATCAACCGTGAACCTTGGGTCGTTTACGATTATCGACCGAGGTCATACTCCGGCCTTCGCTAGCTAGTTCGCGATCCATGATCTCCTTTGCCTCGTCGGTCTCACTGGGGGCACCCTCGGTATCCTCCTGATCGAGTTCAGGATCATCGGAGACGCTGAGCACTTGGGCGTGCATACTCTCTCGGACGTTATGGGGGAACAGGCCAGTCGCCGTTCGGTCCTCATCCGGGAATCCGGTTCGATCGTCTCCATCATCGAGGG…
c2313_g1	2	p3	(GGA)7	21	615	635	utr5	AGAGAGAGAGAGAGAGAGAGATTACGAATATAATAGATCGATCGAACCGATCTCGATCTCAAAGGTGGCGGGTGAGTGAGGAAGGAGGAGGGAAAGAAGGAAGAAAGAGTGTTCGACGAGGTAGGGATAAAAGATTCGATCAACCGTGAACCTTGGGTCGTTTACGATTATCGACCGAGGTCATACTCCGGCCTTCGCTAGCTAGTTCGCGATCCATGATCTCCTTTGCCTCGTCGGTCTCACTGGGGGCACCCTCGGTATCCTCCTGATCGAGTTCAGGATCATCGGAGACGCTGAGCACTTGGGCGTGCATACTCTCTCGGACGTTATGGGGGAACAGGCCAGTCGCCGTTCGGTCCTCATCCGGGAATCCGGTTCGATCGTCTCCATCATCGAGGG…
c3813_g1	1	p3	(CAT)6	18	716	733	undetermined	GGACTGTAGTACTAGATATCAGTCATGATCAGAGTCGCTAGTCGAGACGGAAGAGATAACTTATTATTACCATCTCAGCAGCCCTAGGAGCACCCGGGTAGGGTAAGTATGTATTGACACAGTACTTTAAGATACACTCATGACGACTTGTTGCGCATCGATGATGAATCCCAACTTGGAACCACCACCAACGACGACGGCTTGATCATCCATCTAGCAGGAAGTCATGATCACCACCAATACACATCCACATACATACACACCTCCTTCCCAACCAGACCACTTGATAATCAGTATCATATGTAAATATTTCAATCTCTGTGTATCCATCATACCCACCAACATCGAAAGAAAATAGCCGCCACGGCCACACCCACTAGGTTGATATCATAAATCGAG…
c9203_g2	1	p2	(TA)9	18	69	86	utr3	GTTGATTTTGTTGTTGTGGTGGTGGGGGTTTCAGGTTAGATTCATTGATACATCCAGTTTCTCCTACTTATATATATATATATATATCCATTGGAAAATAAAAAAAACACAAAAGTATGAAAAATGAAAATGTGGAGCGAGTCAAGATTGAGCTAGCCTGAGAACAAGGATGAGAAGAGAGTAAGATGGTGAAAAGAATCTAATGGGTTCTTTGACTGCTCCCTTAGGTAGATCGACGCTTGGTGTAGGTAGAGTAGTCAAGGCACACGAACGTCCTTCGATCTTCTAAATTTCATCATCTTCCAAAAGCTCGACATTCTCCCTCATCGATCGAACCAAGTGAGAAGTGCATAGGCCACGCCTTGTCTTCTTCCGAGGAGATCAGAGTCTGAGCGGTAC…
c9906_g1	1	p3	(TCG)5	15	335	349	undetermined	CGATTCCAACTATTCTATGTACTATAGTATTCCCAACTGACACCCCGATGGAGGATGATGCTCGTTCCTCCCGATTCTATTTCATATTTTTCATTTTTCAGATCGCTTTTGATTTCTTTTCCCTCATCTGCATCCCTCAACCCAAGGACGACCTTCCCTCTTCCTATTTCACCCATCCCTAATACCTAACGATCCCCACCATCATCGCCATCACCATTCTTCGACACAGGCGGTGATCGTCCGATTTGACGACCCTTAAAGTTTGATTATCTATCTATCTATCATGATGATAATGATCCATCTCATTAATTCCGTTTTTCACTTCCACCATCGTTCGTCGTCGTCGTCGTCCTCCTCCGCCAGATGCTCAAAGATTACTACTATGACTACGACTTCTTC…
c9906_g1	2	p1	(T)10	10	493	502	undetermined	CGATTCCAACTATTCTATGTACTATAGTATTCCCAACTGACACCCCGATGGAGGATGATGCTCGTTCCTCCCGATTCTATTTCATATTTTTCATTTTTCAGATCGCTTTTGATTTCTTTTCCCTCATCTGCATCCCTCAACCCAAGGACGACCTTCCCTCTTCCTATTTCACCCATCCCTAATACCTAACGATCCCCACCATCATCGCCATCACCATTCTTCGACACAGGCGGTGATCGTCCGATTTGACGACCCTTAAAGTTTGATTATCTATCTATCTATCATGATGATAATGATCCATCTCATTAATTCCGTTTTTCACTTCCACCATCGTTCGTCGTCGTCGTCGTCCTCCTCCGCCAGATGCTCAAAGATTACTACTATGACTACGACTTCTTC…
c12326_g1	1	p2	(AG)7	14	78	91	undetermined	GGGTGAGAGAGGTGGTGATGTAACGAGGAAAGAAGGAATCCTGGTGCATGGGTGGGTGGAATTCGATCGAAGCATGAAGAGAGAGAGAGAGTGCGAAAAGCCAATACATGTAGTCCAAACCAACCAAAACGTTGATACCGATCGTATAATTTCATCATTCCTCGAACCTTACCCCCCTCCACTCCCCACCACACACACACCCA
c10076_g1	1	p4	(AGAA)5	20	226	245	utr3	GTGACATTAGATACGTGGAATTTCAATTTTCATCTCTGCCTTATGCGAATTTTTTTCTTTGCTTCTTTGGTTTATCCAGTTTGCTAGATATAAGTACATGCTGATTGGACGTGTTTAGGATCAGATTAAAACAGATGAATCCGTACTGATTCCAGCTCCAAGATCCTCTTTCCGGCCCATCCGTGTCCATCCCAGGAAAACAAAAGGTGGGAGGAACGAGATAAGAGAAAGAAAGAAAGAAAGAAACAAAGAAACAAAGAAAGGGATCCTTTGGTTCTGTATGGTTTGCCGATTGGCCGGGAGGTTGTTCGGTCTAACGAGGAAAACATGCACAACTCCAAGGATGTAAATTGTACGTGAATGGATGATCACCATAACCCCATGGACGGTCAGGTGTTA…
c10076_g1	2	p1	(T)10	10	422	431	utr3	GTGACATTAGATACGTGGAATTTCAATTTTCATCTCTGCCTTATGCGAATTTTTTTCTTTGCTTCTTTGGTTTATCCAGTTTGCTAGATATAAGTACATGCTGATTGGACGTGTTTAGGATCAGATTAAAACAGATGAATCCGTACTGATTCCAGCTCCAAGATCCTCTTTCCGGCCCATCCGTGTCCATCCCAGGAAAACAAAAGGTGGGAGGAACGAGATAAGAGAAAGAAAGAAAGAAAGAAACAAAGAAACAAAGAAAGGGATCCTTTGGTTCTGTATGGTTTGCCGATTGGCCGGGAGGTTGTTCGGTCTAACGAGGAAAACATGCACAACTCCAAGGATGTAAATTGTACGTGAATGGATGATCACCATAACCCCATGGACGGTCAGGTGTTA…
c6087_g1	1	p1	(C)15	15	10	24	undetermined	GGATGAAATCCCCCCCCCCCCCCCACGAAGGGGAATCCATTCTCTCGGATCAGAGGTATAGAGTAACGAATCTTAGCGGAATTCCGAAATAATTTAGCGGAGTTCCGAAATACTTAACCAAATCGAGATCCCGATCTTTAAAAATGAACACTCAGACCAGATTTCGAGGGCTAGCTCTATCTACCAACAACTCTGTAAAAGCGCGATCCTTGGCATTCCTTCTCTCTCCGTTGGAATTCTTCTCAACCTCTTCTTCCTATTTTTATGAGCACTTACCTTTGTATAAATAGCACGCAAGATTCCTTGTATGAATTGTTTTCGTCATGGCAATACCTTTGTGAATTTCCATTATAACAATATATAACTCCTTCCACACAAAATACAATTGTGTTACACCCC…
c6087_g1	2	p1	(A)10	10	614	623	undetermined	GGATGAAATCCCCCCCCCCCCCCCACGAAGGGGAATCCATTCTCTCGGATCAGAGGTATAGAGTAACGAATCTTAGCGGAATTCCGAAATAATTTAGCGGAGTTCCGAAATACTTAACCAAATCGAGATCCCGATCTTTAAAAATGAACACTCAGACCAGATTTCGAGGGCTAGCTCTATCTACCAACAACTCTGTAAAAGCGCGATCCTTGGCATTCCTTCTCTCTCCGTTGGAATTCTTCTCAACCTCTTCTTCCTATTTTTATGAGCACTTACCTTTGTATAAATAGCACGCAAGATTCCTTGTATGAATTGTTTTCGTCATGGCAATACCTTTGTGAATTTCCATTATAACAATATATAACTCCTTCCACACAAAATACAATTGTGTTACACCCC…
c1017_g1	1	p3	(AGA)7	21	1	21	utr5	AGAAGAAGAAGAAGAAGAAGAAGGCAAGAAGAAGACCAGAAGATACATCCGAAGAACTATCATCTCATCATCCACAAGATCCCTCCCGCAAGTCGGTCGACAAGACAGACTATCTATCCATTGACAGTCCACTTCCTGCCAACCGTCTGCAAAATGGATTCCATGCCTGGTTTGGAACTCTTCAACTCTTACGAACAAGAGTTCAACGATTTGGTCATCAGTATCAGAAACTCATTGAACGTCGAAGCTAAGAACTCAGTCGGTGAGCAGCGAAAGGCAATCCTACGACGAGCCGAGAGAGATCTAGAAGAGGCTGAAGAAATCTTATCCCAAATGGACGTCGAATCGCAATCGCTTGATAGAGCTCTAAAGCCTACGATCTCCCAAAAGTTGAAGTCG…
c1017_g1	2	p1	(T)11	11	976	986	utr3	AGAAGAAGAAGAAGAAGAAGAAGGCAAGAAGAAGACCAGAAGATACATCCGAAGAACTATCATCTCATCATCCACAAGATCCCTCCCGCAAGTCGGTCGACAAGACAGACTATCTATCCATTGACAGTCCACTTCCTGCCAACCGTCTGCAAAATGGATTCCATGCCTGGTTTGGAACTCTTCAACTCTTACGAACAAGAGTTCAACGATTTGGTCATCAGTATCAGAAACTCATTGAACGTCGAAGCTAAGAACTCAGTCGGTGAGCAGCGAAAGGCAATCCTACGACGAGCCGAGAGAGATCTAGAAGAGGCTGAAGAAATCTTATCCCAAATGGACGTCGAATCGCAATCGCTTGATAGAGCTCTAAAGCCTACGATCTCCCAAAAGTTGAAGTCG…
c9220_g1	1	p3	(CAT)5	15	324	338	utr5	GGACCGCCTTCCGCTTCTCCCTCTGCCTCCCTCCATCACATCCTCCCACTCGTCTCGTCTCCTGTTTCCCGTTCGTTCGTTCGTTACTCTCTCCCCCTGCTTGCCTCGAAGACCGACGCCGGAGAACTCACTCAAGACCTGCGAGTCGACCTCGGAGGAGATCGAAGACGATGACGATGAGGACGATGAAACAGGACGAGGAGACGATCGCAAGGAACTCTAAGCTCAACGTAGAAGAACAGCAAGTCGATCATCATCATTCATCACTTCGATCGAACCATCATCATCACTCTCATCCTCATCTCAAAAACAATCAATACCAGCATCATCATCATCATCCCAACCAAAACCAAAACCACAGTCTCAACAACAAGCTCATCAACCACAACAACAAAAATC…
c677_g1	1	p1	(A)11	11	54	64	undetermined	GCCACATCCCAGAGCAAACTTGTTTTCAAGGTTCCGAGATTCATGCATGGGTGAAAAAAAAAAATGGAGCGTTGGGAAAATTAGGATGAATTCCAAGTCAGACGGCACTTCTCGATAAATTCATCTTATTCAAACAAAGAAAATCAACATTGTTGTCTGAAGTCTTGTTGTCTCTGGATACGTTTCTCCGCCTCTCTCTCTCTCTATTTTTTTCCATTTCCATTTCTTTTTCTTTTGTTTCTGAAGAAAAGGCATGGTGAAGCTTGAAGCGCCCATTGATTCTTTTTTTTTTTTTTCTTTAAAGAACAGGTTGTAGACCACGTACCTTGTCTCAGATCATCGGTATCGG
c677_g1	2	c	(CT)7atttttttccatttccatttctttttcttttgtttctgaagaaaaggcatggtgaagcttgaagcgcccattgattc(T)14	105	192	296	undetermined	GCCACATCCCAGAGCAAACTTGTTTTCAAGGTTCCGAGATTCATGCATGGGTGAAAAAAAAAAATGGAGCGTTGGGAAAATTAGGATGAATTCCAAGTCAGACGGCACTTCTCGATAAATTCATCTTATTCAAACAAAGAAAATCAACATTGTTGTCTGAAGTCTTGTTGTCTCTGGATACGTTTCTCCGCCTCTCTCTCTCTCTATTTTTTTCCATTTCCATTTCTTTTTCTTTTGTTTCTGAAGAAAAGGCATGGTGAAGCTTGAAGCGCCCATTGATTCTTTTTTTTTTTTTTCTTTAAAGAACAGGTTGTAGACCACGTACCTTGTCTCAGATCATCGGTATCGG
c560_g1	1	p3	(ATG)6	18	1	18	undetermined	ATGATGATGATGATGATGATAGATGGATGATGGGGATGGGATGATGGGATGATGGTAGGGAGGATGGGAGAGGAGGTGGAGGGAGAGGAGGTAAGGGAGGATAGACGGTAGTTCGAGGAAGAGGAGGTGGACAGGAGGGTGGGAGTGGAGGAGGGGGTAGTTTGGGTAGAGGTGGGGCGGGATAGGAAGCCAAGGGTGTGATTGGATCGAGGGATGATGAGGATGATGGTATGGGTTGGATGATGGGAACATGCTTGATCTTGATGGATTTGTTGTTCGAGGGTGGAAGGAGTGAGTTGATAAGGGGAGATGGATGATCGGAGGATGTAGGATGACGATCGATGAGTTGAGGATGGGTAGTTTGAGAACCGATTCGCTTGCGTTTATTCTTAGAGGATA…
c560_g1	2	p3	(TGG)6	18	565	582	undetermined	ATGATGATGATGATGATGATAGATGGATGATGGGGATGGGATGATGGGATGATGGTAGGGAGGATGGGAGAGGAGGTGGAGGGAGAGGAGGTAAGGGAGGATAGACGGTAGTTCGAGGAAGAGGAGGTGGACAGGAGGGTGGGAGTGGAGGAGGGGGTAGTTTGGGTAGAGGTGGGGCGGGATAGGAAGCCAAGGGTGTGATTGGATCGAGGGATGATGAGGATGATGGTATGGGTTGGATGATGGGAACATGCTTGATCTTGATGGATTTGTTGTTCGAGGGTGGAAGGAGTGAGTTGATAAGGGGAGATGGATGATCGGAGGATGTAGGATGACGATCGATGAGTTGAGGATGGGTAGTTTGAGAACCGATTCGCTTGCGTTTATTCTTAGAGGATA…
c5143_g1	1	p1	(G)12	12	15	26	undetermined	TGTTGTATTTGTTTGGGGGGGGGGGGATGCCCCGGCAAAGAACAAACCTGATGAACCGGATCCCTGAAACTCGACAGTTTGAAACCTGCCGAATCCCAGAGTGAGGGTACTGCATGTGGTTTTGCAAGCAAATTCGAAACAGTCGGGGAGAGCCTCTGCACCAGTTAGCGCCTGCTCATCGATTTTATTCATGGTGCTGATGGCTGTAGGACTTTTGAAAGCCGTTCACTCGCTACTGCGGGCGACAATTTTCGGTGATGCTTCGACGATCCCCCAGCCCCTTTCCCCTTCTTTGTTGGATACTCTACCTCAGTGAAAATGACCAGCCAGCATCATGCTATGAAGTTCAACCTTTAAATTTGTTCCACGCTAAGAATGTCGAATCTTTACGGATTGGAC…
c6021_g1	1	c	(ACA)6acccaacaacatcaacaacatcat(CAA)5	57	1	57	undetermined	ACAACAACAACAACAACAACCCAACAACATCAACAACATCATCAACAACAACAACAACCACTACTACTCCCCAAACATCATTCCATCCAACAACCTTCCCCAAATCAACACCATCCATCAATCAATCCAATCAAGCGTCCATCACCCTCCTACAACGAAGTACTAGGTCCAAACACCGCTCTATCGCGTGCAAAGTAGACATCCTCCCCTCTTCGCTCAATGAATCGAGAACCACTGATTGACCTCTTAGGCCTCCGTTCCTATCACTTCAGGCGATTCCGACCGACCGATAGGACCTTGCCAGTCTTCGAACCTGCCGATCCTAACGCTCCTCGTTACAGTCTCGATGGATTGATTCCCGAACGACAGAATATCATCTATCGAATGTCCAAGAATTAT…
c6021_g1	2	p3	(TGA)6	18	672	689	undetermined	ACAACAACAACAACAACAACCCAACAACATCAACAACATCATCAACAACAACAACAACCACTACTACTCCCCAAACATCATTCCATCCAACAACCTTCCCCAAATCAACACCATCCATCAATCAATCCAATCAAGCGTCCATCACCCTCCTACAACGAAGTACTAGGTCCAAACACCGCTCTATCGCGTGCAAAGTAGACATCCTCCCCTCTTCGCTCAATGAATCGAGAACCACTGATTGACCTCTTAGGCCTCCGTTCCTATCACTTCAGGCGATTCCGACCGACCGATAGGACCTTGCCAGTCTTCGAACCTGCCGATCCTAACGCTCCTCGTTACAGTCTCGATGGATTGATTCCCGAACGACAGAATATCATCTATCGAATGTCCAAGAATTAT…
c9603_g2	1	p1	(A)10	10	313	322	utr3	TCTCAGATTAGGATTGAGATAGTGAGTTAGATACCAGATGCTAGCTACACACTCATCCGTGCATACGTACTTATCATCTACACATCTTTTCAAGCCTTCTCAAGATCGATGATAGGATGTATGTACATACGTCTCCTCTAGAGTTAGCCTGCTCATGAACCAATTTGTGTAACGTATATACACGTATATAAAAAGGGAAGGGAAACAATGGATGTACAAAACAAAAAACAAAAAAGGGACTTATTTGGTCATAGATATTTAACAATTATACTGATACTTTCTATTCCCTACCCATTGGGTTCTTTGACCTAGAAAAAAAAAACCGAGAGAGATTGTTTGGTGTATGTACGTATATATACAACGACGACCCAAAGTTTGCCTTGATATCAGTCTCGAGAG…
c4227_g1	1	p3	(GGT)5	15	3598	3612	utr5	GAGAGAGAGTAGATATTGACTCGAGAGTGCATGGCGTGTGTGGATGGTATGTATCTAGAGTACAGATTTCTTCTATCGAGGGTTTTGTGTGACAAATGTTTGGAGGCGTGGATGCTAGTAAACTAGGATGAATTATAATGATTAGAATGATGATCAGGCTTAAACTCCCGAAGCGACTTGGACGGTCACTTGGGCGACCTGTCCAGGATGAGAAGGCCCGTTTGTGAACCGACGAATGTTTTGGTTCAAAGATTGGTGGTTCGATAGTTTGGAATGACGATGCTGAATCGAACCATTCGGATTCGGCGGGTCGACTTCGGCTTGATGGTGAGGATTCTTATGCTGGGGTACGTTAGAGGCTAAGACTTGAACCCGACCGTCTGAGCCTTGTTGCTGAGC…
c6644_g1	1	p1	(A)23	23	2632	2654	utr3	TTGAATGGGGAGGTTGATTGGTTGTCTTCTGATGGTTCTACCCTTGCCTGGAGATTGGTTATTTATTAGCTCCATCAAAGAGTCAATCGTCATACTTGCCACTCTCACTCACTCAAGTTACTTCTTATCCTCAACCTCCACCACCAGTCTAGTTCAATCCAAGTTGGATTGACTACTCACTCACTCACCCTGATTCTCTCTTCCTACTCCATCCTCTACTACTCTTCTCTCCTAGACTCCTTCTTCTTCTTAAGCTTTCCATCACACGGCCCCTCCATGTTGATCATTCGAACCATCTTCTAACTTGGTGATGTTGGACAAGATGTCGATTCTCACCATCCCTACGAACGTCAGACGAGAAGCTTCGACCTCCAAGAGACCCTTCTTCGAGTCTAACCA…
c16273_g1	1	c	(GAA)5gctgcagagagggaggaagaagaaaggcgagaagaagaagcagaaagggagcatcgtgaagagaa(AG)6	92	31	122	undetermined	GAAGAAGAGCGACAAGCAAGAGAAAGACGGGAAGAAGAAGAAGAAGCTGCAGAGAGGGAGGAAGAAGAAAGGCGAGAAGAAGAAGCAGAAAGGGAGCATCGTGAAGAGAAAGAGAGAGAGAGGCAGCAGCGAGAAGAGGAGGAAGCAGCAAGGGAGGAAGAGGAAAGACGAGCTAAGGAAAGGCAAGAAGAGAGAGAAAGAAAGAGGGAACAGGAAGAAGAGGAAGAACCAGAAAACATGAGAGTCATCAAGGTGAAGTTATTAAAAGTTTAAAAT
c6521_g1	1	p3	(TTG)5	15	153	167	cds	TGATGATGATGGTGATGATGATGTAGATGATTGGGAGGGTTGCCGAGTGCCGATAGAAAGCTTTCATCTTCATCATGAATCAGATTGAATTGGAATCCAGAGTTGTTTGGATTGTTATGACCAACCCCACCACTGATGGTCGTGCTGGATGATTGTTGTTGTTGTTGATCGGAATTCGTTCGATTGGCTGATGATGTGTTTGTAATCGATGTGAATCGAGTCCATTCGATGATCTTCTGGTAAGCCTCATCAAGATTGACTGCCCTCTGAGCCGATAGATCTGCCTTACTTCCGACGATTTGAATGATGAGATCCGAGGTCATGTTTTGTCTCAACTCATTTAACCAATTTTGAATGTCCAAGAAACTTTCGGGATTAGTGATATCATAAACCAAGATG…
c3036_g1	1	p3	(GAC)5	15	11	25	undetermined	AGACGACGAAGACGACGACGACGACAGCAACGGCCGAGCGGATGGGGGATGGATGCGATGGATGTAGGTTGAGTCAGTCGGTCGATGGCCCGAGGGGAATCCGAAATCGAAAAATTAAAACCGAGGCACAGGATGATGGAAGAAGAAGCAGAAGGAGGAGGAGGAGTTGCAATCAGTGACCAGTCCCACGACATACATCCCAGTTACATACATACTCATACTTAAAGGATGAGGTTGATCGAATGGGATGAATGTCGTG
c2405_g1	1	p3	(TGA)7	21	476	496	undetermined	ATGATGGTGGGATGATGATGATGAACGAGATTGGATGGCAGCCCAAGGGATGAAGTTAGAGAGTAAGATGTGAACGATGATGGATTGAAGATGATTTGGATTGGAAGAGGATTTGGAGCTAGTCGGAGTAGGTCGAGTTGCAGTTGTTACTGAATTGATGAGGTCTGAAGCTAAGGATGAGAGTGGATGATGAGGATCGAGTTGAATGGCGAATCGAATGGCTCTTACGAATTGATGAGTGAGATGACGAAGTTGGAGGATGGTGGATGAGGATGAGGATGGAGGATGGAGTGAGGAGATGAGACCTAATTGGTAGAGTGATTGATAGTAGATCGAATGAGGTTTCAGGTTGGATAGATTGATGAGATGATGGTTGAGAATAGGATGGATGGGTTTGTT…
c12301_g1	1	p3	(GTA)5	15	3	17	undetermined	AGGTAGTAGTAGTAGTACTAGTAGGTAGTAGTTGACGACTATCTAGGTAGCAACTCAAATTCACTTCCCCTGACTTGGTTAATGAGCTCCTATAAGCTCAGTCTATCGAATTCCCCGTGATGAAGATCGTCACTCTACGGTACCTAGGATAATAGATTCTCAAGACCCTCGTCAGTTTAGAATACTCGAATACCTTACTGATCATGACGCGAG
c8496_g1	1	c	(A)14cccttgattggattcttggcatttttctctt(TC)9	63	4507	4569	utr3	GCCGATCAACCCATCGCATCCTCATCCTCATCCTCTCATCAGCTCGATCACTCGCAACCCTCCCATCGTCCGACCAGGAAGATCAAGACTCGCTCGATGACGTCTGCCAACCCCAAGGCGCCCAGGGTGCCCTTCGGTGCTCACCCGCCATCCAAAGCTCCCGCCAGGACTAGGCTTCTAGGCACCAGTGACGACCCCAACCAGCTCGCCACCGTCAACGTCGTCATCCCCTCTAGCCTCGCCCATCGACACCAAGAACCTCAACCCACTCTCAAGCAGATCCATCGATCCAGTCCTGACCGAAGGCCATCCACCCGTCAGAAGACTGGCTCAAACTCTCACACCAAACCCCAGCTACACTCGCCCGTCGTCGTCATCGATCCTTCGAACGTACCAAAA…
c6306_g1	1	p3	(AAT)7	21	423	443	undetermined	GTTAGTGATCATGGACATCGTGTCTCGGCTACTGGCGGTGAGCATAGATAGTAGATAACTAAATTTAATGGGTGACCAAGGGGAAGGATTTTTGAATCAAGTCTTTGTGATCACAAATGACAGGGTATCATGAGTCAGTCCAGTCTGAGGTGTATGTATACAGTGGGTTGACAACCGATCCATCGGGGCTCGGGGGCGAGTTCTTGATCAGTACCCAAACCATGACGACGTAGAGGATAGAGGGAGTGATTGAGTGAAAGCGTGGATGATGAGCGGTTCGAGGAGGAGGGAGATGATCACTGCTGATCAAGATGAGATGTGGATGGATGGATACTACTGAGACTAGGGTATTGCGCCCAAACCTAATGGGGAATGGATAAAATTAATCAAGTCAATGGT…
c7623_g2	1	p2	(CA)7	14	574	587	utr5	GACTTGACTCACTCCATCGTGGAAGGACCGAGGAGAGTGACTACCACCACCCCCACCCCTGCTCGGGCTCGATATCCCATTGACACTCGATAGGCTCGAGCCGTAACCGACCCATCTCTGCTCTCTCACCCCCTCTGTTTCCTTCTTCTTGCCCATGGTCACCTCCCCAGCTCGGGCTTAATTGCGAGCATGGTCCATCCCGTGAACTAGTCTCAAACCCCAAAGGACCAACCAACCACTCGGTTGATTCTGATTGCCATCCACCCTCAGCCGTGAGCTTGGAGACTCATCCCCAACTCACACGGCGGTCGTCCGTCATCCTTCCTTCTGGAGGAGACCACATCCATCACGACCGTTCATACATGCAGAGACTGTACTACTATACTAACTAAGGGCTAC…
c5654_g1	1	p2	(GA)10	20	1	20	utr3	GAGAGAGAGAGAGAGAGAGAGCAAAAAAGGAAAAAAAAGAGGATGTGAAGATTGTAACTTTTCCGACCCCGATAAGATCCCCGTCCCAGCCCGACATGAACTCCCTTTTGACAGTCGTATAAGCGTGTAAGAATCTAAGGAGCTTAGTCGATCGAACGCCTCTCTATACATTCAATCGGTAGATAATAGAGATATCTTTAGCAACACTTTCCACCGTTGTTAGCTTTCGATGCATCATCTGCCGTCGGGGTAACGGTGATCGTGGAGCCTGACGTAGGTCCAACGGCATCGGCTGAAGATTCCAGGGCCTTGCTCGACACGATCCGGTAGATATCTGTTAGGATGTTTTGAAACGCGGTTTCGACGTTGCTAGCATCCATGGCGGATGTTTCGATGAAG…
c5654_g1	2	p3	(GTA)6	18	885	902	utr5	GAGAGAGAGAGAGAGAGAGAGCAAAAAAGGAAAAAAAAGAGGATGTGAAGATTGTAACTTTTCCGACCCCGATAAGATCCCCGTCCCAGCCCGACATGAACTCCCTTTTGACAGTCGTATAAGCGTGTAAGAATCTAAGGAGCTTAGTCGATCGAACGCCTCTCTATACATTCAATCGGTAGATAATAGAGATATCTTTAGCAACACTTTCCACCGTTGTTAGCTTTCGATGCATCATCTGCCGTCGGGGTAACGGTGATCGTGGAGCCTGACGTAGGTCCAACGGCATCGGCTGAAGATTCCAGGGCCTTGCTCGACACGATCCGGTAGATATCTGTTAGGATGTTTTGAAACGCGGTTTCGACGTTGCTAGCATCCATGGCGGATGTTTCGATGAAG…
c10626_g1	1	p3	(GTG)7	21	1	21	undetermined	GTGGTGGTGGTGGTGGTGGTGATATTTATCGTTGGATATAGCCGCTTCAGCTTGTCACTCCACTCAATCCAAGCTCGAGTCTCTAGTGATGATGACCACATCACTCTGGCTTCAAGTCGATGATCCGAATCGATTCTCTGGTATAATATATCTTATTGACCCCCCTACTACTACTACTACTACCATCCACCACTTATAATCTACCTACTCTTCTCCTGTCATCTCACATCCCAGACAATAATTCCAACATCCTCCTTCGATCAAATTCTATCCAATCGCCCATCCATCGGATTCCTTATAAGTAATCTTTCCTCGATCGAAAACTGATCAACCCTCCAACTTGACTTCAACTCGCCGATCATATACCGTCTACCCACCCACCTGGCTCAGCTGGTCCAC…
c10626_g1	2	p3	(CTA)6	18	165	182	undetermined	GTGGTGGTGGTGGTGGTGGTGATATTTATCGTTGGATATAGCCGCTTCAGCTTGTCACTCCACTCAATCCAAGCTCGAGTCTCTAGTGATGATGACCACATCACTCTGGCTTCAAGTCGATGATCCGAATCGATTCTCTGGTATAATATATCTTATTGACCCCCCTACTACTACTACTACTACCATCCACCACTTATAATCTACCTACTCTTCTCCTGTCATCTCACATCCCAGACAATAATTCCAACATCCTCCTTCGATCAAATTCTATCCAATCGCCCATCCATCGGATTCCTTATAAGTAATCTTTCCTCGATCGAAAACTGATCAACCCTCCAACTTGACTTCAACTCGCCGATCATATACCGTCTACCCACCCACCTGGCTCAGCTGGTCCAC…
c8627_g1	1	p1	(A)21	21	1	21	utr3	AAAAAAAAAAAAAAAAAAAAATCATCAGAAATCACATACACCACCATCGGATCCAAAAGCAAAAGCCAAATGATAAGGATAATCATCATCGTCATAAAAAAAAGAAAAGAAAAGAAAAACACTTGGTACCAGGTTGAATCATCAATCATCAGGGAAATCAGATATATAAGATATATATAAATTCAAATCAATGAAAAAGCTAGGAGGGCGCCAACCAAAGTCATCACAAATATTCATATAGTGATCAATTAAAACCAAACAAAGAAATAACAATGATGATGGATAAGATCACGGGATCAAAGAAAAGGAGGGGAGGGGGACCAAAAATAGAAAAGCAACAAAAACGGCCAGTGAGTGTTTTTTTTTTTTGCTAGATGGCAACTTCATCATCATTTGATA…
c8627_g1	2	p1	(T)12	12	358	369	utr3	AAAAAAAAAAAAAAAAAAAAATCATCAGAAATCACATACACCACCATCGGATCCAAAAGCAAAAGCCAAATGATAAGGATAATCATCATCGTCATAAAAAAAAGAAAAGAAAAGAAAAACACTTGGTACCAGGTTGAATCATCAATCATCAGGGAAATCAGATATATAAGATATATATAAATTCAAATCAATGAAAAAGCTAGGAGGGCGCCAACCAAAGTCATCACAAATATTCATATAGTGATCAATTAAAACCAAACAAAGAAATAACAATGATGATGGATAAGATCACGGGATCAAAGAAAAGGAGGGGAGGGGGACCAAAAATAGAAAAGCAACAAAAACGGCCAGTGAGTGTTTTTTTTTTTTGCTAGATGGCAACTTCATCATCATTTGATA…
c8627_g1	3	p1	(T)10	10	2033	2042	cds	AAAAAAAAAAAAAAAAAAAAATCATCAGAAATCACATACACCACCATCGGATCCAAAAGCAAAAGCCAAATGATAAGGATAATCATCATCGTCATAAAAAAAAGAAAAGAAAAGAAAAACACTTGGTACCAGGTTGAATCATCAATCATCAGGGAAATCAGATATATAAGATATATATAAATTCAAATCAATGAAAAAGCTAGGAGGGCGCCAACCAAAGTCATCACAAATATTCATATAGTGATCAATTAAAACCAAACAAAGAAATAACAATGATGATGGATAAGATCACGGGATCAAAGAAAAGGAGGGGAGGGGGACCAAAAATAGAAAAGCAACAAAAACGGCCAGTGAGTGTTTTTTTTTTTTGCTAGATGGCAACTTCATCATCATTTGATA…
c8627_g1	4	p1	(A)17	17	4557	4573	utr5	AAAAAAAAAAAAAAAAAAAAATCATCAGAAATCACATACACCACCATCGGATCCAAAAGCAAAAGCCAAATGATAAGGATAATCATCATCGTCATAAAAAAAAGAAAAGAAAAGAAAAACACTTGGTACCAGGTTGAATCATCAATCATCAGGGAAATCAGATATATAAGATATATATAAATTCAAATCAATGAAAAAGCTAGGAGGGCGCCAACCAAAGTCATCACAAATATTCATATAGTGATCAATTAAAACCAAACAAAGAAATAACAATGATGATGGATAAGATCACGGGATCAAAGAAAAGGAGGGGAGGGGGACCAAAAATAGAAAAGCAACAAAAACGGCCAGTGAGTGTTTTTTTTTTTTGCTAGATGGCAACTTCATCATCATTTGATA…
c16779_g1	1	p2	(GA)6	12	426	437	undetermined	GGGAGAGAGGGAGAGAGGCTGTGGAGAGGATGTGAGGATGACGCTAGGTTTTCGTACGGACCAAAGTGTCAGGTTCATGTCCGATCTCGTCCCATGAGAGGAGAGTTGAAAGCTTAGGAAGCCTCAAGAAGCTTCTTTTAGCTCGGGATTTTCTGTTAGGTGGACCCCAAAGACGACGAATCGCTCGAGGCTAGAGGAAGCGATCAGGTAGGGGTCATGAAGATCCAGGATGTTCAAGACGGTTGATGATCGATCGGTGTGGTTCCGAACGAGGACCGACGGAGATCGACGAGGACTTGAGAGATCGGGCGGGTGCTTGGGTTAAAGTGGGTGGGTTGGTTAAGTTCCATTCGATCTAGGATCTTCGAACTCGATTCACGAGTCTTGTATCGTCGTCTA…
c4945_g1	1	p3	(ATC)6	18	1	18	utr5	ATCATCATCATCATCATCAACATCCTTATCCATCCCACCTACCCCCACGCCCAGCTCATTCCGCCTCTCCCGCCTCCCCCGTCTCTCAACCTCACTCAAGCTATCAAGCTCCTTCGACCCCTGCTCTCATCCGATCAAACCATTGTAGCCCCCCTCACTCCTATTCGACCCATCCCACGACACCCCTCCGGAGGCCCGTCGATTCAACCAAATCCGCCAACCTGCCGTCCACTTATCATCAATCAAACCCAATTCACTCTCCAGCTTCCAGGAATTCGACCATGTCCGCCCAACCCTATGCCCCCCCGCCCGAGTCCAACTCGAATCGGCACCATCCACTCCTGAAACGCACCGCCAGTCGCGCTGAACTCGATCAGCGGTCTTCCCACGCTCAAGACG…
c4945_g1	2	c	(AC)6atatcattataaatatataaatatctatat(TA)6	54	3266	3319	utr3	ATCATCATCATCATCATCAACATCCTTATCCATCCCACCTACCCCCACGCCCAGCTCATTCCGCCTCTCCCGCCTCCCCCGTCTCTCAACCTCACTCAAGCTATCAAGCTCCTTCGACCCCTGCTCTCATCCGATCAAACCATTGTAGCCCCCCTCACTCCTATTCGACCCATCCCACGACACCCCTCCGGAGGCCCGTCGATTCAACCAAATCCGCCAACCTGCCGTCCACTTATCATCAATCAAACCCAATTCACTCTCCAGCTTCCAGGAATTCGACCATGTCCGCCCAACCCTATGCCCCCCCGCCCGAGTCCAACTCGAATCGGCACCATCCACTCCTGAAACGCACCGCCAGTCGCGCTGAACTCGATCAGCGGTCTTCCCACGCTCAAGACG…
c11252_g1	1	p2	(AG)6	12	286	297	utr3	GCCATCGACTTTGTCACCATGCGATCGCGCTTGACTTGATTTAACATCGCTCTCAAAGCTACCACACCACCGCTTAGGATGCCGACGCAATTCCTCTCGCCCTTTAATCATGGGCTAAGGGCGTCCACTTGAAAACGTCTGAGATGCATGCATACGATCCTTCCTCCTTTTTTCTTTAATTTCAAAAAGAAAAATAATAATCGAAACGTAGAACGCATATGGGAAAAAGAAGATATTCATTAACGATTAGGATGACAGAGGGTGCACGGCCGTCGAAAAAGAAAAAGAGAGAGAGAGAAATGGCACAAGATCAGCGGGGGCCCGAGACTTGACCTAGGGCGATCTCCTCGAACTCGATGGGTAATTTCCATCCAGGCTGGGCGGTTAAAACTTCCACTC…
c10838_g1	1	p1	(A)18	18	1	18	undetermined	AAAAAAAAAAAAAAAAAATCATAAGAATCAAAAACAATACATAACTACTAGCAGTAATTCTCAAGTTAGAAATTCAAACAGACCTCAAACCATCAAAAGATTCAGTAGCTCTCATTCATTCATTCAACTCCTACTCCTCTCTTCAAGATGAAGAACTTCAACAGAACTCAACTCAACCATTCTCCATCATCATCTCCATCCAATCTCTCATCCATCCTCAACACCACCAAGACCAACAACGATCATCATCATCATCATCAT
c10838_g1	2	p3	(ATC)6	18	242	259	undetermined	AAAAAAAAAAAAAAAAAATCATAAGAATCAAAAACAATACATAACTACTAGCAGTAATTCTCAAGTTAGAAATTCAAACAGACCTCAAACCATCAAAAGATTCAGTAGCTCTCATTCATTCATTCAACTCCTACTCCTCTCTTCAAGATGAAGAACTTCAACAGAACTCAACTCAACCATTCTCCATCATCATCTCCATCCAATCTCTCATCCATCCTCAACACCACCAAGACCAACAACGATCATCATCATCATCATCAT
c10024_g1	1	p2	(GA)11	22	1	22	undetermined	GAGAGAGAGAGAGAGAGAGAGACGGATATAGGATGTTGAACTATCTAGGCAAATTTAGATCGATGGGTTTGAGTTAAGGTGTGTATGAGGATGAGAGAGTATGATTGAGCTAGAGTGGATGAACAAGGTTTGATAGTGGGATGGGAAGGAAGTGATGGATCACTTGATCGGATAAGGTGGAATGTTCATGGTTTGAAAGCAGAAGAAGAAGAAAATGAGACGGTCCTGATACTATTTAATTAGGACATCAGGACTTGGTGCTGCGTGGTTTGCCAAGATAATGACGACAACGACGACGACAACGGCGACGACGACAACGACGACGACGA
c16667_g1	1	p1	(T)18	18	1	18	undetermined	TTTTTTTTTTTTTTTTTTGTTGGTTGGTTGGTTGGTCTGATGATCATGGTGCCATTCGTACGCACGTGTATTCCCCCCACCCCTTCAACGCCCCAGTCACGATGACGATGACCTCGAGTGGGCTCGTGAGCGTCGTGCTCCCTACAGGTGTGATGGCTCCCCGTGCCTTCTTCAGTCGAGCTACGTGCTGGGCGCTCTGACGTCGGCCGGCGGCGGCGGTGGCGTCCCACGATCCGACCCGGTCCGACGGACGTCTCG
c3981_g1	1	p1	(A)20	20	1	20	utr3	AAAAAAAAAAAAAAAAAAAAGAGGGGGGGAGAGAGGAAAAAGAGTTGAAAATAAATCAAGATCGTCATCGGTGGAGCAAATCGATTGATGGTTTTTTTGTTTTTGTTTTTGTGTACGTTTATGTGTTTGCGCGCGCGGGTGTGGGTGGACGTTAGATTCAGAAGTCAAGAATCGAACGACGAATGAAATCTCGTGGTTCCTTGATTCTTGCCCAACTTCCCACTCGATAGGACCGTGTGAGTGAGTGGCTCAAGTATACATACTGACTCGAATCCGACGCGATCCTCTCGTGATCTGACGAGGAAGAGAGCGATCGGTGGCTTAGTGGCTCGGTCTACTGGCCAGAAAGACGCCCAGGATGACGACCCCAAGGAATCCAATAGCAGCAGGTAGGACCAT…
c3981_g1	2	p2	(GA)8	16	2668	2683	utr5	AAAAAAAAAAAAAAAAAAAAGAGGGGGGGAGAGAGGAAAAAGAGTTGAAAATAAATCAAGATCGTCATCGGTGGAGCAAATCGATTGATGGTTTTTTTGTTTTTGTTTTTGTGTACGTTTATGTGTTTGCGCGCGCGGGTGTGGGTGGACGTTAGATTCAGAAGTCAAGAATCGAACGACGAATGAAATCTCGTGGTTCCTTGATTCTTGCCCAACTTCCCACTCGATAGGACCGTGTGAGTGAGTGGCTCAAGTATACATACTGACTCGAATCCGACGCGATCCTCTCGTGATCTGACGAGGAAGAGAGCGATCGGTGGCTTAGTGGCTCGGTCTACTGGCCAGAAAGACGCCCAGGATGACGACCCCAAGGAATCCAATAGCAGCAGGTAGGACCAT…
c9618_g1	1	p1	(G)10	10	53	62	utr3	GGGCGAACAGCCCAAAGGTTAGGATACATAATTTAGAGAGAGGAGCAAAGGAGGGGGGGGGGAACACCTCATCTTGAGGGGGAAGAGTAGGATCACGAACGAGCCGGAAGACAAAGAAGGTGTTTTATTGATCTCGATGAGGTATCGTGAGGATTGATGGTTGGATGAAGGCCGATGGAGTAACAACTAGAGCTTGACGGGCCCTTTGGATCGTTTCATTTGAGATTGTACAGGTCTCGAGGATGGAGCAGTGATGAGAGAGGACGTCCTAGTGGTAGGATTCGAAGTAACCATCGAGGAGGAAGTTAGTCTCGATAGGACCGATGAGGCAGGCGTGCTACCAGAACATGCGGTCGTTGCTGACATGGCAGATAAGGTGGGACGATAAGAGGTAGTCGT…
c14924_g1	1	p3	(CCG)7	21	1	21	undetermined	CCGCCGCCGCCGCCGCCGCCGGTCTGCATACGATGTTCGAATTCGTCTTGCCCTTGTCCCCGAATACCCTGAACTCGTTGTCTCCCGCACCCACACCTTTCGCTTGACACCTGACTCCCTCGAAATAATCCAAAATTTACGGAAAATCGAGCCACCCGACTACTTGTTCTTGGACTTAGCTCGGGCAGAAATGAATCAAATTTTCCGCCGATTAAAGCGCAATCGTGAGGGTGATGACGACGGAAATATCCTTTGTCCTAAACGTCGCCGCTCAAAGTGAATGACTGATAAATTGCGAGGGGTTTGCTTTCGAGTTTCACGAGTCTCTTTCTTTGCAAGAGACCTATCTTGCCCGTGAGG
c6147_g1	1	c	(GGA)6gtagagaggacaagagaacgatggca(GAT)5ggatcgtgacgtcgatcggtcggtcggccaaagatgctgataggtccatcatacaagcgaacg(A)10	132	392	523	utr3	CAAATACCGATCTAGTCCTCTCTCGAAAACCAACGAGTAGCCGAAGTCGTTCTCCGCAAACTCGATGCAGGCTGGCCGTGCGTGCATCTTGAGTCAAGCTTTTGCACCGGGCAAAAGGTTTCCCTGTCCCAATTTGGGGGCAACATACACTAGTAAATAAAAAAAAATAAAAACAAGGTTCTTACAAGTCTAGGAATTTTTTCTTCTTTCTTAGTTATGTCAACAACACACCAGTCGATCGATAAATATAACTAAAAAAACACACGTCTATGGAACTCTAAATCTACGCAAGTGACTCTATACTTTTTAATCTAGTAGGATGTGGGGATCAGGACGCCCACCGAAGGGAGCGAGGGAGGGGCGAGGTAGGACGCCAAAGAGGAGCGGGCATGGAGGAGG…
c8043_g2	1	p1	(T)19	19	1	19	undetermined	TTTTTTTTTTTTTTTTTTTAGAATCCTAGGTTGACCGAATTCGGTGTCGAAAGATGAGTTTCGGTCGGAATTTTGACCATCGAGTTTGATCGAATGAATCGTAGGATCGAAATGATTGAATGATCAAACCAGAATGAATAGGTCAAGCGCAAGAGGATCAAAATGGGCCAAAAAGGATCCTTTCTTTTCTTTTTTCTTTTTTTTTTCAAAGTCCGTGATCATGCAAATTTTTGCAAACGGCCAGGTAAAACCTTTCCAGATCAAATTTTTGAGATTGGTGATTCGTCTTACCAGGATCGTGATGATCGGCAAGCTCTAAATCGTCGAGGGGGAAGCCGGGATTGATGGTCCGGTGAAGGTTCTTGTATCGATCGATTTTACTATAGGTTGGATGATTCG…
c8043_g2	2	p1	(T)10	10	197	206	undetermined	TTTTTTTTTTTTTTTTTTTAGAATCCTAGGTTGACCGAATTCGGTGTCGAAAGATGAGTTTCGGTCGGAATTTTGACCATCGAGTTTGATCGAATGAATCGTAGGATCGAAATGATTGAATGATCAAACCAGAATGAATAGGTCAAGCGCAAGAGGATCAAAATGGGCCAAAAAGGATCCTTTCTTTTCTTTTTTCTTTTTTTTTTCAAAGTCCGTGATCATGCAAATTTTTGCAAACGGCCAGGTAAAACCTTTCCAGATCAAATTTTTGAGATTGGTGATTCGTCTTACCAGGATCGTGATGATCGGCAAGCTCTAAATCGTCGAGGGGGAAGCCGGGATTGATGGTCCGGTGAAGGTTCTTGTATCGATCGATTTTACTATAGGTTGGATGATTCG…
c7265_g2	1	p1	(T)18	18	873	890	utr3	AGACTATCGACAGACACCACCTTCAGCCTTCAGGATCCGAAACGAATCGGAGAAGACTAGCCAAGACCAAACAACAAAGATGCAAAACTCGATCGTCACATCCAAGGAGAAACTACCCCCGTTCTATCACAATACCAATCTTAAAACTCGTTCGATCTCCAATCGATTGCTGCCTGCCGCCCTCATCTTCTCTTGCATCTTATCACTACCGATCTACCTCTTCTTCCATCATACCTGGAGGTCCTCTCACTCCATCAGATACCCCCCCTCTCGTCTAGCCAACCCTGCCGATTTCCTTCATCCTCATGGCAAGCTCCATGATGACACCCACGACGACCAACTACTCCCTCAACTCGCCGAATTGATCCCCTCCAAGGAGAGCCTCAAAGGTGGAACGAT…
c6587_g1	1	p2	(AC)11	22	1	22	undetermined	ACACACACACACACACACACACAGCAGAGAATATCGTCAGTCGTCGATAGAGAAACCCATAGACAAGTGATTATTTAGCGGTGGGCCCACTTCAATAAGCCGAAGGCCTCCCCGCCTTGGGCTAGGAGAAAGGTAAAAACGATGAGGTTGTGTCGATCGACTCGGGACGAATACCAGTCCAATCAGTACGCATATGTACATACATACATACGTACCTGTGTATGTGCATACATACCTACCTACACCCACGCGCGTGCCCGCATCTCATAATACGGCACGGGTAGAGCATCATCACTCACTCACTCACTCACTCA
c6587_g1	2	p4	(TCAC)5	20	292	311	undetermined	ACACACACACACACACACACACAGCAGAGAATATCGTCAGTCGTCGATAGAGAAACCCATAGACAAGTGATTATTTAGCGGTGGGCCCACTTCAATAAGCCGAAGGCCTCCCCGCCTTGGGCTAGGAGAAAGGTAAAAACGATGAGGTTGTGTCGATCGACTCGGGACGAATACCAGTCCAATCAGTACGCATATGTACATACATACATACGTACCTGTGTATGTGCATACATACCTACCTACACCCACGCGCGTGCCCGCATCTCATAATACGGCACGGGTAGAGCATCATCACTCACTCACTCACTCACTCA
c14352_g1	1	p3	(ATG)7	21	334	354	undetermined	TGTTGGTGTTGGTGTTGGTGTTGGGATGGATGGTGATAGATGGGGGGATGATAGTGAGGGTCGACGAGAGCGCGTTGGATCTGGATCGCTCGACGTTGTTCTCTCATCCTTCTTCCGGTGGATCTGAGGATGTTGATGAGTCTTTCGATGCCGCCATCGGAGCAGAGGATCTCCCTGATCCGGGGGGAGGTCGAGGTGAGATAGGAGAGATGAGTGAGGGTCGAGAGGAGTGGCAAGGGGGAGGTGGCATCGATGGCTCTTCGATCGTAGAGTGCCGAAGTGATGGAGACTGAAGCCTTATTATGAGCTGGAAAGTAGAAGTTGGATTCTCTCATGATGATGATGATGATGATG
c7889_g1	1	p4	(ATTG)5	20	1613	1632	undetermined	CTTGCCCGCCCCTTCAACCAAGATTGCCCTATCTGTCTAGATGAAGGGACGGGGCTGGAGAGGCGTTGTGGAGCAGGCGCTTAGAGGCATAAATTCATTGAAATGAACGAAACAAAGAAGAAAGGCATAAAGGAAGGGGGCATGGAATGATTAACATGATGTGCGTGAGGAGTGAACTGGGACATAGTGAGGTAGGAAATTGGGGAGTTGATCAGCGGGCGCAGAGTGAATAAATAATGCCCAAACGCCGATCGGCCCGCCAAAAAGGAAAACGATCCCCAAGTCAATTACGACGGCGAGAGGATATTTCCAGATGGGCCGCTTCCTCCCACAGCAGAACAAGGGGAGAGGACAAGACGGAGGAAGGAAAGAGGGGAATGGGAAAATTAAAATGGTTTT…
c7889_g1	2	c	(CGG)8cacctaccgatccgatgat(GAC)5	58	2120	2177	undetermined	CTTGCCCGCCCCTTCAACCAAGATTGCCCTATCTGTCTAGATGAAGGGACGGGGCTGGAGAGGCGTTGTGGAGCAGGCGCTTAGAGGCATAAATTCATTGAAATGAACGAAACAAAGAAGAAAGGCATAAAGGAAGGGGGCATGGAATGATTAACATGATGTGCGTGAGGAGTGAACTGGGACATAGTGAGGTAGGAAATTGGGGAGTTGATCAGCGGGCGCAGAGTGAATAAATAATGCCCAAACGCCGATCGGCCCGCCAAAAAGGAAAACGATCCCCAAGTCAATTACGACGGCGAGAGGATATTTCCAGATGGGCCGCTTCCTCCCACAGCAGAACAAGGGGAGAGGACAAGACGGAGGAAGGAAAGAGGGGAATGGGAAAATTAAAATGGTTTT…
c7889_g1	3	p1	(C)10	10	2926	2935	undetermined	CTTGCCCGCCCCTTCAACCAAGATTGCCCTATCTGTCTAGATGAAGGGACGGGGCTGGAGAGGCGTTGTGGAGCAGGCGCTTAGAGGCATAAATTCATTGAAATGAACGAAACAAAGAAGAAAGGCATAAAGGAAGGGGGCATGGAATGATTAACATGATGTGCGTGAGGAGTGAACTGGGACATAGTGAGGTAGGAAATTGGGGAGTTGATCAGCGGGCGCAGAGTGAATAAATAATGCCCAAACGCCGATCGGCCCGCCAAAAAGGAAAACGATCCCCAAGTCAATTACGACGGCGAGAGGATATTTCCAGATGGGCCGCTTCCTCCCACAGCAGAACAAGGGGAGAGGACAAGACGGAGGAAGGAAAGAGGGGAATGGGAAAATTAAAATGGTTTT…
c3779_g1	1	p3	(CAA)7	21	1	21	undetermined	CAACAACAACAACAACAACAACTCTTCCACTCCACTCCACTCGAGAGGATCGAAACAAATCCCGAGTCGTATTCGATCGACTCAAGACTAGCGGCTGAATTGAAAATGTTGATCATTCAACTCGTCCCGATCTATCGATCATCATCACTCTCACTTCACCCGATCTCATCCGTCTTGCCTTTCGATATCCAAACACTTTTTTTTTTTGACGACTTGATTCATCTCTCTCACAACTCATCCTGCTGGACTGAAACAGATCATCATTCTAACAATCCTCTAATCATAATTGGGGTCCTGGGTGAATGAACCAATCTAACCTTAGAAACTCATGATCACTAACTCAAATCATCTTCAAACTACAACTCCTTCAAACTGCTCACTCAAAATTTCTCCAGACTA…
c3779_g1	2	p1	(T)11	11	197	207	undetermined	CAACAACAACAACAACAACAACTCTTCCACTCCACTCCACTCGAGAGGATCGAAACAAATCCCGAGTCGTATTCGATCGACTCAAGACTAGCGGCTGAATTGAAAATGTTGATCATTCAACTCGTCCCGATCTATCGATCATCATCACTCTCACTTCACCCGATCTCATCCGTCTTGCCTTTCGATATCCAAACACTTTTTTTTTTTGACGACTTGATTCATCTCTCTCACAACTCATCCTGCTGGACTGAAACAGATCATCATTCTAACAATCCTCTAATCATAATTGGGGTCCTGGGTGAATGAACCAATCTAACCTTAGAAACTCATGATCACTAACTCAAATCATCTTCAAACTACAACTCCTTCAAACTGCTCACTCAAAATTTCTCCAGACTA…
c3779_g1	3	p2	(GA)7	14	557	570	undetermined	CAACAACAACAACAACAACAACTCTTCCACTCCACTCCACTCGAGAGGATCGAAACAAATCCCGAGTCGTATTCGATCGACTCAAGACTAGCGGCTGAATTGAAAATGTTGATCATTCAACTCGTCCCGATCTATCGATCATCATCACTCTCACTTCACCCGATCTCATCCGTCTTGCCTTTCGATATCCAAACACTTTTTTTTTTTGACGACTTGATTCATCTCTCTCACAACTCATCCTGCTGGACTGAAACAGATCATCATTCTAACAATCCTCTAATCATAATTGGGGTCCTGGGTGAATGAACCAATCTAACCTTAGAAACTCATGATCACTAACTCAAATCATCTTCAAACTACAACTCCTTCAAACTGCTCACTCAAAATTTCTCCAGACTA…
c9045_g2	1	p1	(A)10	10	61	70	undetermined	GGGATGTCGTATCCCTCACGACCTGATGGGTTTGAAAGCGGCATGTTTTTTTCTAACAAGAAAAAAAAAACCGGGGAGGGGGAGGGCCTTAGAGTTGATGGCAAGAAATTCCAGAAGCTGGAGGAATGATTCCTAAACTTGATAGAGGTTTTGGCTAAATTAAACTTCCCCTCCTCAGAAAAAAAAATAAAACATCAAGCCCGATTTTTCAAGTGTTTCCTTAGTAAGATCAATTCACTGGGATCGATCCCAGGTAACCTTTTAGCCGCACCGATCGTCATAGGTTTAGATTCGATCAGTTTCTCCCTAGCTTCCAAACTAAGGTAGTCTAAGGATGAATAATCGATCGAATGGGGTAAGATCATATGCTCATCCTCGATCAGCAGCCTCGCGTTTTCT…
c6218_g1	1	p1	(A)20	20	1	20	undetermined	AAAAAAAAAAAAAAAAAAAACACACACTAAAACTCAATCTATGAACAAGAATCGAGGACGGGCGGGATTCACGAAGGAGTCTGGCAAAAGGGAGCTCGATGGGTTTGACTGGTTGTTGGGTCGTATGCTCGACGGGTGGTAGGACTGCTGAAATCCTTGAACACCACCATCTATAATAGTTCTTGGTCTTGGGAGAGGGTCCAGAGTGGTCTCTCTGGGGACTGAGACCAGTAGGGCTGAAGGTCTATTGTTTCGAGAACCAAGTTTGACATGTACACCAGTTCTCCCACTGGATCGAATGTTTGAATCAGATGCGTGACAGCTCATTGAAAGCCTGCTCAACCCTCGGTAGATGGTGCTGACTACTTTGAACACTCAAAACTCCAGGGACCCATTCAC…
c9047_g1	1	p1	(A)11	11	561	571	undetermined	ATTTGTTTTCGTTGGGTGGGGGTCAGCGTGACTGCGTAAGCCTCGGTCTGTCGGGGATGCGGGTGGCCTCTCGGGGGTCGGTGCTGGACTGTGGGTGATCGAGCCCCGGGGGATTGGGTATTTAAGGGCTGGGAGCAGGCCAACCGAGATTTTGAGGAAAAGGAAAAGAGACCATAGCCAACTTGGGATTGAGAATACGATCTAGAATCGATGACGACGACTCGGATGGATGGGTAGCAGAGGATTCGATAGGGATCGAACAACATCCATGATCTAAGCAACCAACCTGCGTGATAATCGATCGACCCCTTCAACTCGAAATCCAGCCTGGGATCACCGATCGATCGATAACAGTAGCCAAACTCCGGCCTGGTTTGGATTGTTTGTTTCCTGTTGGGG…
c4182_g1	1	c	(T)23c(A)21	45	1	45	utr5	TTTTTTTTTTTTTTTTTTTTTTTCAAAAAAAAAAAAAAAAAAAAAGAAGTTCAAAAAAAAATGGGATTCGTCAATTTCGGGAAACAACCTGATTCGTACAGCAAGAAGAAAAACTACATCTTCGAGGAAAACCTGGGCTCTGGCAGTTTCGGATTCGTCAAGAAAGCAGTTTGGATCTCACATGGAAACCTGCCTGTTGCAGTCAAATGTATCAAGAAAAAGACCTTACAAGGTAACGAGCAACTCGTCCACGATGAGATTCAGGTACTCCAAGGATTAAATCACCCAAACGTCGTCAAACTCTACGATTGGTTCGAATCTCGCGATAAATTTTATTTAGTCTTTGAACTTGCCTCAGGGGGAGAATTGTTTCAACGAATCTATGATCAGGGCAAGTTT…
c6517_g1	1	p4	(TCCA)5	20	201	220	utr5	TCCTCTCCTCTCCTCTCCTCTCCCATCAATCAGACCCCTCCTTGCCCGGAGCTGTTGTTTTCCATTACGATTAAAACATCGACTATCAGTGCTCAAAGCTACTCATGAATTAAGCAGATGGTGCAACCAACTTATGAACTATCCTCTACTACTCCCATTCCTTCATCCCTATCAAACTATTCTTACTCCCAATTCATTCTTCCATCCATCCATCCATCCATCGACTGTGATCATAATCGATGATCACTCACAGGTTCATCTCGAGATTCGAGACTTGGCATCTGCAATCTTGGCGATCGACTGACTGATAAACCAATCATTAATACTGATGACGACCAAGCTATCACTCATCATCATCACTCCTTGAGAATAGTGTTTTTTTGTTTGTTTGTCTTTGTA…
c4391_g1	1	p1	(T)11	11	668	678	cds	GCCATGCAAGTGACATGCGTCAGTCTGCTCATGGTTTATTCCATTATTCATCCAAAGTGTTTCGTCGAGTGAATAGGTGCACATGTAAAAACGCACAAATTTTGATACAACTAATACAAAAGGCCCTTAAGATAGGGAAAAATAGAACGATGGAAAGACATTCTTGTGCTTCAAAAAATGTACACAAAAATCAGGGAAGGATTTAAGTAATAGCCATACAAACTTCTCTTAAAGCAAGAATCTCAATCATCACCTCAACCTTGGGATCCAGAAAGTATTGCCGGCATACATCAACAGGAGGAACCAGATCAAGACTGAATCTTCATGGGTGTGATTTTCGAAGCAGTTTTCAGTGCCTTTTTCGTGGTCAAATATATCCTTTCTTTCGCCAGAAACAGA…
c1627_g1	1	c	(TGG)8gtctctgatgttggatgatgagaccaccgacgttagtcgagagtagagagaatcgattgagaggctgatcactagaatcg(GAT)8	128	1	128	undetermined	TGGTGGTGGTGGTGGTGGTGGTGGGTCTCTGATGTTGGATGATGAGACCACCGACGTTAGTCGAGAGTAGAGAGAATCGATTGAGAGGCTGATCACTAGAATCGGATGATGATGATGATGATGATGATCGTCATCACGAGCGGGCCGACAGGGGCCATCCTAAGAGGATCCCATCCTCCTCCTCCTTGGAAAGTAACAGCAGTAACACGGGCTGAACACCCCCCTTCTCACCGCATCATCCACCACGGCCTCAAGACCATCATCATCTAGACTTTTTTTTGTTTTTGTCTTGGAG
c8943_g1	1	p1	(T)10	10	1039	1048	cds	GGAAATTTGAGGCTTTGGCTTTTCATGAATTAGTCGAAGGAGAGACATCAAAACATGAAATTTTAGCATCTGACCTCAAGCAGAGCTGGTCATCTCTACCCGGAGAACAATCAGAAATCCCAAGACTATAAAACATAGAGCGCCTTATGGCTTACAAAGAAAAATTATTGGAAGCAGCAATCCAAACACGTTTTCCTCATAACCATCACAGCAACAAATCATCACATTTTCAAAGCGGAAGACATCCAGCATCAACAATGGAAATCGATTCCAACAGCTTAGAAGTATAAGGAAGAATACCGCCTATTCAAGCTTGCAGGGAGGCTCTGTTCTCGCATTCTAGCCTTTCCTAATTCGTATTCGAGACTTTCTAAATAGAGCAAGTAATCATCATAATAA…
c15895_g1	1	c	(TC)8(AC)6	28	1	28	undetermined	TCTCTCTCTCTCTCTCACACACACACACTTCTTTTTTTGATCCGAGTCACGTTCTGATACCCCACCCTCTGATGTGAGTGAGAAAGCAGGTGAGAGGGATGAGTGTTTCTTTTCATTTGTCCGAATCCATGCCTTCGTTTTTGGTGTTTTTTTTTTTTCTCTCAATCTCGTTTTCAAATTTGACAAGTTATAGTAGCTCTAGTATTGATTTCGAATCGGTTGGTTGATGAGCCACTGAGGTCGAAGACGATGATGGGTTAGCTAGGAGAGCTCTTCTGGACTGCTCGAAATCGAAAACATCTCGAGATGGTTTGTAGCTAGTTGATGATTTTTTTTTTTTTTGTCTTGCTTTTTATTCTCATCAATCAATTCATCAAAATCCAAAGCCCATGACCATGA…
c15895_g1	2	p1	(T)12	12	147	158	undetermined	TCTCTCTCTCTCTCTCACACACACACACTTCTTTTTTTGATCCGAGTCACGTTCTGATACCCCACCCTCTGATGTGAGTGAGAAAGCAGGTGAGAGGGATGAGTGTTTCTTTTCATTTGTCCGAATCCATGCCTTCGTTTTTGGTGTTTTTTTTTTTTCTCTCAATCTCGTTTTCAAATTTGACAAGTTATAGTAGCTCTAGTATTGATTTCGAATCGGTTGGTTGATGAGCCACTGAGGTCGAAGACGATGATGGGTTAGCTAGGAGAGCTCTTCTGGACTGCTCGAAATCGAAAACATCTCGAGATGGTTTGTAGCTAGTTGATGATTTTTTTTTTTTTTGTCTTGCTTTTTATTCTCATCAATCAATTCATCAAAATCCAAAGCCCATGACCATGA…
c15895_g1	3	p1	(T)14	14	329	342	undetermined	TCTCTCTCTCTCTCTCACACACACACACTTCTTTTTTTGATCCGAGTCACGTTCTGATACCCCACCCTCTGATGTGAGTGAGAAAGCAGGTGAGAGGGATGAGTGTTTCTTTTCATTTGTCCGAATCCATGCCTTCGTTTTTGGTGTTTTTTTTTTTTCTCTCAATCTCGTTTTCAAATTTGACAAGTTATAGTAGCTCTAGTATTGATTTCGAATCGGTTGGTTGATGAGCCACTGAGGTCGAAGACGATGATGGGTTAGCTAGGAGAGCTCTTCTGGACTGCTCGAAATCGAAAACATCTCGAGATGGTTTGTAGCTAGTTGATGATTTTTTTTTTTTTTGTCTTGCTTTTTATTCTCATCAATCAATTCATCAAAATCCAAAGCCCATGACCATGA…
c5906_g1	1	p1	(A)12	12	536	547	undetermined	AGCAACTCGTGTTGGTTTATCAATCCCCTTGGCAACTTTGCTAGCAACTGGAGTGGTTTATCGATTCCCTTTGCAACTTTGGTGTGTTCGTTCTGAGGTTAGCGAGTGGTGTTGGAAACATCAATTCCTTTCTTCATCGCTCCAATACCTACAACCCCCTCCTCGACAATCCATCCCACTCAAGCCTTTGTATCCAGCCGGTCAAAGTCCGAAGGTTAGTTGTTCCACCTCTTTGGGCATCAGAAACACGCATTCCATCGCCATCCATGTGAAACACTCCGTTACCTATCTTCCCTCCCTAGTTGCTCATTTTCCATCTTGAAAAAAGCGTATTCCTCAGATCATGACTTGACTGTTGCAGCTGGCAACCGGACTTTGGTACGCTTGTTGAATTCCTTG…
c6095_g1	1	p2	(TG)11	22	1	22	utr5	TGTGTGTGTGTGTGTGTGTGTGTCTGTCTCGCTTGAGGATGATGAGGATGATGATGACTCGAGTCGTGGTCTCAGATCTCATCCAAACCAGCTCTAGCTGAGCTGGCTTGTCTCCTCCTGACATGAGACGTATACACGATCGTTGAGAGAACTATCTGTAATTTATTTATCTCACCCTGGTCTCTCGACTGCACCACACTCTGTCTTAGACCCTAATTTGATGATGTTGGTACTTTGTAACTCGACATGGCCTGTCGTGTTGGCGCGTCATTACCACTGGCTGGTCATCAACTGAGTGACTAGACCCGAGTAATTAGGCTAAGCCCAAGTGTATCCACCCACCCACCCAGTCTCACCCTTCCTTCCCCACTGCTCGAGGATCTCCTTACCATCCTCCAT…
c6095_g1	2	c	(AC)9(AT)10	38	3120	3157	utr3	TGTGTGTGTGTGTGTGTGTGTGTCTGTCTCGCTTGAGGATGATGAGGATGATGATGACTCGAGTCGTGGTCTCAGATCTCATCCAAACCAGCTCTAGCTGAGCTGGCTTGTCTCCTCCTGACATGAGACGTATACACGATCGTTGAGAGAACTATCTGTAATTTATTTATCTCACCCTGGTCTCTCGACTGCACCACACTCTGTCTTAGACCCTAATTTGATGATGTTGGTACTTTGTAACTCGACATGGCCTGTCGTGTTGGCGCGTCATTACCACTGGCTGGTCATCAACTGAGTGACTAGACCCGAGTAATTAGGCTAAGCCCAAGTGTATCCACCCACCCACCCAGTCTCACCCTTCCTTCCCCACTGCTCGAGGATCTCCTTACCATCCTCCAT…
c8113_g1	1	p1	(G)10	10	31	40	undetermined	TGAAAGAGATGTTGATTTGGATCATGATGTGGGGGGGGGGAAGGAGGGAAGATGAAGATTTGAGAATGCTTGTTGATCATCTCACATTGGAATCTAAGGGAAGGAGAGCATGGATTCAGCCTGGTGACTCAAGCTCAGGAAGGGTCTGAGAGATCTGAAGAAGGCAGAGAAGAACCAGGTCTAGTGGTCCCATCCCTCTTCCTCAAACCTGAGATCCATCAACCACTTGGGGAGAGAACTGTCTGGGTATTCTAGAGTATCCCCATGCTTGGATCATAGCCATCAAGATCTCCTAGAAATCAACACCTCCACATAAGCATAAGAAAAAAAAAAAACAAGATTAATAGATAGACTGTGGGGTTGTATGTGATCCTTAGCTTGTACATAGTCATTTTGGCC…
c8113_g1	2	p1	(A)12	12	324	335	undetermined	TGAAAGAGATGTTGATTTGGATCATGATGTGGGGGGGGGGAAGGAGGGAAGATGAAGATTTGAGAATGCTTGTTGATCATCTCACATTGGAATCTAAGGGAAGGAGAGCATGGATTCAGCCTGGTGACTCAAGCTCAGGAAGGGTCTGAGAGATCTGAAGAAGGCAGAGAAGAACCAGGTCTAGTGGTCCCATCCCTCTTCCTCAAACCTGAGATCCATCAACCACTTGGGGAGAGAACTGTCTGGGTATTCTAGAGTATCCCCATGCTTGGATCATAGCCATCAAGATCTCCTAGAAATCAACACCTCCACATAAGCATAAGAAAAAAAAAAAACAAGATTAATAGATAGACTGTGGGGTTGTATGTGATCCTTAGCTTGTACATAGTCATTTTGGCC…
c6688_g1	1	p3	(GAA)7	21	1	21	utr5	GAAGAAGAAGAAGAAGAAGAAGAGAGGATGGGATGGGAAGGAGCGAATTGGATGTAAGGAATTCGTTGGATCGAGTTATAAGTCAGAGTCACCAGCAGCAATATACCCTGCATCTTAGATTAAGTCTGCTCTGCCGAATATCGTGATCCATCAGTCAGCTGCTGCTCATGATCCCAGTCAGAGTGCCCTTCTTCGCTCCCAAGCGATTACCGAACTTCAAACGATCGATCAAACCAGTCGATATCCCTCGATCGACTAGACCTCTTCTTTCCATCATCCAGACCGTCATCAACAACCGGGCCCGAAACTTGCGTCGAGTCGAACCTCATCAACGATCGAACGGACCGATTCAGAATTGGTGGAACTTGGCCCAGCATCGTCGAGCTACCCGATGGAGCC…
c9912_g1	1	p2	(CT)6	12	108	119	undetermined	TCTCTATCGTATGTGTTGACCCCATATTCATCCGATCATGACATTTCTCCCTTCAATTTGCATAACTTGATCATCCTAATTCATCCAATCTTCCCCATCCGTTTCTCCTCTCTCTCTCTCACTAGTCTCAAGGCTTGAGAAGCTCATTCCTCATCCCATGATGTGTAGTAATAGATTCTCGACCCCTGCTAGCCTGCCATGACGAGTGTTCCGTGCCTCGACACGCTGTGATGAATATCATCGAGCCTTGGGATGATGAGAACCTGGTTTGACTCGG
c7255_g2	1	p3	(GAA)6	18	3	20	undetermined	GGGAAGAAGAAGAAGAAGAAGTAGAAGAAAGTGCAAATTAGAAAAATCAAGTTGATCAGAAGAGATGATTCGGTTGAGGAAAAGAAGCAGAACAAAAGATGGACAACTTGGGTAGGAAAACCTCGAAGGGTCTCAGGGAGGAGTGAGGAGCAAGAAGCCAGGATAGGAAGGATTGGATTAAAAACTTAAATCGATCGAGACTGAACCCAGAAGAAAAGAGTCGGGTAGAACCTGATCCAAGAATCCTTCGATCTCCATCACGATCAAGTTTCAACCTTCGACAACTCTCATCGAGCCAAAAGAAGTCATCATGAGTCAGAAGAAGCTCCTCAATCGATCGATCGCACTGATCGCCCTGCCACTCTCGAGGCCATCGAACCCAGCTGACCGACGACTGAC…
c7255_g2	2	p2	(CT)11	22	1559	1580	undetermined	GGGAAGAAGAAGAAGAAGAAGTAGAAGAAAGTGCAAATTAGAAAAATCAAGTTGATCAGAAGAGATGATTCGGTTGAGGAAAAGAAGCAGAACAAAAGATGGACAACTTGGGTAGGAAAACCTCGAAGGGTCTCAGGGAGGAGTGAGGAGCAAGAAGCCAGGATAGGAAGGATTGGATTAAAAACTTAAATCGATCGAGACTGAACCCAGAAGAAAAGAGTCGGGTAGAACCTGATCCAAGAATCCTTCGATCTCCATCACGATCAAGTTTCAACCTTCGACAACTCTCATCGAGCCAAAAGAAGTCATCATGAGTCAGAAGAAGCTCCTCAATCGATCGATCGCACTGATCGCCCTGCCACTCTCGAGGCCATCGAACCCAGCTGACCGACGACTGAC…
c9716_g1	1	p1	(A)11	11	2911	2921	utr3	TTGATCAAACGTATCGCCGTCATCACGCTCGCCACCACACTTCTGATCCCTCTAGACCTAGTCCAATTCGATCCCATCCTATTCCGAGCTTGAACGGTTTTATGCGTCCTTCACTATGCGAAACTGGTCCGGTCACTCGTTCCAGATTGATGCTTCAGCACATTGCCCCTTGCCCCAAGCCATCGTCTCCAATCCCCATCCAAATCACCCAAGCTTCATCCCTGCTCGACCTCACCCTCTCAGAGTTTTGAGAGCTTGCTCAAGAAATTCTCCGAGGGTTTGAATGCCCTCGCTCCTCTACCGCCATCCAACGAATCTCGTCTCATTCCGCCACAGCAAACGTTCGCCCCTACCGATCTCAATCCGTCAAACTTGCTCAAACCATCCGCTCACATTCGT…
c6615_g1	1	p1	(T)10	10	92	101	utr3	AGAAGCAACCCATGTCTTGAATTTTGCAGGGTGGGGATCAACAGGTGCACGATCCATCCATTTAGAAAACCAAAGTTACATATCCACAAGATTTTTTTTTTCTTCATTCTTTCACTGCTTCAAAAAAAATCCAAAGAATCAAACTGATGATATCTAATGGGCTTTTATGACCTATTGGGTAGCTTGTGGTACGATTGAATCCAATCAAGGTTCAATCAAATCACCACGTCTCCTCTTTTGATTTACATGGTTCTTTTTTGGTGGTAACAGGGAGGCGGACGAGGCAGGGTGAGGGCTACCCAGATATTTCGGGGGAGGATAAAATAATGGCCAGACCAAGGTCCGGCAGTCTATGCATCAACCAAGCAGGGAAGGCAGCCTCTAAAAATCATTCAAGTT…
c12760_g1	1	p3	(TCT)5	15	1	15	undetermined	TCTTCTTCTTCTTCTTCCTCACTCTCACCTTCCCAGCCACCCAACCAGGCCACCCACACTCCGTCTCTCACGCCCAAATCTGAAGAGGAGGAGAGGGAGATCGCGGCCTACGCTTAGAGTAGACACACATTACATACTCAACAACCATGATGATGACGTTCGACGCACTTCCCTCACTCACCCACCATCCCACCCTGCTTCTTTCTTCTTGGTAGGATGATGCTGTGGGAGGGGGAGGGGGAGGGGGCGCATCTCTCCCTCTCCCACGAGAAGACAACCTGGCACCCAGGACGACACTCGCCCAGACCATCGTTTCCGATCGGGGGGAAGGCCACGATCGCACGAGCGGCCGAGTGCGAGGCACCTGCGCGCCTGGCCACGAGGGCCTACGGGCCGACC…
c12760_g1	2	p4	(CCCG)5	20	433	452	undetermined	TCTTCTTCTTCTTCTTCCTCACTCTCACCTTCCCAGCCACCCAACCAGGCCACCCACACTCCGTCTCTCACGCCCAAATCTGAAGAGGAGGAGAGGGAGATCGCGGCCTACGCTTAGAGTAGACACACATTACATACTCAACAACCATGATGATGACGTTCGACGCACTTCCCTCACTCACCCACCATCCCACCCTGCTTCTTTCTTCTTGGTAGGATGATGCTGTGGGAGGGGGAGGGGGAGGGGGCGCATCTCTCCCTCTCCCACGAGAAGACAACCTGGCACCCAGGACGACACTCGCCCAGACCATCGTTTCCGATCGGGGGGAAGGCCACGATCGCACGAGCGGCCGAGTGCGAGGCACCTGCGCGCCTGGCCACGAGGGCCTACGGGCCGACC…
c12760_g1	3	c	(A)11tgatgatcatgatgagataaggata(AG)10	56	567	622	undetermined	TCTTCTTCTTCTTCTTCCTCACTCTCACCTTCCCAGCCACCCAACCAGGCCACCCACACTCCGTCTCTCACGCCCAAATCTGAAGAGGAGGAGAGGGAGATCGCGGCCTACGCTTAGAGTAGACACACATTACATACTCAACAACCATGATGATGACGTTCGACGCACTTCCCTCACTCACCCACCATCCCACCCTGCTTCTTTCTTCTTGGTAGGATGATGCTGTGGGAGGGGGAGGGGGAGGGGGCGCATCTCTCCCTCTCCCACGAGAAGACAACCTGGCACCCAGGACGACACTCGCCCAGACCATCGTTTCCGATCGGGGGGAAGGCCACGATCGCACGAGCGGCCGAGTGCGAGGCACCTGCGCGCCTGGCCACGAGGGCCTACGGGCCGACC…
c3448_g1	1	p1	(A)10	10	245	254	utr3	AAATCCTTTTTCTAGCCTTCACAAGCGACTTGCGATCTTTACCTCTACGTGTATCTGTTTAGAAAGCATTAGCCCACCCAACTGACAGGATGTCATAATGAAATATGATCACCATTGAAACATATATATAGATATGAGTTTGATAGGGTAGAAACCCGACTGATAACAATGGAACTACAACCCGTTCAATTTTTTTACCGCTATTTTACACCTTGATATTTTGTTATACATGTCTTAGAAAAAGAAAAAAAAAAGCAAGTAATTCTTCTCGATCGACTATTTTCGTCCCCTTCGAGGGAGGCTGACAAAAATAGTGTTTTTTCTAGGTTTACATTTTGAGTTCAGGTCCCCGTTCTCATTTTTAATCATTTAAATCGTATACCGTTACTCTTTTTTACA…
c7107_g1	1	p1	(C)17	17	1	17	undetermined	CCCCCCCCCCCCCCCCCACTGAGCTCCACACCCTCCTCATCGTACCCTGTACACCCTCCTCTTTCTTCCCCCATCCGCGCTCCCCTCCGTCCGAATACCAGGCCTCCCCTCGCCCCCTCCGCCCGTGCACCACCCTCCTCATCCATCCCTCCTTGGTCTCCGCGCCCCTTTATCTCTGCGTGAACCCCTCCAGCACATGAGCGCACCTCCCCACACTTGCCCACCCCATGTTCAAACTCCCTGCCGCCCGGCGAATGTGGATCGCCCTCCTCATCCTCTCCGCGCTCCTCCTTGTCTGTTGGAACCACTTCCTGCTCCTCACCAGGATCCTGCTTGTCTATCCCCTGTGGTTCTTCTATTCCTCCAATCTCGACCTCAGCCTCACCCGCGATGCCTTCG…
c7107_g1	2	p1	(T)10	10	2247	2256	undetermined	CCCCCCCCCCCCCCCCCACTGAGCTCCACACCCTCCTCATCGTACCCTGTACACCCTCCTCTTTCTTCCCCCATCCGCGCTCCCCTCCGTCCGAATACCAGGCCTCCCCTCGCCCCCTCCGCCCGTGCACCACCCTCCTCATCCATCCCTCCTTGGTCTCCGCGCCCCTTTATCTCTGCGTGAACCCCTCCAGCACATGAGCGCACCTCCCCACACTTGCCCACCCCATGTTCAAACTCCCTGCCGCCCGGCGAATGTGGATCGCCCTCCTCATCCTCTCCGCGCTCCTCCTTGTCTGTTGGAACCACTTCCTGCTCCTCACCAGGATCCTGCTTGTCTATCCCCTGTGGTTCTTCTATTCCTCCAATCTCGACCTCAGCCTCACCCGCGATGCCTTCG…
c6424_g1	1	p4	(GAAA)5	20	212	231	utr3	GTTGGGTATGATGATGATGATCTTGGATTTCTGTCAAAACACTAATAAAACATCAAGTCTCGAAACTAACATCTCCATGAGTGAATGAGAAGAAAAAAAAAGAGCAAGAGGAGGGAATGAAAAAGGAGCAAGTGATAAAATGAATATCAATAACGAGATGGATGTCATGTAAAATGGTTCCTAAAAAACGACTCAATCAAAAAAAAAGAACGAAAGAAAGAAAGAAAGAAAAAACACAATCAAGATGGAAACTAAAATTTCAAATTCTCAAGTCTCAAGAATACTTCAAACTTCATGCAAAGAGATCTTTCGCTCTAGATCAGCCTTCAAGAAACGATCCCATTCACTTTAATCGGACGAAGTAGGTGAGGGTAGATAGTGATTCAGATTCGAACTAGA…
c6424_g1	2	p1	(A)19	19	2780	2798	utr5	GTTGGGTATGATGATGATGATCTTGGATTTCTGTCAAAACACTAATAAAACATCAAGTCTCGAAACTAACATCTCCATGAGTGAATGAGAAGAAAAAAAAAGAGCAAGAGGAGGGAATGAAAAAGGAGCAAGTGATAAAATGAATATCAATAACGAGATGGATGTCATGTAAAATGGTTCCTAAAAAACGACTCAATCAAAAAAAAAGAACGAAAGAAAGAAAGAAAGAAAAAACACAATCAAGATGGAAACTAAAATTTCAAATTCTCAAGTCTCAAGAATACTTCAAACTTCATGCAAAGAGATCTTTCGCTCTAGATCAGCCTTCAAGAAACGATCCCATTCACTTTAATCGGACGAAGTAGGTGAGGGTAGATAGTGATTCAGATTCGAACTAGA…
c11784_g1	1	p1	(C)10	10	15	24	undetermined	ATCGACCAGTGTATCCCCCCCCCCTCCTCTCCCTCTCTCCTCTTGTACGTGCGCCTCTCAGGTCGAGAGCCCTCCTCCTGCTCCTCCTCCTCGAGCACACCTCTCCGCTTCATCCAGTCTGTCGTGTACCCCACCATGATCCTTCTCCTTAACCCACCCACACACCCACACACCCCAAAACATGAAAAACCTACCCCGGTGGGATCTCTCTCTCTCTCACTCTTCTCGTTTCGATGATGATGATGATGATGAT
c11784_g1	2	c	(TC)7actcttctcgtttc(GAT)7	49	205	253	undetermined	ATCGACCAGTGTATCCCCCCCCCCTCCTCTCCCTCTCTCCTCTTGTACGTGCGCCTCTCAGGTCGAGAGCCCTCCTCCTGCTCCTCCTCCTCGAGCACACCTCTCCGCTTCATCCAGTCTGTCGTGTACCCCACCATGATCCTTCTCCTTAACCCACCCACACACCCACACACCCCAAAACATGAAAAACCTACCCCGGTGGGATCTCTCTCTCTCTCACTCTTCTCGTTTCGATGATGATGATGATGATGAT
c16230_g1	1	p3	(AGA)7	21	1	21	undetermined	AGAAGAAGAAGAAGAAGAAGAAGTGAAACGATACATGCTTGGGAGGGGCAAAGGCATGAAGGTGAACATGGTTGACGGCGAAGAACAAGGCGCCAGACTCAGGACGATGAGTCGATGCGAGACCTTGAGCCTTTGAGAAGCCGGCCTGGTGGTAGGTCCGACATGAGATGATGGTGAGAGCTGGAGAAGGCGGAGGAAGGTAGGACGGAGAGGGCTCGGGAAGCGAGGTGTTGGAATTATGGAGGATACTTAGGCGTGACTCGGGTTACATTCTCATGTCACTAGCATGTCACATTAGTCATGTCTCTT
c14472_g1	1	p1	(T)10	10	196	205	undetermined	GTCTTTTCTGGTGTTTTCTTTGCAATTCATTTGTGCATATATGATATTAATAACACTCATTTCCCGGGAAATACGTTCCCTAAAAATTGGGCCGAGGGGACAGGTTTCCCGGAAAAGCTAATACTTTCAACTTTTTCACTTATGACTCATTAATCCTTACTTCCAAATAGGCGGCGTCCTTTTTACCTGTCTGTATTTTTTTTTTATTTTGCTTTTTCGTGCCACATTTCTCATAAGCTGGGATCCTGCAGTGGCAGTCACTACTT
c3066_g1	1	p2	(AC)11	22	1	22	undetermined	ACACACACACACACACACACACTTGACCCTCCCTAGAGCGATCCGAACTGAAAAGATCACGAACTACTGATGTGGACCAACCTACTTTTTGAAACCAGTCACTTCTTCATCCTTCCACCCCTCAACCCATCCTATTCCCCTCTTTTCTTCTGCTTCTTCAACTCCCGGAGAAAAGGGGGCTGGGAGGTAGGCGGATGGAATAGTGTGAAAAAAGCTAATGACCCAGGTATGCAAAAGTAGCTAGCTAGCTGTAGAAAATAACAAAACTAAATGATGGAAGAAAGAGATGGAAGAAAATCTATATTACTAAAAGGGCAATGTTAAATTTGCAACCCTGTGGTCGCAAACAGGCGCAAAATGCCGTTTGCGACCTATCTGAGTCACAAATGGCTGTTTGCA
c5926_g1	1	p3	(GGT)5	15	2323	2337	utr5	GCGAATAGTTGATTGGAGAAGCTGCACTGTGGGTTAACACAAATCGAGTATGCCGAAGTTTCCAGTGCATAACAGTTTTTTTTTCTTTGGTATCTCGTGAAAGAAGGAGAAAAGTATTGATGAATGATGAAAGGAAAGACACAGGAAGGAAACAAAAAAAAAGAACAAGACAAATGCTAGAATGACCAGAAATGTTTCAAGTAGAATGGATGGGATGGTTAAACAACAAAAAGTAAGGGATGCATCCGCAAGCAGCTCACCAAAGCTGATGTGATTCGTATTCATTGAGGGAAGAAGGGTACCGAGACAAGTGTAGGATGTGTGAGTGAAGACGGAATGAAGATATACAGCACATGAAAGAAAAGGTTAAAGAGTAATTGCAGTGAAAAGAAAAATGAG…
c6969_g1	1	p2	(GT)11	22	1	22	utr3	GTGTGTGTGTGTGTGTGTGTGTGGAAGGAAACACTCAGGACAACCGAAGCGCGCCAAATCGACAAGGAGAGGGAATCGGAAAGACTAACAGTACCCCTGATCTCACAGAGTTTGATCGGTTGAATGAGGAGACTCATCAGTTCGAGAGGGATCAGAGGCCCGTGAATGGATCGTAGGTCGATTCAAACCATCAGTCAGCTGATGACGATCCGGCCGACAGGAAGATTGAGGGTCGAGTTCGACCTCAAGCCTTCCAGCACCTCTCTCATGACCTTCTTCGGATCGATCTTGCCGGGATCGCTCGATCTCGATAGGAGCTGCGGATGGATTGATGAGTGGGAGGGGGGATGAACTGGCGCGATGATGGGCTTGGATGGGATTGATCGAATGAGGACTTGA…
c6969_g1	2	p3	(TGA)5	15	616	630	cds	GTGTGTGTGTGTGTGTGTGTGTGGAAGGAAACACTCAGGACAACCGAAGCGCGCCAAATCGACAAGGAGAGGGAATCGGAAAGACTAACAGTACCCCTGATCTCACAGAGTTTGATCGGTTGAATGAGGAGACTCATCAGTTCGAGAGGGATCAGAGGCCCGTGAATGGATCGTAGGTCGATTCAAACCATCAGTCAGCTGATGACGATCCGGCCGACAGGAAGATTGAGGGTCGAGTTCGACCTCAAGCCTTCCAGCACCTCTCTCATGACCTTCTTCGGATCGATCTTGCCGGGATCGCTCGATCTCGATAGGAGCTGCGGATGGATTGATGAGTGGGAGGGGGGATGAACTGGCGCGATGATGGGCTTGGATGGGATTGATCGAATGAGGACTTGA…
c6969_g1	3	p3	(GAG)6	18	2285	2302	utr5	GTGTGTGTGTGTGTGTGTGTGTGGAAGGAAACACTCAGGACAACCGAAGCGCGCCAAATCGACAAGGAGAGGGAATCGGAAAGACTAACAGTACCCCTGATCTCACAGAGTTTGATCGGTTGAATGAGGAGACTCATCAGTTCGAGAGGGATCAGAGGCCCGTGAATGGATCGTAGGTCGATTCAAACCATCAGTCAGCTGATGACGATCCGGCCGACAGGAAGATTGAGGGTCGAGTTCGACCTCAAGCCTTCCAGCACCTCTCTCATGACCTTCTTCGGATCGATCTTGCCGGGATCGCTCGATCTCGATAGGAGCTGCGGATGGATTGATGAGTGGGAGGGGGGATGAACTGGCGCGATGATGGGCTTGGATGGGATTGATCGAATGAGGACTTGA…
c2661_g1	1	p1	(G)21	21	1	21	undetermined	GGGGGGGGGGGGGGGGGGGGGTCCGTCCCGGCTCGTTGGGTACTCTGAAGGGGATAGATAGTACGTAGGATGGGTTAGGGTCCGATCGATGGGGATCGACTGGATTAAGGGGTACGTGATTAGTGGCGTAGGAGGCATGGATCTGCTGGAATGGGTCTCTTTCGGGTCGGATGGGGTGGTACGGTATGGTGTAGCTTGGGATCTGGTGAGGGGGATAGAGATGCAGAAGAGATTTGGGTGTTAGGAGAGGGATTTCGTTCGAAGGGGAATGATGATGTTGGTCGAGGAGAGCGGTTGATGAGGTGCAGATACATGTTATAGATTAGATGGCTTGAGTCCGAGGAGAGGATGGGTTGGATGTTAAGTACTCAAAAGGTAGTTAGCTATCTACTAATTAGA…
c10389_g1	1	p4	(TGGT)5	20	430	449	undetermined	GGTGGGATAGAAAACGATTTGAATGAAACAGAATAGTGTCTGGATGATGATCAAACTATCACAAACTGATGAGTTGGGAGTTGAGAAATAATTGATGATTAAGATCAGGATGATCATATGATTTGGTTAGACTTCTCAAGTGATGGTCATGAGAATTGTGAAGAATTTGTGAGTGGTGTGATTCATTTTGAAGCACCGTGAAAGAAACTGAAGAGTTCCTTGGTGATCTCCTAATTGGTTACATCCCCCCTGGTTCACCGTTGTCTGTAACGATACCTTGCAGCTCGTTGATGTTACACTGAAATGTGTTCCAGACGTAGATTGGAGATGATGGTCAAGTTGATGAATTGAGTGAGTGAAGTAGATAGTTGTTGGATTAATCTTATTAATTCGAGTATG…
c4846_g1	1	p1	(A)19	19	441	459	undetermined	GTTTATTCTGAATTAGTTGAGTATGAAAAGAAAAGAAGCATTAGTTTGATACTAGTTTGGTCTTCCAGGCTCATCATGCCAGGGTTGACTTAGTTCAGTTTGATTGGATTTGGATCCTTGAAGGAACTCAGGGTGAGTCTGATGAATACAACTTGAATGACTGAGGTTCTTTTGAGACCTAGGACTGGTTTTGATCCAGAATCTTGGATGATTCCTACTGGTGGTGATCAAGATGAGAAAAGATCTCGATTGTGATCTAAACCAATCAGAGTTACAAGTTTGAGGTGCTCTAGTAGTCCTGAAGAGAAGATGAGCCAGCTTTGAGGGAAGCATGGACCGATCTCAGAGAGGGATTCGAAAGAGATGAAGAGATGAATGAACGACGATCTTCCTCATCCT…
c5625_g1	1	p1	(A)15	15	280	294	utr3	GAAGGTTTTTACAGATACGTTTTCATCATTGAACGGACATCGACAAGGATGCACAAGAGAATCATTCAAGGGTTTCTTCTAAGGCAAGATCAAGAGCCCAACACACGATAAATGGTTGCCAAAACTCCAATTAATACATCAGTTTCAACCTAATAAAATAAAGCGTCAAGTTAAATAGTAATCAGACGACTGGATCAAAGTGGAAACGGAGATTGATCCGCTGAGCAAGATTGATAGGTACAAACTGATGGTCCTACAGGGGGACTTCGCTCTTTTCACAAAAAAAAAAAAAAAGAAAACCAAATAACCAAATCATGAAAAATGAAAACCGAGATAAAGACAAAGGGAAGACGGTCGCTGGGGATCAAGCTTTTTCGTTTTCTACTTTTCCGAGTTGAG…
c7607_g1	1	p1	(T)10	10	175	184	utr3	GGGGCATCTCACCAACTCAACAATCACGATCATCATAAAGTACTCACAATCATAGACAGACGACCGATGACAAAAAAAAAGAACCAAGTTTTAACCATAAGAGACAAAGCATTCTTACAACTGGATAGATGTATTATAATCGAGAGTAAATGAACATCAGCGATAAAGCTTTTCTTTTTTTTTTCAAGGCCCAACAACTCCCCAAAAGCTACTACAGCACACATCGTCAACAGATAGACATATACTTTGTTGAAAACAGAAACCACCTAGCAGAACCAGAACGATAATCAGTGTTGATGAATTTAATTTACTTCTTCGTGACCTTCACACAGTTCCTCTATTTTTTCTTTCTTGGTGTGGGGTCTATAAAGGTGAGTGTTTGATAATGAGCAGTGCCAA…
c7607_g1	2	p3	(GAA)7	21	4754	4774	utr5	GGGGCATCTCACCAACTCAACAATCACGATCATCATAAAGTACTCACAATCATAGACAGACGACCGATGACAAAAAAAAAGAACCAAGTTTTAACCATAAGAGACAAAGCATTCTTACAACTGGATAGATGTATTATAATCGAGAGTAAATGAACATCAGCGATAAAGCTTTTCTTTTTTTTTTCAAGGCCCAACAACTCCCCAAAAGCTACTACAGCACACATCGTCAACAGATAGACATATACTTTGTTGAAAACAGAAACCACCTAGCAGAACCAGAACGATAATCAGTGTTGATGAATTTAATTTACTTCTTCGTGACCTTCACACAGTTCCTCTATTTTTTCTTTCTTGGTGTGGGGTCTATAAAGGTGAGTGTTTGATAATGAGCAGTGCCAA…
c12578_g1	1	p1	(T)10	10	324	333	undetermined	CAGGTTCAACACGTCTTCAATATGTATTACTATGTATATGACAACCCGGCCGACCAACGACAAACGCCCTTCAAACTTCCCAGTCTTGATAATGTACAGATGATCATTTTACAAATTGAATTTTCTCTGGATATTGGTGTATGAACGTATATCAATCTAAAACGATTCATTTTTACTTAGCTGGTTTTACCGCGAACTAGTTCACATAGTGGATATAGTCGGGAGGAATCTGAACCTTAATCCTCGGAGATACGGTAATAATCAGAAGTTTGCAATAATTGGAGAGATCATGGAGATTCGGTGTTACTGCTTGCATTCATTCGTTTTTTTTTTCGTTTTTCTTTTTCTTTTGGAAAATAGGAGGAACGAAGGAGTGTGCTCGATTTTTCGGTCTCAAAA…
c4034_g1	1	p1	(A)10	10	152	161	utr3	GAGGGATCGCTGCAACAGAGGTCTAGATTTGGATTGGATCAGTTCTGGCCACAGCTGCACCCTAAATAACAATAAAACTATACATGACAAGACACGCCATGGTCAAAACGACTCAGATCCAGAACATGAATAAGTAAGGCAGGCCGATCACAAAAAAAAAATTAAACCAGAGGATCCATTAAGTGTTTGTTTTTTTCATGAGATGATCGAGGCTAAGATATACGGAAGAAGTGAGTCCTCCATAGTACCTGCTACCTCACAATTATCTCAAATCTCAATTATTATATCGACATACCCCTTCCAGAATCACACCAAACCACGAATTTCCACCAAGTTCATCAATCCATCTTCTCACCATCAGGTCTACAAAACCGGAGGGTTTGCCACTTGGTGAGAAGT…
c8246_g1	1	p1	(A)11	11	417	427	undetermined	GTCAAGATCCTACGTCGTCACCTTTGGTCCCTAGCCCTCACCTTTCGTTTTTTTCCCCATAACTTTGCTTTGTGGCCTGTAATCATCCACATCCAGTATTTTTATCAACTCGCGAACTCGTAACGAAATTGATCTTATAACGATCTGGTCATTCCTCAATATTTATCCAGAACGCTATCGCCCCTTCATTTGAAAAGATACCTGAAAAATGCCCGAGTCTCAGTCGAGCGCAAGCCAACCGTATCGTTTGTTTTCGTATTATCCATCCTTGCCTCTCGAAATTTTCTTTGCGGTGGCGTTTTTCTGTAGTGTGCTACTACATTCAGTCCAATTGCTCAAATATCGTACTTGGTTTTTTCTACCATTTGTGATTGGAGGGTATTGTGCGACATGATCTGC…
c23_g1	1	c	(T)12c(A)11	24	1	24	undetermined	TTTTTTTTTTTTCAAAAAAAAAAATGCATGCTTACAATCATACTCCATCATCACCAGAATATATATACCCTCCCATCCACATCTTGGTTGTCACCATGATGTCTTTTAATTATCGCTGTTTGTTTTGTTAGTTCGATGACGTTTTACATCTTCTCTGTTTTAAGTTCCATCCATCCAATCGATCAGTTGATTTTAGTCTCTCCATCTCCTTGAGTCATCCAGTCTTCTTTCTTCCTGGGAAGGGGGGTCTTCTCATCTCATCGCTTGGACTAACCTACGAATGACAACAA
c15906_g1	1	p1	(C)20	20	1	20	undetermined	CCCCCCCCCCCCCCCCCCCCTGCCCCCCTTTCCCCTTGCTGGCGGCTCCTCTCACCATTCCTTCTTGGGTTTGACCTCGACCAAGAGAGCATTCTCGTGAGCTCAGCAGGGATCGATGGAGTCGATCGATTAATGAGACTCGAGGTGCTAGGACGACCGAGAGCCGATACGGTGGATCGTGCTTAATACCATCGACTTCGATCGAAGGCTGATTCATGATCTCTTGACTCGGGCTCGACCAAGTCCGTCGATCCCACCTCATCCATCGATCCCGCTCGAGGGATGGGGCTAAGGTGACTGAAAGGATACGGTGAAGGAAGATGATGATCGATGGATGGTTGGAGTTATTTTCAGTTCGATCGATCGAGCTCTCATGTCATGACTGGATGGCCTAGCCTA…
c5082_g1	1	p1	(A)13	13	114	126	utr3	CCCATCGTGGTAAGCAACACTGAACAATCTGAACTTCTGAACGGAAGTTTTACTTCAGTCTGCCTTTTACCAAAGTAGTGGATGCCAGATCTATTTTTTCTTTTCTTTGGAAGAAAAAAAAAAAAAGACAAGCTTGCAAGTTGTTGCTCTCGACGAACGAGAGACGGCTTGTGATTTGCAAAATACTGGCCCGTTGGTTGGTTCATCTGGGTTTCAGTAAGCACACAACAAATACGGTCACGAGTGTGATTCTTGAAATGCTGATACTTTATTGTAAATCCTACATTGGTGCTATACACAGTTGTGGTGCTTCCCTGGCACCCGTTGTTGGAAAAAAAAACATAAAAAAAATACAACCAAAACAAATCGAAGTGAGAGATCTATATATCAGTCTGTCAT…
c9301_g1	1	p1	(A)11	11	1	11	utr3	AAAAAAAAAAACAGATAAGTAACGAGGAGGTAAGTAGGTAAAGCATGATTCGAAGTAAGGTTACAAGATGGATAGTCGATTCCTTCCAGTAATATTGTTGTTCGAAGGTATCGATCATCGCGTCGCAATGGACACGAAAAGAGATGAAAGAGTTAAACCATCATCGGGGTAGAGTAAAAAGTATCGTAACTAAGAGGAAAGGATAGGAACGAACGAGAGGACGAAGAAATAGATGGATGGATCAGAGTTAACTTTTTGGGGGGAGTAACGAGCTTTGGAGAAGTCGATCATGAGTGGCATAAGAGGAAAGGCAGAGAAAGCTCTAGGATGGTTGTAGAAAATAACGATCCTTCCCAGAAAAGAAAAGTAAAAAGGGAAACGAAAAGGCAAACGGAGTAA…
c5639_g1	1	p1	(A)10	10	1844	1853	utr3	ATTGAGGATAAACAAGATTCATCGAACTAGAAGAAACTGCTTAAAATAGGGTTGGACGAAGCCATAGATCTCGTTTGACTTAGAACGAGATACTGAAGATGAAGGTTAAAGTGCTTTCAAGATCTTTGGACGATTTCCTCCCGATCTCACATGGAGCACCAGCACCAATTCACAAGAATCTCGATCCAAACCTACATCCTCACTCTCGAGCCAGAGAGTATACCAGGGCGGTGACCGCCTCGAAACTGAATAGAATGTTTGCCAAACCGTTCATAGGCCAACTGGACGGACATCGGGATGGAGTTTATACGATGGCCAAGGATCCATTGAAATTGACTCAGGTCGCAAGTGGCTCCGGCGATGGCGAGGTCCGAGTCTGGGATCTCGCAAATCGCACGT…
c5639_g1	2	p1	(T)10	10	2025	2034	utr3	ATTGAGGATAAACAAGATTCATCGAACTAGAAGAAACTGCTTAAAATAGGGTTGGACGAAGCCATAGATCTCGTTTGACTTAGAACGAGATACTGAAGATGAAGGTTAAAGTGCTTTCAAGATCTTTGGACGATTTCCTCCCGATCTCACATGGAGCACCAGCACCAATTCACAAGAATCTCGATCCAAACCTACATCCTCACTCTCGAGCCAGAGAGTATACCAGGGCGGTGACCGCCTCGAAACTGAATAGAATGTTTGCCAAACCGTTCATAGGCCAACTGGACGGACATCGGGATGGAGTTTATACGATGGCCAAGGATCCATTGAAATTGACTCAGGTCGCAAGTGGCTCCGGCGATGGCGAGGTCCGAGTCTGGGATCTCGCAAATCGCACGT…
c1783_g1	1	p3	(AGG)7	21	1	21	undetermined	AGGAGGAGGAGGAGGAGGAGGAGAGATGAAGAGTGACTTGGAGAGGGACGGAAGAGGATGTGGAGACGGAAGAGAACGAGTAGGAAGGAGTAAGTAGGGTACGGTTACGGTTACGCTTACGGTTACGGTAGGTCCACATCGCTCACCCGTCCGACCTTTTCTCAACCTACGACACTCCCTCCGTCGGCTGGCCGACGAGGCCCTACCCCACGTCCACGCAAACCCTTATCACACCCATGCCTACTTCACCGTACGACGACGTCGTACGATTACTCGAGCCGCCCTCACGTCTCTACCTCCCCCGGCCTGGGTCGGTCACCTGCGCCCTCTTTCCAATCAAACACGTCCTCCGCTCTTGGTCCTTCTCTAATTCATCACAACAGAATCGTATTCACTCTC…
c1783_g1	2	p2	(CT)6	12	395	406	undetermined	AGGAGGAGGAGGAGGAGGAGGAGAGATGAAGAGTGACTTGGAGAGGGACGGAAGAGGATGTGGAGACGGAAGAGAACGAGTAGGAAGGAGTAAGTAGGGTACGGTTACGGTTACGCTTACGGTTACGGTAGGTCCACATCGCTCACCCGTCCGACCTTTTCTCAACCTACGACACTCCCTCCGTCGGCTGGCCGACGAGGCCCTACCCCACGTCCACGCAAACCCTTATCACACCCATGCCTACTTCACCGTACGACGACGTCGTACGATTACTCGAGCCGCCCTCACGTCTCTACCTCCCCCGGCCTGGGTCGGTCACCTGCGCCCTCTTTCCAATCAAACACGTCCTCCGCTCTTGGTCCTTCTCTAATTCATCACAACAGAATCGTATTCACTCTC…
c8541_g1	1	p3	(TCC)5	15	97	111	undetermined	AAGAAGCACAAGCTGAAGCCACCACCACCACTCACTTCCCACGCCCACTCGAAGCTCAGCTCACCATCAGGCTCACTCACTAGAAGACTCCCTCCATCCTCCTCCTCCTCCTTCCGTGAAAACCGAGTCGATGAGCTGAGAGGATGAGTTCGAATGCTCGGACCAATCGTAACACGAACCCATCTACGGCCGTCCCAACACAAACCTTGATTCTTCCCGATACCTCCTCCGATCAAGGCTCATCGAAAGACGTCACCGGTGCTAGAAGCTTTGTTACCCAAACCTGGACTATTCCCGATCGTCCGAAACCCGGTAGGAAGCCTAAGCAGAAACCTCAACCAGAGTCGAGGCAAATAAGTCATCAAGCCGATCAAACCAATGGCCTCGGCAAGGACAGTG…
c6991_g1	1	p1	(T)19	19	3139	3157	utr3	TTGACTCTTCTTCTCATCCTCATCCCCCAATCCAATCGACAATGGCTTCGAGTCACTCCCTCGACCCCATGATGTTCCCTCCTTCGTCAATCAGTCGCATCTGTAGATATCTATCTCAACTTCTAAGCCAGCGCACAACCCCCACCGCCCCTCGAAGTGATGCTGCTGTATCACTTCGAAACACCGGCTCATCAGCTCCTTGGATAGTCATACACACTTACTTACTCTCTCCTCTTCCACCTCCCACGCAGGTCTCAAGTCCATCTATCCAACGATCAACTCGAAACGGCCTTCATCTATCTTCTTCGAGCCTCCAAGATCACCCTCGAGGACTTGCCGACCCATCCTCAGTACGACTCACTCCCCTCGGCCTACAAGACCCAGATCCAGGCGGACGGA…
c1022_g1	1	p1	(G)12	12	1050	1061	undetermined	GCACGTTCACAAGAGGCGTGAATCGTTGGTCATTGGATCGTCAACCGATGGACCATCGAAGAGCAGACATGAATATTGGTAAGGGGTCATGAGCACGTTCGTGAGAGAGGAGAGGGCAAGTGATTTGGGAGACAGGACGGAGACAAGCGATCATGACGAATGATGGTGTAGAGTGAAGTGCAAAACCAAAGTATGTCAGGGACTAAGGCCAGGGTGGGCTAGGTGCAATTCGGAAAGGGAGGCAGATGCTATAATAGAGGTATGGACTCGGTGGAGATTGACGGGATGGGAAGTGGAGACAACATCAGGCCAGCGGGGAGGGGGGAGAAATCGAGCGGCGGGGTGAAACAGAGATTGCGATGAATCCTGTCGAACGTATGTCAAATCTAACAAGGAGCT…
c9795_g1	1	p3	(TGA)6	18	1	18	undetermined	TGATGATGATGATGATGATGGTGAGGGATGATGATGATGGATTAATGATTTGATGGGAGTGATGATGGCAGTAGGATGGGAGTGATGGTTTGAATTAGATTGAGTTGATGGATGTTGTGGTTGATGTGGTCGTTGTTGATGATGTGGTCGTTGTTGATGATGTGGTCGTTGTTGATGATGTGGTCGTTGTTGATGATGTGGTCGTTGTTGATGATGTGGTCGTTGTTGATGATGTGGTCGTTGTTGATGATGTGGTCGTTGTTGA
c5866_g1	1	p1	(T)10	10	1204	1213	utr3	GAGCGTTGTGAGCAGTCATCGATTCATCTCGGATAGTTTACGTACGAGCAAGTCACTCATACTCAGTCGAACTTGGTCATCATTCAGTGAATCGAACTTGGACCCAATAATCCGCATCTTGATTGAATTCGAGCGCATTCGATTATCTTGGGATCTCCAACTGCTGTCATCAAATAATATTTATCAATTACTGTAATTCTCCTCCTCCAACCTTGTAGATATACATACATACTCCACTCTAATCTCAAATGCTCCCCTTCTTATCATCCGGATCCCTACTACTCACCGCCCCACGACGACCAGCTGCTACTGATCGTCGTCCCAGTCCCCACCCTCTTGGTCTCCGTCTCACTAACTCATCAGGATTCGTACTATTCCTCCTCCTCATCTCACTCAACC…
c9915_g1	1	p1	(A)16	16	1	16	undetermined	AAAAAAAAAAAAAAAAGACAATGGCACGGGAAGATCGACGTATATTTATCAACCAACTTCCTCGAGGAGGATCCTGACCAGGACTACCCACACCCACGACGACGACTGATGAGCAGGTAACGAACAAGTCGCAGATAGGATGATGATCGTCATCATCACAACCTTCGATCGGCGAGGACCAAGTCCATCGAGAGTTCCAGATCCACCGATACGATACTCAACAACAACAAAAAAGCATTCGGAAAAAAAGAGCCAGCGTCGAGTCGTGGATCGTGAGTTGTCAAGTACATATGTAGATGTTAGTAGTATTCACTAGGAGGGCCATCATCGCACCACAAACCAATCATCATCGACAGGCAGGCGGTCCACACAGTCAAAATTCAAGACTTACGTACATGT…
c9915_g1	2	p3	(GAT)7	21	2011	2031	undetermined	AAAAAAAAAAAAAAAAGACAATGGCACGGGAAGATCGACGTATATTTATCAACCAACTTCCTCGAGGAGGATCCTGACCAGGACTACCCACACCCACGACGACGACTGATGAGCAGGTAACGAACAAGTCGCAGATAGGATGATGATCGTCATCATCACAACCTTCGATCGGCGAGGACCAAGTCCATCGAGAGTTCCAGATCCACCGATACGATACTCAACAACAACAAAAAAGCATTCGGAAAAAAAGAGCCAGCGTCGAGTCGTGGATCGTGAGTTGTCAAGTACATATGTAGATGTTAGTAGTATTCACTAGGAGGGCCATCATCGCACCACAAACCAATCATCATCGACAGGCAGGCGGTCCACACAGTCAAAATTCAAGACTTACGTACATGT…
c6619_g1	1	p2	(CT)6	12	632	643	undetermined	GGACTCTATCGTCGTCACGAAGCAAGACGACTACAAGACTCCATCGAAACTGCGCTGCCCCCTCCCCAGCTCCGCCCCCAGCTTGCCTGCATCCCCCTCACACGTGAATCTATCCTCGTAGTCCTTCCTTCACAATCATCAACCCACCCACATTGGGGTCCCCTAGACCATCCAATCGACAAAATCACTCAATCGCCCTCCTCTCGACTCTCCCACCACGCCTCCGCGACAATGACAGTCCCAACGAGACCCTCAATCGTACGTCCGTAGTCTAAGTACTCAATCGGATTCGGATGTACAGGTCGTACCGTTTTGAGTACTGGTAGTTATGTCTTCCTATGTCTAGTAGTAGGATTACTGCCTTCCCGTTTCGATCCTTCTTCCGCTCGACCTGGACTT…
c7400_g1	1	p1	(T)11	11	332	342	undetermined	GTGAACACGAGGCAGCGTGGGTGGCTGACACACACCAGGAGGATACTTCATACAAGCGTCCCATACTGACCATCCGATACCCGCCCCCAGTCCGATGACATGTCGACCCAGCTGAATGCGCACTGCGACAGATGCCCCGGAAGTGGTCACCACTCAAAATCCTGCCCCCTTGGGCCTGTCGATTTATGACCGATCCGAGTGCCTACTTCGTCGTCGACGCCTCTCGGAACGCTTTCAGTTTCCCTGCCCAAGTGGATCGATCTTCGCACGTGTGATCCACTAGCATCCTACGAATCGACCTGGCTGTCGCTGATCGGTTAGCGCCCTCTTCTTTTTTTTTTTCTCTTTCTTTTGTCCTGATCGTCTTGGCAGGCAAGAAACTCGGAAATTCCCTTGATT…
c15676_g1	1	p2	(GA)10	20	1	20	undetermined	GAGAGAGAGAGAGAGAGAGAAGAGGCTCCAAGGAGGAAGAAAAGAAAGGGGAGGGGTCGGGATGACTGAGATGGGTTTTGGCGAGTTCTACGCTTGAGAGCTCAAGCATTCGGTCGATCGAGTGAAGGGATGGGGTGACGAGGGAGGTTGTGGTTTGAGATGGTCGGGAGAAGTGGAAGTTCACAAGACGAACATTTATAGGCCATGTGAAAGTAAT
c6490_g1	1	p3	(GAT)6	18	1921	1938	cds	CGAGATCATCTGGATGAACCTAAGCTCGGAGAAGATTGATTCAAAGCCCCTTCGATCAACGAGGTGAGACAAAGTCAACCAAACTGATCTAGATGATCTTTTGTCTGTGTGCACAAGGCGATTCCATCATGTTGGAGATACATGAGTGGGGGAAACCAAGAGTTCACTTACATCGGCCGATTCTATCTTGGCAGAAACTTGGCCATAGTACTTGTAGAGAGGGGGGGGGCAGAGGGGAACCAAGTCAGATAAGGGGGTAAAAATGCGAGACAAGTCAAACATGACTTCAGCGCGACAAAGGGGTTCACATTCAATAAGGAATGGAGGGGTATTCTAAAACCGACATTCCAACTACTTCGAGATGGTTACGAAAGGAAGAGACAATAGATCGAGCAAAGA…
c17399_g1	1	p1	(A)12	12	1	12	undetermined	AAAAAAAAAAAAGGCTACGTCTTAAAACGTATCCTTCTATTCTATTTTTTTACAGTCATAAGTGTATCGGGGTTCGATCCTCAGGAAGTGATTTGTCGGTCAGAAGCCAGTTGTTGATGACTTGCTTCCTTACTACTACTCCTACTCCTCCTCGTCATCATCATCATCTTCTCTGAGAACCATCACGATCCATCGGCCGCAATCGATTCAACCGTAGATCTCATGTTCTCCTCCTCCAACGCCTAGAGCTCGAGCGCATTTTTTTTTT
c17399_g1	2	p1	(T)10	10	259	268	undetermined	AAAAAAAAAAAAGGCTACGTCTTAAAACGTATCCTTCTATTCTATTTTTTTACAGTCATAAGTGTATCGGGGTTCGATCCTCAGGAAGTGATTTGTCGGTCAGAAGCCAGTTGTTGATGACTTGCTTCCTTACTACTACTCCTACTCCTCCTCGTCATCATCATCATCTTCTCTGAGAACCATCACGATCCATCGGCCGCAATCGATTCAACCGTAGATCTCATGTTCTCCTCCTCCAACGCCTAGAGCTCGAGCGCATTTTTTTTTT
c6099_g1	1	p3	(CAG)6	18	284	301	undetermined	CGACCAGCATGGGGACGGACCGATCGTACGATTTCCATCGAACCAGTCAGGCCACGAGGGAGTAGACTGGACTGGACCCGGGGTGGTGAAGGGGGAGTAGGACAGTTAATTAACGAATTCAGTAAGTCAGTCAGTGAGACCAACACCGATTCTCAGAAGTTGAAAGTGATCTCTCGTCGTAGGGAGATCGAATGAGATCGATCGAAACTGGCGTACATCAGACTGAATCGAAGGAAGAACGTCTACCATCGACGACTACGACGACTAGAAGGGTCACCACCACCAGCAGCAGCAGCAGCAGTAGTAGGACAGCAAACTGAAGAACAACAAGAACCGATCGAGAGGAAAGAACCTAGTACTG
c4237_g1	1	p1	(A)14	14	5401	5414	utr3	GTCGAACCCCGGTCATGAGTCATCCTCTGCTCGGTTTGATGGTCCATGATCCATCGTCATCGACCAGACTCTTGATTTTTATGCCTGTCACCATCGATGGGCTCGCAGGGGGTGTTTAATTAATTAGACTAGTCCCAATGTCATCCTGGGGAACTGCAGTCAGTCTTGATGATAGTGTTGTCTCAGGTTCCTCAGTACTACTTGTCATACCTCGTCCTGATGTGGTGTTATGACTCATCTCTGGCCTGCTCCTCCCTGCCTCCTCCAGTTCTTACGCTTCCTCGAATCGCTCGTCATCGGACCTCATCCTCTTCCTCTCGGTGATCTCGTGATCATGTGCTAGTCCCTCCTCCGGCGCCCTTCGATCCACCGCTGACTCTCGCTCCTATCGTCATGAAC…
c4916_g1	1	p3	(ACG)5	15	148	162	utr3	TCCTGCTGTTGTTGATCTAGTTGATTTTATTTTTCTTTCAAAAAATAAGTAAATGAATAAATAATAATGAGATCAAGATCGATTGAACGGCGTGTTTTGTGTTCTGGTTTTCTTTTTTCTCAAACAGAAAAAAATAAAATAAAAACTACGACGACGACGACGACTAGTACTACTAGAGCTATTGTGAAGATACTAATAATCAGAGAGGCAAGCCGTCGTTTTGGTCTTAGACCTTCAATTCTTTGAAGAGCCCCACGGTCTCGATCTTCAACTCTGGCTGGCGATCATGATCGGTTGAGAAGGGTGGACGAGATTGATTTCGTTTGGCAAGTCTCTTCTCCTTCTTGCTCATCGGCTTCAAACGCTGAGGACTATCCCTACCATGATTGAGTCGTTGCT…
c12390_g1	1	p3	(GTT)6	18	198	215	undetermined	AGATGAAGATGAAGATGAAGATGAGATCGGTGGATGGGGATCCTTGGATCGACGGTGTCGTAGCTCCGAAGATGATGAGTCTTGGGTTGATGAGCACATCTCTCTCCCCATCTCAACTTGAATCCTGTTCAACTTTCGAATCGAGTTCTTCTTGGGTTTTCCTATCTTGACTCAGTTATGTACTTGATTCGATCTTGGTTGTTGTTGTTGTTGTTGTGGTT
c12170_g1	1	p2	(GT)9	18	105	122	undetermined	GAGAGGTTGAACGCGCAGCCAGAGATCCCAAGATAAGAGCCTCCGACGAGAGACGATGAGTTCAGGCGATCCAGGTCGACAGGCGCGGGACTGAGAGAGAGAGCGTGTGTGTGTGTGTGTGTGGACGAGCCCTCAGACGCGGGTGCACGACCGGCCGGCTCTCGACGAGCCCACCATCCCGGTCAAAAAACAAGGAGCAAGCGAGACGATGATGATCCTGACAGTTTGAGGGGAAGCGAGCGAGCGGAGGCCGTCGAAAGGGGGGAGAAAGCTCTCTGGCTGTCGGCGTGGATGCCGGGTCACTTGTGCCTCGGCGCACCGAGCGTCTAGGGTCTGCCTTGAGCCCCTGTCGGCTGGTTGGATCTCATCTGCGCCCCACGATGTGGGCCGATGGATCAG…
c12170_g1	2	p1	(G)12	12	410	421	undetermined	GAGAGGTTGAACGCGCAGCCAGAGATCCCAAGATAAGAGCCTCCGACGAGAGACGATGAGTTCAGGCGATCCAGGTCGACAGGCGCGGGACTGAGAGAGAGAGCGTGTGTGTGTGTGTGTGTGGACGAGCCCTCAGACGCGGGTGCACGACCGGCCGGCTCTCGACGAGCCCACCATCCCGGTCAAAAAACAAGGAGCAAGCGAGACGATGATGATCCTGACAGTTTGAGGGGAAGCGAGCGAGCGGAGGCCGTCGAAAGGGGGGAGAAAGCTCTCTGGCTGTCGGCGTGGATGCCGGGTCACTTGTGCCTCGGCGCACCGAGCGTCTAGGGTCTGCCTTGAGCCCCTGTCGGCTGGTTGGATCTCATCTGCGCCCCACGATGTGGGCCGATGGATCAG…
c10402_g1	1	p1	(T)14	14	34	47	utr3	TACGTTATTTTGTGTGCGGCCCTTCCGGGTCAATTTTTTTTTTTTTTGTTCTTACAAGACATCCATGGCACGAAGGAGGTATCTACAAACCCAGCCTGAGGCTGGAATGGGCGGGATAGGATTGAAACAGGTGAAACCTGAAGCTGGGCATTGATTGGATCCATAGCCTGGAATCGGGGGGGCTAGTTGATGCACAAGGTAGGCCCAGCAGAAGCCACGACAAGCACGCAAACGTTCTTGTTTCAATCGCCGGAAGCGCAACCACGACATCCGCAATGGACACATTCGACCACCGTACCCGGTTTGAGTTGAGCCTTAGGGACCCGACAGATACAGACCGAACCAGCGTAATTCATATCCCTTGATTGAACGCATCGAGCACAGCATAGACCCTCGAAT…
c2025_g1	1	p1	(G)16	16	822	837	utr5	CAGAGTTGAAAAAGGAGGAAAGGTTATCTATGTTCTTTAAAATGTTTTGTTGATCACACATTAGTAGAGTGATTTTTGATCTTTGCAATTTCTTCATGTTTGATAGGGCATTTAGAGCTAAATGATGAATGAGAGAAGGAGTTATCCAAAATGTTGATTGAGGGATTAATAGATTTGTGATTGGAAACACATCTAAAGCAAATAATGCTGGGATTGTATGAATTGCATTCAAAAGTGTTGTGTGGATTGCCACACTTAGAGCAAAAAAGGATGGTTTTATGAACATATTGGCTAGATGACCAACCTGTAAACAATTAAAGAATTGCTTGGTTCCAGGAACATCTTTAGTGGGTTGTCAAAACTTATAGGTAAGAGGACCGGTCTCAACTTCTGAGGCTG…
c4438_g1	1	p2	(TC)10	20	1	20	undetermined	TCTCTCTCTCTCTCTCTCTCTTCTCCTTCGACTCTTGGTTTCCAGGCGGCGGTGGGCCCACGATCTCATCTCGGACGTGGCCCAACAACCCAAAAAAGAAGCAGGCTGATCAGGGTGTCCTTGCCCTACCCCCTCACCAGAGTACTCAAAGCTTGATTCTGAAATCCATCCTTGTTCTTTCTTTTTTGTCCTGAAAGAGAAAGAAACAACATCAACCTCCGGCCAAGGTTCGACCGCGCCAGCTGCACCACAGTCCAAGCAGTCAGCTCTCCGACGCCTCGACGTCATCCGGCTCCTTCGACTCACTAGTCCCTCATGGATCCGGGGGATTCGACTGGACGATGAAGGGTGGATCATGAGGCAGGAGGGGCACGCAGCGGCAGGACGCCCGTCCCGACC…
c4438_g1	2	p2	(GA)9	18	696	713	undetermined	TCTCTCTCTCTCTCTCTCTCTTCTCCTTCGACTCTTGGTTTCCAGGCGGCGGTGGGCCCACGATCTCATCTCGGACGTGGCCCAACAACCCAAAAAAGAAGCAGGCTGATCAGGGTGTCCTTGCCCTACCCCCTCACCAGAGTACTCAAAGCTTGATTCTGAAATCCATCCTTGTTCTTTCTTTTTTGTCCTGAAAGAGAAAGAAACAACATCAACCTCCGGCCAAGGTTCGACCGCGCCAGCTGCACCACAGTCCAAGCAGTCAGCTCTCCGACGCCTCGACGTCATCCGGCTCCTTCGACTCACTAGTCCCTCATGGATCCGGGGGATTCGACTGGACGATGAAGGGTGGATCATGAGGCAGGAGGGGCACGCAGCGGCAGGACGCCCGTCCCGACC…
c11131_g1	1	p1	(G)21	21	1	21	undetermined	GGGGGGGGGGGGGGGGGGGGGAAGTTGCTTACATCGAGCAGCCACCCCATCACACTATTATCAACTTGGAGTTCTCCTCGTGGCCCTCTAGAACTCGATTCTTTCTTTCTCTTCTGAGTTTTAGAAAAAAAAGAGAGAGAGACAGAATATCTATGTATATACAGATTAAAAGACAGAGGGGAGAAGGTGGATGGATTGTTGCTTTCTTGTTCTTGGGTCTCGTACCAATGAGCTTTCTGCGGGGGTTTTTTTTGCCTAGGATATACCTATGTATGAGAAGGAGAACGTAGAGAAAGAGCAAAACACGGTTGGGCTGTTTTTTTTCTATGATCTTTTCCTTCTCTC
c8544_g1	1	p1	(A)22	22	1	22	undetermined	AAAAAAAAAAAAAAAAAAAAAATCTTTAGAAGTACAAATCTAAGGTGAGACCAAGTTTTGCCAACACTGACGATAATAATAATCAAATCCAAAGAAACCCTGCGGAGACGAGAAACGAGCCAAGAAGTCAAGAGCGCTTTTGAAGCAGAATATCAAACGATTCTGACCAGCTACGTTCAAAGGCTTGTACGTTGAACTTTTGAGACGAAAGTTGTCTAGCAGCCTGGCGGATTCTGAAGGTTTGATGGTCATCTAACCCCTCAAAGATTTTCAGTAACTGCTGAGAGTACTCATGAACCCCATGGGCATGAAATCCTGTCAAACATTCCCCTTGATCATCTTGAAAGGGTACAACGATATCCAACAGGGGGCCTCCGGATCTGTGTACTAGTGGTATCA…
c1030_g1	1	c	(AT)10ttatgtcgatcggctatacttcatggtcacctttctcctcctcctttttccttttaatcccctatctttaactctgattaatatgcttgg(T)10	120	1	120	undetermined	ATATATATATATATATATATTTATGTCGATCGGCTATACTTCATGGTCACCTTTCTCCTCCTCCTTTTTCCTTTTAATCCCCTATCTTTAACTCTGATTAATATGCTTGGTTTTTTTTTTCCCCCCTTCTCTCCCTCCTTTTGTCCCTTCCTCCTGCTTCTTTTTTGTTTGAAGTTGAACTCTGTTATCAAGCGACCCATTAGATAATCACCAAGAGTTAGAGAGACCTGATGATCTCAATAAATAAATCAATAAGTAAATATATTGAAAGTTTGTGTGATTCTCTCAAGTTCCTTATTAGCTTAAGTTTGATGAAGAGAACGTGAGTAGGAGGAAATCATGATGTTTTTAGAA
c14039_g1	1	p1	(A)18	18	367	384	undetermined	ATATACGAAAAAAAAGGGCATACATATCTTGAGGATGAAGATCGATGAGGAAGAGAGAGAGACATACATTATTGATTCTTGGATCGAATTGATGATGGTAGAAGATAAAAACAAAACAGAAAACTAAGCCTAACCATGTAGAAAACAGGTGAAGGGGGGGAGGAAAGAGGGAAAGATGCATTTAGACACACACACGAGGCTAGAGGCTAGGCGAGGGTTCAATCGATCATGGATTTCCAGGTCAAAAGGGGGTCTGGTCTTGCTTAAGAGTAAGATAAAACTCATGATAATCAATGCGAACAAATCATTAGAGTTCCTAGAACATCATCTATCTGATCGAGGAAGGGTGGAATAGGTTGCGAGAGTAAAAAAAAAAAAAAAAAA
c9405_g1	1	c	(T)10c(T)10	21	1	21	undetermined	TTTTTTTTTTCTTTTTTTTTTCAACAAGCCAACAACACCAAAACCAGTTCTGATTCCTCAGTCTATATCATAAACGCGTTAAAGACAAACTGAATGGCTCTGAATCAAAACCGTAGGATGGGGAGGGGGCGGGGGTAAATTACAACAATAAAAAGGAAGAGGAAGAGGAGGGTAGAGCTGATAATAGTAGGTACTTGTAGCGCTTCGTAGACGTGACAATATGATCGTATCAGGGCATCCCTAGTTCAAAATTTTGTACGGCTGATCTCAGGAAAACTTGTACATTTTAAAAGATTTTTTTTTTGTTTTTTTGTGGAAATAAGGAATTAGACCCTGGGTTCATTCACAAAAAAAAAAAAAAACTTTTGAAGAAAAAAAATTGGGGTATGCCTAAAGTAG…
c9405_g1	2	c	(T)10gtttttttgtggaaataaggaattagaccctgggttcattcac(A)15	68	295	362	undetermined	TTTTTTTTTTCTTTTTTTTTTCAACAAGCCAACAACACCAAAACCAGTTCTGATTCCTCAGTCTATATCATAAACGCGTTAAAGACAAACTGAATGGCTCTGAATCAAAACCGTAGGATGGGGAGGGGGCGGGGGTAAATTACAACAATAAAAAGGAAGAGGAAGAGGAGGGTAGAGCTGATAATAGTAGGTACTTGTAGCGCTTCGTAGACGTGACAATATGATCGTATCAGGGCATCCCTAGTTCAAAATTTTGTACGGCTGATCTCAGGAAAACTTGTACATTTTAAAAGATTTTTTTTTTGTTTTTTTGTGGAAATAAGGAATTAGACCCTGGGTTCATTCACAAAAAAAAAAAAAAACTTTTGAAGAAAAAAAATTGGGGTATGCCTAAAGTAG…
c9405_g1	3	p3	(TGA)5	15	3130	3144	undetermined	TTTTTTTTTTCTTTTTTTTTTCAACAAGCCAACAACACCAAAACCAGTTCTGATTCCTCAGTCTATATCATAAACGCGTTAAAGACAAACTGAATGGCTCTGAATCAAAACCGTAGGATGGGGAGGGGGCGGGGGTAAATTACAACAATAAAAAGGAAGAGGAAGAGGAGGGTAGAGCTGATAATAGTAGGTACTTGTAGCGCTTCGTAGACGTGACAATATGATCGTATCAGGGCATCCCTAGTTCAAAATTTTGTACGGCTGATCTCAGGAAAACTTGTACATTTTAAAAGATTTTTTTTTTGTTTTTTTGTGGAAATAAGGAATTAGACCCTGGGTTCATTCACAAAAAAAAAAAAAAACTTTTGAAGAAAAAAAATTGGGGTATGCCTAAAGTAG…
c105_g1	1	p3	(CAC)5	15	1	15	undetermined	CACCACCACCACCACCAATACTACTTGGATCTTGAGTTGGGTCGCTCGATTGGGAGCTGGTGGTAGTGGCAGATCCGGATGAGATACCATCGAGTTCGGCCAAGAGTTGACTGACGATCCGATCCATGACCCCACCACTATCACCTTGATTACCCCTCTTGGGGGCCACACTATCCAACTCATCGAAGAAGATCACACAGGGCCTAGCACCTCTTGCCCTCTCAAACACTCTCCTGACGTTCGCCTCCGATTCACCAATGTACATGTTTAACAGTTCGGGTCCCTTGACGCTGAAGAAATTCAAACCACACGAGGTGGCGACCGCCTTGGCCAGAAGCGTCTTACCCGTCCCCGGTGGTCCGTACAACAACAATCCCGATCGTTTCTTCAATCCACTCG…
c105_g1	2	p3	(AGA)7	21	2678	2698	utr5	CACCACCACCACCACCAATACTACTTGGATCTTGAGTTGGGTCGCTCGATTGGGAGCTGGTGGTAGTGGCAGATCCGGATGAGATACCATCGAGTTCGGCCAAGAGTTGACTGACGATCCGATCCATGACCCCACCACTATCACCTTGATTACCCCTCTTGGGGGCCACACTATCCAACTCATCGAAGAAGATCACACAGGGCCTAGCACCTCTTGCCCTCTCAAACACTCTCCTGACGTTCGCCTCCGATTCACCAATGTACATGTTTAACAGTTCGGGTCCCTTGACGCTGAAGAAATTCAAACCACACGAGGTGGCGACCGCCTTGGCCAGAAGCGTCTTACCCGTCCCCGGTGGTCCGTACAACAACAATCCCGATCGTTTCTTCAATCCACTCG…
c15472_g1	1	p1	(G)11	11	48	58	undetermined	CGTGTATGGTGTAGGACTTTTGCGGCCAGTCAAAAGAAAGAAATAAAGGGGGGGGGGGATGCAAACCTGCTGATATTAAAATGAATGAGTTGAGTGGATTCAGGATTCCGTGGAACCTTCTCCGCAGTATGTCCGCTACCTTAAATTTTTCATCATCCAACATGACCCTGGTATCAAACATGCATCAGGACTGATCCAGACTGAGGCAGCTAGTCAGAGTATAGCTCAAGAAACTTGCAGTTT
c9762_g1	1	p4	(TCAT)5	20	45	64	utr5	CGGCAACAGTGGTTGAGTGGGTACTTCTTATGAAGTTCTGATACTCATTCATTCATTCATTCATTAATTTAATCAATATATTTATTTAAACGTTTAGGTGAATCTAAACAATACGTATTTTCTCCTCTTTTATCTCCATTTCGCCGAAAACGTTGAAAGTCAATATTTGTTTATCTGAGCCTGATGACCATCGAGATGCATGCAGTCTGAGTGACTGAGTGGTTTTGCTCCCCGAACCCTCGTCCTCTCTCACCCATCGAGGATTAATACTTATCATAGGTAGTTCTACTTCTTTCATCATCCCCCAAGCCATTTAAAAATCTCTATCAACTCATCCCTCATCAAGAATCTCTCAAGTACCAGCAACCATCTTCAATCGACAGACAGACAGTCAGCCAG…
c9762_g1	2	p1	(T)22	22	920	941	utr3	CGGCAACAGTGGTTGAGTGGGTACTTCTTATGAAGTTCTGATACTCATTCATTCATTCATTCATTAATTTAATCAATATATTTATTTAAACGTTTAGGTGAATCTAAACAATACGTATTTTCTCCTCTTTTATCTCCATTTCGCCGAAAACGTTGAAAGTCAATATTTGTTTATCTGAGCCTGATGACCATCGAGATGCATGCAGTCTGAGTGACTGAGTGGTTTTGCTCCCCGAACCCTCGTCCTCTCTCACCCATCGAGGATTAATACTTATCATAGGTAGTTCTACTTCTTTCATCATCCCCCAAGCCATTTAAAAATCTCTATCAACTCATCCCTCATCAAGAATCTCTCAAGTACCAGCAACCATCTTCAATCGACAGACAGACAGTCAGCCAG…
c3185_g1	1	p2	(GT)6	12	1	12	undetermined	GTGTGTGTGTGTGCGTGTGTATGTAAGAGGAGCGGGGGGTGGGGGGGACGAGAGAACAAAGAACTCGACGATGAAGAGGAGGACTGACGAAATGCACCGTTGTTTTTCGGTCAAGAACATACCTATATCTATGTATGTATAAGAACAAGAGCTTTTCGATCTGGGATTCATCCATGGGTTCAGTCCAGTTTAGTTCAAAGAACCGTCGATCAAACGAGCGCTGACGTAAGGGGAGATGTGTGTGTGTGAGGAGGGGCGGGGACTTGGGGTGATCGGATGGTGATCGACCCCGATATTCTGGTAGGGACGATTCGGACGAGATCGCCGATCCGGTCCATCAGAGATGATACGACATCCAACCCCAATTTTTTTTTTTTTTTTTT
c3185_g1	2	p2	(TG)6	12	237	248	undetermined	GTGTGTGTGTGTGCGTGTGTATGTAAGAGGAGCGGGGGGTGGGGGGGACGAGAGAACAAAGAACTCGACGATGAAGAGGAGGACTGACGAAATGCACCGTTGTTTTTCGGTCAAGAACATACCTATATCTATGTATGTATAAGAACAAGAGCTTTTCGATCTGGGATTCATCCATGGGTTCAGTCCAGTTTAGTTCAAAGAACCGTCGATCAAACGAGCGCTGACGTAAGGGGAGATGTGTGTGTGTGAGGAGGGGCGGGGACTTGGGGTGATCGGATGGTGATCGACCCCGATATTCTGGTAGGGACGATTCGGACGAGATCGCCGATCCGGTCCATCAGAGATGATACGACATCCAACCCCAATTTTTTTTTTTTTTTTTT
c3185_g1	3	p1	(T)18	18	366	383	undetermined	GTGTGTGTGTGTGCGTGTGTATGTAAGAGGAGCGGGGGGTGGGGGGGACGAGAGAACAAAGAACTCGACGATGAAGAGGAGGACTGACGAAATGCACCGTTGTTTTTCGGTCAAGAACATACCTATATCTATGTATGTATAAGAACAAGAGCTTTTCGATCTGGGATTCATCCATGGGTTCAGTCCAGTTTAGTTCAAAGAACCGTCGATCAAACGAGCGCTGACGTAAGGGGAGATGTGTGTGTGTGAGGAGGGGCGGGGACTTGGGGTGATCGGATGGTGATCGACCCCGATATTCTGGTAGGGACGATTCGGACGAGATCGCCGATCCGGTCCATCAGAGATGATACGACATCCAACCCCAATTTTTTTTTTTTTTTTTT
c6549_g1	1	p1	(T)12	12	3832	3843	utr3	GCATCCTCATCCTCCTCCCTCCATCCATCCGCCCATCCCATCTCTCCTCAACCGACCCTGACCACCACGAGCCATGCCAACCTCGAACCTCGACAAGCTTGCCCTTCGATCACCTCCCCCACCCTATCCTTACTACCCCCTCAGGCTTCTGAAACCGATCGAACGCTCAACTCCTCCCTACCTTCACCCACCATCGTCTCATCCCTCTATCAAGCCACTCATATGCCCACCCGATCCCGTCGTCAATTGGGTGAGTATACCCTGGGAAAGACCCTAGGCGCCGGCAGTATGGGTAAGGTCAAGTTGGCCATCTCCTCCGTCTCCGGTGAGAAGATCGCCATCAAGATCATCCCTCGTCATACCTCCCTCTCCGCCGCTCAACAACAGATCGAACGTGAG…
c6549_g1	2	c	(A)16cg(A)20	38	3975	4012	utr3	GCATCCTCATCCTCCTCCCTCCATCCATCCGCCCATCCCATCTCTCCTCAACCGACCCTGACCACCACGAGCCATGCCAACCTCGAACCTCGACAAGCTTGCCCTTCGATCACCTCCCCCACCCTATCCTTACTACCCCCTCAGGCTTCTGAAACCGATCGAACGCTCAACTCCTCCCTACCTTCACCCACCATCGTCTCATCCCTCTATCAAGCCACTCATATGCCCACCCGATCCCGTCGTCAATTGGGTGAGTATACCCTGGGAAAGACCCTAGGCGCCGGCAGTATGGGTAAGGTCAAGTTGGCCATCTCCTCCGTCTCCGGTGAGAAGATCGCCATCAAGATCATCCCTCGTCATACCTCCCTCTCCGCCGCTCAACAACAGATCGAACGTGAG…
c6492_g3	1	p2	(CA)11	22	1	22	utr3	CACACACACACACACACACACACCAATAAAAAAAAGGGGGGGATCGCCCAACCCATCCCCGCCCCCCACATGAATCAAAAGCATACATCTCTTCAAGTCCTCTTCTTCTTTTTTTTCATTTGGGTACGGGGATAGGGGCATTGGTTTTCTCAACATTATAATATATTAACGCTGTTTTATATTCACTTAAACTTTTTGACTGGCCCCCCTTTTTTGAAAGCGACTCTGTTTTGTAAACTGGAAGAAGAGAGGAATGTCTACCGAATCTTTTGGGTCGTGATAAAAAAAAAAGAGAAAGAGAAAAAAATGTTCTTTCTTTTTTTATTTTTTGATTAATTTTATTTTTTGAAGGAGTTGAATGATAAAATCGAACAAAACTCTGTTTTTTTTTTTTTTTGA…
c6492_g3	2	c	(A)10gagaaagagaaaaaaatgttctttctttttttattttttgattaattttattttttgaaggagttgaatgataaaatcgaacaaaactctg(T)15	116	282	397	utr3	CACACACACACACACACACACACCAATAAAAAAAAGGGGGGGATCGCCCAACCCATCCCCGCCCCCCACATGAATCAAAAGCATACATCTCTTCAAGTCCTCTTCTTCTTTTTTTTCATTTGGGTACGGGGATAGGGGCATTGGTTTTCTCAACATTATAATATATTAACGCTGTTTTATATTCACTTAAACTTTTTGACTGGCCCCCCTTTTTTGAAAGCGACTCTGTTTTGTAAACTGGAAGAAGAGAGGAATGTCTACCGAATCTTTTGGGTCGTGATAAAAAAAAAAGAGAAAGAGAAAAAAATGTTCTTTCTTTTTTTATTTTTTGATTAATTTTATTTTTTGAAGGAGTTGAATGATAAAATCGAACAAAACTCTGTTTTTTTTTTTTTTTGA…
c6492_g3	3	p3	(TTG)5	15	2630	2644	utr5	CACACACACACACACACACACACCAATAAAAAAAAGGGGGGGATCGCCCAACCCATCCCCGCCCCCCACATGAATCAAAAGCATACATCTCTTCAAGTCCTCTTCTTCTTTTTTTTCATTTGGGTACGGGGATAGGGGCATTGGTTTTCTCAACATTATAATATATTAACGCTGTTTTATATTCACTTAAACTTTTTGACTGGCCCCCCTTTTTTGAAAGCGACTCTGTTTTGTAAACTGGAAGAAGAGAGGAATGTCTACCGAATCTTTTGGGTCGTGATAAAAAAAAAAGAGAAAGAGAAAAAAATGTTCTTTCTTTTTTTATTTTTTGATTAATTTTATTTTTTGAAGGAGTTGAATGATAAAATCGAACAAAACTCTGTTTTTTTTTTTTTTTGA…
c10_g1	1	p1	(A)15	15	60	74	undetermined	AGTTCGAAGATTTCCCGGTAGAGAGTCAGTCTTAACATCCCCCCAGTCATCGCTCGCTGAAAAAAAAAAAAAAATCAAACCGATCAAACCCAATCGGATCTTCAGCCCACCACGGCTGCTCCTTATATCCTATTCCTACTCTGGTCATTTAGAGGATCTGCGATTCAACAGGATTCGAATCGATGCTGATCCTATCGATCTTGTTTCTATCGCCTGCGCTCGTCTCCTAGACTGGACGGTGGCCGAATCCGACA
c9615_g2	1	p1	(T)17	17	1	17	undetermined	TTTTTTTTTTTTTTTTTATTTTTTATTTAAACCCTCCCTGTACTCAGCCATGTCTCTGTAGATGCCGACCTGGCCTGTAACCCCAATCATTGTAACCCAATCTCTCTCTGACAATCGTAGTAAGTCACTAAGACCGGTGATGCCACTGTTGTCTATCAACCTCTCACTTTCCTTGGCGCCAATATTCGTTTCCCCCAACAGAAAGCCCTCATTCACATCGTGGGTTCTAACCCCTCTTAGTTTCTCGTGTGGAATGAGCAACGTTAGTATTGAGCTCCGTGACACTCGTTTTGTGCTCAATATTGATGACAGTCGGGCTATTTCCTCATGATCAAGGTTATCCACGCCGAATGATGAGCGAATGTAATCAAGAAAGCTCGTCCCAGCTTTCGAGCCACT…
c4279_g1	1	p3	(AAG)5	15	320	334	undetermined	AGAAAAAAAACCTTTACCGCCCGATTCGAAAACACGCGCACACACGCCCAATCGAAAGCTTGATGGAATCAATTCAGGCTAACTTGGATCGTACTTATATGCGGATGATCACTATATTGACCAGTCGTCCCTGGAACGATCGCTCGAAGAAAAAGGAGGAGAATGGGGATCTTCCGATCATCTACCCAGAAACTACGTGAAAACGTTAGTGATGCCCGAGAGATACTCACACGGAGAAAAACACAAGCTCACCCCCAAAAAAAGGAGGAGGGGAGGGAACACATCACAGGACCAATTCTCAGAAACGAACCACGAAAAAAAGAAGAAGAAGAAGAAATCAATTACTAGGCGAAACATAACAGGAGGGCTTAGGTAGTTGGAAAAGGTACCCAAGTCATG…
c3970_g2	1	p1	(T)18	18	1	18	undetermined	TTTTTTTTTTTTTTTTTTGGTTCGGTACGGCTCTAAAGTACGGTATAAACCCAGGAGGTACAGCTCTTGTTATCTAAGCCTGACAAGAAATCGCCGCTTTTGTGCTCATGTGCAGCATCGAAGAAAAAGTATGCAAATGACCATCTTAACCGAGGACAAAGATACCAAACAGGATTCGACCGACGATCATATGTATCTAAACCCGTCGTCGCTCACATCATAAGAGATGGATGGACGCATGAAACCTTTCGAGTAAATCGACGAACGACTCGAAAGTATGCGTCAGAGAGAGGAGGGGGGAGAGGGAGAGATAGAGATAGAAAGAAAGAGTGAGAGAGATAGCGAGAA
c7930_g1	1	p1	(A)15	15	10	24	utr3	CACACACACAAAAAAAAAAAAAAACCAAGCGTATACTAATGACTCTCATTACTTTTTTGTTTCCTGCCCCTCTCCCATGAAAAAAAAGCGAGAGAGTAATTGAGAAATGATGAGATATATTCAAGGAATAATCTGAGCATCATGATCGATTTCTCTATGGTCATCAATGCCGATCCATTCGATCATCCCAACTATATTTTTTATTTTTTATTTGGATTTGGGTTTGGATGAGTTCATGGACTGAAAGTACCATCGCCGGTTTTGAAGAAGTGGTGATAAAGGGATGTGCGACTTGAGATCTTATGAGTCAATTTGAGGGTAGAAAGTCTTCTCGACTGAGATGAGAGTTTATTCTCGAGTGATCTGTCGGATATATGGCCATTACATCAATCCTCCCTT…
c7930_g1	2	p3	(GAG)6	18	460	477	utr3	CACACACACAAAAAAAAAAAAAAACCAAGCGTATACTAATGACTCTCATTACTTTTTTGTTTCCTGCCCCTCTCCCATGAAAAAAAAGCGAGAGAGTAATTGAGAAATGATGAGATATATTCAAGGAATAATCTGAGCATCATGATCGATTTCTCTATGGTCATCAATGCCGATCCATTCGATCATCCCAACTATATTTTTTATTTTTTATTTGGATTTGGGTTTGGATGAGTTCATGGACTGAAAGTACCATCGCCGGTTTTGAAGAAGTGGTGATAAAGGGATGTGCGACTTGAGATCTTATGAGTCAATTTGAGGGTAGAAAGTCTTCTCGACTGAGATGAGAGTTTATTCTCGAGTGATCTGTCGGATATATGGCCATTACATCAATCCTCCCTT…
c7930_g1	3	p2	(GA)11	22	1145	1166	utr5	CACACACACAAAAAAAAAAAAAAACCAAGCGTATACTAATGACTCTCATTACTTTTTTGTTTCCTGCCCCTCTCCCATGAAAAAAAAGCGAGAGAGTAATTGAGAAATGATGAGATATATTCAAGGAATAATCTGAGCATCATGATCGATTTCTCTATGGTCATCAATGCCGATCCATTCGATCATCCCAACTATATTTTTTATTTTTTATTTGGATTTGGGTTTGGATGAGTTCATGGACTGAAAGTACCATCGCCGGTTTTGAAGAAGTGGTGATAAAGGGATGTGCGACTTGAGATCTTATGAGTCAATTTGAGGGTAGAAAGTCTTCTCGACTGAGATGAGAGTTTATTCTCGAGTGATCTGTCGGATATATGGCCATTACATCAATCCTCCCTT…
c15553_g1	1	p1	(A)16	16	1	16	undetermined	AAAAAAAAAAAAAAAAGAACTTGAAAAATAAAAACTTGTGTTTTCAGATCCTCCTCCAGATGCCCTTGCTATACCTAATTGAGACCAAGGCAGAGCCCTATTACCCACCTACTGTATGATATACAAAATAAAATAAAAAACCTATTCAAAGACCCTTTTAGTGATTATTAGAAGCTATTATAATTATCATTATCATCACATCTGCATTTATGGATGATCTGTCCATACATTACTGTTTTCCTAGGACCTTGACCCCCCCCCTCCAAAAAAAGAACTAGAAATAAAAGAGAAACAAAA
c8983_g3	1	c	(T)10gtgattctgggattttc(T)10	37	96	132	utr3	AAAAGAGCCACGCTCAGGAGGAGGAAGTCCATGATTTGGATCGAGTGTATACAAGTGGCGCACACCAAAACGCCGAGTCGATGTGGGGGGGAGGGTTTTTTTTTTGTGATTCTGGGATTTTCTTTTTTTTTTAAAAAGATCATCATCATCGAGAGCTCATCGAACTTCGATCATCATCATCACCTGCGCTTCGTTTACAAGAATCCAGACTCGGCCAGGAGTCTAGCGATTTTTTCATCATCCCTCTCCCTAGGTTCGAGTTCGAGACTAAGGTCGTACAACTGTTTCTCATCCTTTGGGTTCTCGAGACTCTCCTCTAAGAACTTGACGATCACCGGAACTGGGGTGAGATGATAGGGCATCGATTGGTAAGATTGAATCTGAACGATTAACTCGGCT…
c7066_g1	1	p1	(C)14	14	450	463	cds	ACGACCACTTCCTCATCTCATCCATCTCACTCATCAACCTCACTTCCTGCATCTAACTCGATTGCCTCCCAACCAATCTTACATCTCTACCATGGTCCACAGACCAGTCCACCATCCATCCCTCCATCGCCATCCCATCCACCCCTCTCACCCCATCCTTCCCCGGGTCCACAAACACTCCATCCATCCTCCTGTCGCCTTCCGAGCCGACTCGAAGCCTCGATCGGATTGGGATACCATCCTGCCCATCGCCTCTCGCTTGATCGACTCTTACGCGACCTTCTACAATCGCTCCACCGATCTCGCAGCCGCCACCAAGTGGCTCCAACTCATGGCTCAGGGTTATCGACCCGTCAGGCGCTCGAAGCTCGACCATCGCTGGTGGGACGAAGAACGCAA…
c7560_g1	1	p3	(CAT)7	21	2	22	utr5	CCATCATCATCATCATCATCATCCCCATCCTATCCCTACCTCGGCCCCCCTCGCTCATCGACTCGGTATCAACCGCCCCCAGATCAAAAAACCCTTCGGCACATCCTCCAACTCCATCCAACCTACCCATCAAATTCAATGGGGCTCAAAACGTCCCCTTCAACCCATCCTTCCACCCCAACCTCACAAGCGACCTCGTCTCCTCAAACCTTTGAGCCCATCGAACCCCAGGTCGGTCTACTCGATCCTCCTCCATACCACAACTAATCCATCTCATCCATCATTCTTCCGCCAAACCAACAGATCGCCTCGTGACCTCTCCCTCGAACACCATCACGCTCCCCCCCCTCCTCCTCATCATCATCCGTCTCGCCATTCTCAAGATCCCACCTTCCATCC…
c7560_g1	2	p3	(ATG)6	18	2841	2858	utr3	CCATCATCATCATCATCATCATCCCCATCCTATCCCTACCTCGGCCCCCCTCGCTCATCGACTCGGTATCAACCGCCCCCAGATCAAAAAACCCTTCGGCACATCCTCCAACTCCATCCAACCTACCCATCAAATTCAATGGGGCTCAAAACGTCCCCTTCAACCCATCCTTCCACCCCAACCTCACAAGCGACCTCGTCTCCTCAAACCTTTGAGCCCATCGAACCCCAGGTCGGTCTACTCGATCCTCCTCCATACCACAACTAATCCATCTCATCCATCATTCTTCCGCCAAACCAACAGATCGCCTCGTGACCTCTCCCTCGAACACCATCACGCTCCCCCCCCTCCTCCTCATCATCATCCGTCTCGCCATTCTCAAGATCCCACCTTCCATCC…
c9731_g6	1	c	(A)19ccatcaaactcgacaagaaaggaaaaaacagccggagagatcaagatgaagaccgtgaacggtcact(TTC)5	101	1	101	undetermined	AAAAAAAAAAAAAAAAAAACCATCAAACTCGACAAGAAAGGAAAAAACAGCCGGAGAGATCAAGATGAAGACCGTGAACGGTCACTTTCTTCTTCTTCTTCTTGTTTTTTTTTATACAAAAAAAATAAATAAATGAAAACACTGCCCATCCATGGATACATCCGATGGAAGAACTCGACAGGTTCAGAGATCGATCGGTCGATCGATCCGATGAGATCAGATCAAGACCCGATCCCAAGATCATGATGATGATATCAGCAAGGTATATATGTACATACAACACCGTACGAAAACAAACAAGACGACAACCTATCAGATTGATAAAAGCTTGAGACGAGCTTGGTCAGGATGATGACGATGATGAGGAAGAGACGGGTGGGGGTGAGTGTTTCTACTTTT…
c9731_g6	2	p3	(TCG)7	21	2284	2304	undetermined	AAAAAAAAAAAAAAAAAAACCATCAAACTCGACAAGAAAGGAAAAAACAGCCGGAGAGATCAAGATGAAGACCGTGAACGGTCACTTTCTTCTTCTTCTTCTTGTTTTTTTTTATACAAAAAAAATAAATAAATGAAAACACTGCCCATCCATGGATACATCCGATGGAAGAACTCGACAGGTTCAGAGATCGATCGGTCGATCGATCCGATGAGATCAGATCAAGACCCGATCCCAAGATCATGATGATGATATCAGCAAGGTATATATGTACATACAACACCGTACGAAAACAAACAAGACGACAACCTATCAGATTGATAAAAGCTTGAGACGAGCTTGGTCAGGATGATGACGATGATGAGGAAGAGACGGGTGGGGGTGAGTGTTTCTACTTTT…
c1690_g2	1	p1	(A)14	14	9	22	undetermined	ACACACACAAAAAAAAAAAAAAGAAGAGGAAGGGGGGGGAGAGGAGTAGGTGATGAGGAGGATCAATGGAAAGAGAGAGTGCGCACGGGCCTCACAGAACAAAAACCAAACCAAAGAAAAGGATTATATAAACGTGATGGAGAGAAGTTCGAAACGGAAAAGAAAGGGTTTGAATCATCAGATCTCAAGATGTATGTGTGTATGTAAGATTTCCCGCCGGGTGGGTCGTTGATAAAGGAGAGAAGTCGCGGCGATGGAAGAAAGGTTTTTTTTGAAACGGAAAAAAAAAAAAAAGATGAGTGAGTGATTGAGGGTGAAGACCAAGTACTGAGAGAGGATCGATGATAGGAGGAATATTGTAGATAAAACGAGTGACGGAGGAGATGATGGACCTGTTGA…
c1690_g2	2	p1	(A)14	14	281	294	undetermined	ACACACACAAAAAAAAAAAAAAGAAGAGGAAGGGGGGGGAGAGGAGTAGGTGATGAGGAGGATCAATGGAAAGAGAGAGTGCGCACGGGCCTCACAGAACAAAAACCAAACCAAAGAAAAGGATTATATAAACGTGATGGAGAGAAGTTCGAAACGGAAAAGAAAGGGTTTGAATCATCAGATCTCAAGATGTATGTGTGTATGTAAGATTTCCCGCCGGGTGGGTCGTTGATAAAGGAGAGAAGTCGCGGCGATGGAAGAAAGGTTTTTTTTGAAACGGAAAAAAAAAAAAAAGATGAGTGAGTGATTGAGGGTGAAGACCAAGTACTGAGAGAGGATCGATGATAGGAGGAATATTGTAGATAAAACGAGTGACGGAGGAGATGATGGACCTGTTGA…
c3072_g1	1	p1	(A)18	18	341	358	undetermined	GGCGCCTCAATGTTGACAACATCACCATCTCTCATAATTAAGAGGTAAATCCATATACTTAATAGCTTCCGTCACGATTGAAACCAAAGTAAATATTTATGCATTCATTCCAATTTCTCTCCTCACTCCCGGTGCTTTACTTGCATTCATTCTCTGCGTATCGTTGCGTGTTTCTCCTCTCTTCTCCTCCTGATCATCAACCGTAGCTGCCTGAACCAAGACTCCGGAGTACTCCCTCCACACGACACGACACGACCCCCGCTGGTCATGAACTGCGTGCGCCACCGCCCGCCTGGCCGGGTTTAATGGCCCCCTCTTGGGTGCCCTGCCTCCACCCAAGAAAAAAAAAAAAAAAAAA
c16439_g1	1	p1	(A)10	10	290	299	undetermined	GATAGCTTCGACAGGTGGTGTGTATCATGCCGCCGTAGTCGGAGGATGGGGGCTGTCAAAAGTCGATGGACTCTCTTCATGACCCTCAAACTGGCATACACCCTCGGCCCTAGGCGATCGCTCTTCATGAAGGCATTGTGGAGGTGGAGCGCATCTCGAACGTATCAGAACAGGCTTGTATAGGATCATCGGTCTTGCGGGTCTGAGTTACAAGTGAGCCACTAGCCTACCACATATTGTTTTCCTCGTGACTTTTCCAACACACAGCATCAGAATAACAGATTTAGGTAAAAAAAAAA
c17351_g1	1	p1	(A)17	17	188	204	undetermined	GGCTGATGGTTCGATTCCCGTCAATGAAAAGTTCGTGTAGAATCTAATGTGACATTTTTTAGCGTTCGTCGTTATCGATTACGTTTCACCCTGGGGTCGATCGATTCGATCCGACAAGGGGGGGTGGGGGGGGAAATCCATCTGATATCTCTAACACTTGAACGATCAAAGAAAAAAGATGATGGCCAAAAAAAAAAAAAAAAAGACACCA
c4758_g1	1	p1	(G)11	11	198	208	undetermined	GGCGCATATAAAATTGTTTGCTAAAACAACCTCTAAAAAAGAAAAAAAAACCCGAATGCCTCCCCCCAAAATACAACAGAACAGCCCCACAACGATCGAAAGGAAGGGCTAGATACCGGCTGCGGAAAGGAAGGCGCAATTTGCTAACGCAACGACAAAGGTGATAATGAGGAGGAGGATGGATTTTTTTTGTGGATGGGGGGGGGGGAGGTAGCTGCTGGTCGGCACTTCTTAAATA
c3894_g1	1	c	(GA)6(G)11	23	1	23	undetermined	GAGAGAGAGAGAGGGGGGGGGGGAGGGCAGTGGGAGTGGTGGTGAGCACAAGCCCGGAGAGGGGAGACTGAGTCAAGCCCAAACTTGAAGGGTTTCGATCTGATTTGATTTTCAGTTTCACAATTCAAATCAAGATATACGACCAGGATTGCATCCCTTTTGATTGATGAATTCTATTGATGGGTGGGTTGTATCATGTGTATTACAGTAAACGACCGACGAGTGTTTCAGGGACGAAGGATGGATTCCGATCCTCTGGCCCCAAGCCTCGAGTCAGAAGATGGTTTTCTTGATGGGATGCTCAGTAGGTACTCAGAAGTATGGATGCACATATATTTAACTAATAATATGTAAGCTATCTGAGGTAGGGTCATACCACCCAAGGATGAAAGATCTCTC…
c16424_g1	1	p1	(T)11	11	1893	1903	utr3	TGGTGGTTCGGCTCTGTCCAATTTAGTTCGCGCAGTACCAGATGTTCTGGATGCGCTTGGACTATCTAAGCCAGTAGCGAATCAAAACCCCTCTAGGATGCTTTTGAATCCTTATGCAAATTTCGTTTGCTCCAATTCCACAAGTGCAGCTTTAAAGGTGTCTGCGTCTGAGCAACAGGCAGTCACCATAGGTCAACTTGGGGTGGATAAAGATGATGAAATGGACATTCGTAAAATAGTCTCTAAACCATGTTATCAAACGAAGTGTACATGGAAAACCACAGACACAGTGGGCGCAAGGTTACTTCACATCACAGTGGAACCAAATTGTTCTCTAACATCTTCAACAAAGATAGATTCTGTAGATTACACAGTGGCTTGTCCAACACGTCTCCGTTA…
c11870_g1	1	p1	(T)10	10	423	432	utr3	GGCGAGAGTAAAAGGAGTATATTATCAACATATTTCTTAAAGAATTTGAGCAGTCTTGGAAGTATAGGAAGACTCAAAAAAACAATATTCCGAGATCAATTTACTGATGAAGAATTCGCCAAGCAGGTTCTTGAATCACCGGTGAATTCCTTATCTTCCCAGTCGAATGAGGACGAATCCACAGGGCTCGATTCTAACCCGGATTCCAAAGGGCGGGCACTCTTGGCAGATTTTTCAAGCGCGTTACATGGACTTATTGATATAGGACTGCTAAGTCTTGAGATAGCTCGAGGTGGATCTAGTTCCGAAGAGTTATCAAAACAGATTCTAGAATCACCGGTTCAGGAACTTTGAATAACAGAAGCCCTCTGGGATCCATGGACTTTGTAACCGTAATTT…
c12187_g1	1	p3	(GAT)5	15	203	217	undetermined	GAGGAGGGAGATGGAGAGGGGTTACTTGAGAAACGGTCATGAGCAGAAGGGTGATGGTAGGAGTGAAGATGGATCGGGGCAAGATGGGTGGTAGTAGTAGTGGTAGGAGCGTTAGGGTGATGATGGTGATGATGATAATCGTTAGCGACCGGATAGTGAGTAGCGGAGCGACGATTTAAATGATGATGACTCACACCACCCGGATGATGATGATGATG
c2606_g1	1	p4	(TGGC)6	24	197	220	undetermined	GGTGGTGATGGTGATGGTGGTGGTCGTAGTTGTTGCTGACTCGTTGGTGGTCGTGGTTGTTGCTGACTCGCTGGTCCTAGGGGTCGTGGTGGTCGTGGTGGTGGTCGTGGTCGTCGTAGGTTGAGTTCTGGCTGGTTGGTGAGCTGCATTGGCTCCAGGTCCAGGGGTGTTTGTCTCGTTCGAGTCGCGAAACTAGTGGCTGGCTGGCTGGCTGGCTGGC
c6167_g1	1	p1	(A)17	17	1	17	undetermined	AAAAAAAAAAAAAAAAAGAGGAGGGGAAACAAAAGAAAAGAATATTGAGAAGGAACGATGTGTTAAACCCTGGATTCAGATTTCTGTAAAAATTGAATAACTTCTTAAAAAAAAACCAGAACTGAAGACTGGTGTGAGAAACATGAGACAAAGGAACAAGGATATGAAGCACAAGTAATACCACAACACCATACCCAACAAGATTGAAATGATCCGTGATGGTAACCATGATGGAGGAAGAGTTTTAAAGATACGCAGGGTGAAAGAACGATGTCGCTCTGGTAACGATAATGAATCCAAGGAAGTAATGAAACTGAAGAAACAGGATTAGAGATAAGTTGAAGAGAGTCAGGAGAGCTTGGAGGGTCGCACCGAATCATCCAAGATCCTACGCTATGA…
c16310_g1	1	p1	(A)18	18	3	20	undetermined	CCAAAAAAAAAAAAAAAAAACAATAGCCCGCCTCAAGCCCCAAGATGAAGACAAACAAACCCTTGATAGATCAAACGAGATCTCCGACGCGATGCAGGCCGGATAACTAAACGCGCCATTTACCCAAAAAAAGAAAAGAAAAGAAACACAAGCCACTATTACAAGTACTACAGTACGACGCCGATCGTGATGATATAGGATAGATATAAATATCAAAGAGCTAGGATGAGGGTTCTGAGTGATGTGGATCGAGGATGAGCGGGCCCCAATACTATCGGTTTTAAAGCCGTCGTAACACGAATGATGATGATGATGATGATG
c16310_g1	2	p3	(ATG)7	21	301	321	undetermined	CCAAAAAAAAAAAAAAAAAACAATAGCCCGCCTCAAGCCCCAAGATGAAGACAAACAAACCCTTGATAGATCAAACGAGATCTCCGACGCGATGCAGGCCGGATAACTAAACGCGCCATTTACCCAAAAAAAGAAAAGAAAAGAAACACAAGCCACTATTACAAGTACTACAGTACGACGCCGATCGTGATGATATAGGATAGATATAAATATCAAAGAGCTAGGATGAGGGTTCTGAGTGATGTGGATCGAGGATGAGCGGGCCCCAATACTATCGGTTTTAAAGCCGTCGTAACACGAATGATGATGATGATGATGATG
c11100_g1	1	p1	(T)23	23	1228	1250	undetermined	GAATGATTGGCATTGGTTAAAGGATATATATATACTAAGCGATTCCACTTCGCCACTGTTCTTCTGCCTCCCTTAATGATAGATATTACCTCCATGATCACGGGCTCGAGGTCATTGTAGCTATTTGATCATCAAGTGTTACTAGCCTGCTGGCATCACAGTACCGATTTCTAAGGAATCATCACAGTCGACATATACATACCTGCCATTCAGCTTCAACTCGAAGTGGATACTTATTAACCTTAGGATTGTTAGTCGATTGGACTCATTATTTGAGTATCATATCACCCCTGGCTTGAAGTTCAACACCGGATTCACAATGAGAATATTATCCATCATGAAGCACCCAAGGACCCGGCGAGACGTAGCTTCGTCACCGGCACATTCGCATCTGACGGC…
c8793_g1	1	p1	(G)10	10	271	280	utr3	CGCCCGTCAAGCTTGAGATGATGTATCTACCCAATCGTTTGACCCCTTCGACTTTTAATCGTGTGGGTCTGAAATCAATTACCAAGCCCAAGGTGACTTTTGAGGAGCGCCAAACTCGCTTTACAAAAAAATAAATAAAAAATAAAAAACATAGGCAATAACTTTGGTCGCCGCCCAAACGGGCTTCACAGACCATACAAGCATCGATCTAAGCCCCCCCCCGCCCCCAACAAAAACTGCTTCATGACCTGGAGAACTCTCGACGGTTTCGGGGGGGGGGAACCTTAAACGAAGAAAAACGACTCCATCACACCACTCCAATCACGTCCATCTTGGTGATTGAAAGCCTCAAGATCAAGCGTCAAGCTCAAATCAAGTTCTTCAACATACGCCTCACGA…
c13429_g1	1	p1	(C)11	11	75	85	undetermined	GCTTGTTGGTTGCGAGGGAGTACTTATATGCTCTGCTGCGGCTGGTCGAGACCTTGCCCACAGCTCGGTCAACACCCCCCCCCCCTCGACCAGACGAAGCACACGGCTCTCCAACTGGCGAAGGTACTAGGGTGGGCAAAATTACAACGAGTGAAATAACAAAAGAGCGACAAATCTGGAAATACAATGAGAAGGAAAACAGGAGCGCCTGTTACGGAG
c1351_g1	1	p3	(TTG)7	21	1	21	undetermined	TTGTTGTTGTTGTTGTTGTTGTTCTTGTTGTTGTTCTTGAGTTTTCATATTCGATTGAAGGGGTGAATGATTGATGAGGGTTGAGGTTGAGGTGGATGATGATGATGAATTAGCTGTTGAGGGAGGAGTGAAGTGATGAACATGGTAAATCGAGAGTGAGTGAGATCGTTTGTCTATGGTTGGAATGGACTGTTGATGGGAGAATGGATTGAGATGATGATGATGATGATGA
c1351_g1	2	p3	(GAT)6	18	213	230	undetermined	TTGTTGTTGTTGTTGTTGTTGTTCTTGTTGTTGTTCTTGAGTTTTCATATTCGATTGAAGGGGTGAATGATTGATGAGGGTTGAGGTTGAGGTGGATGATGATGATGAATTAGCTGTTGAGGGAGGAGTGAAGTGATGAACATGGTAAATCGAGAGTGAGTGAGATCGTTTGTCTATGGTTGGAATGGACTGTTGATGGGAGAATGGATTGAGATGATGATGATGATGATGA
c3304_g1	1	p3	(GTG)6	18	1	18	undetermined	GTGGTGGTGGTGGTGGTGATGGGTGATGATGAAGGTAGGATGTGATTAGTGTGTGGTTGAGGATCGGTGGTTGAAGTTGAGCTGGCTGGATGAAATTTGATGAGGGTGCGATTCTGGAGTAGGATCGATAGACCTCGTTGGGACCAATCGAGAGGTAGAGGGGTATGAGCCAGTGGATATAGTTCCGTCTGCAGATTCGGTTGTTGATGGTCTTCATCTTTCTCATTCTCTCCTTCTCCTCCTTCTCCTCCTACTCCTACTGGCTCGTTGGTCGGTAAGATCAGAGGTGGGAAGTGGAGTGTCGTAGTGGTGGTGGTGGTGGTGATAGTCCGTTGGGTGGCGGGTGGGAAGTGGAAGGTGGGCTGATGATGATGACCATGGGTGTTCATGGTGATATGT…
c3304_g1	2	p3	(GTG)6	18	307	324	cds	GTGGTGGTGGTGGTGGTGATGGGTGATGATGAAGGTAGGATGTGATTAGTGTGTGGTTGAGGATCGGTGGTTGAAGTTGAGCTGGCTGGATGAAATTTGATGAGGGTGCGATTCTGGAGTAGGATCGATAGACCTCGTTGGGACCAATCGAGAGGTAGAGGGGTATGAGCCAGTGGATATAGTTCCGTCTGCAGATTCGGTTGTTGATGGTCTTCATCTTTCTCATTCTCTCCTTCTCCTCCTTCTCCTCCTACTCCTACTGGCTCGTTGGTCGGTAAGATCAGAGGTGGGAAGTGGAGTGTCGTAGTGGTGGTGGTGGTGGTGATAGTCCGTTGGGTGGCGGGTGGGAAGTGGAAGGTGGGCTGATGATGATGACCATGGGTGTTCATGGTGATATGT…
c7074_g1	1	p3	(ATG)7	21	1487	1507	utr5	TCCTGATCAACCTTAAGACCATCAACAACAGAAAAACATCCCATTACTTAGTCAATTCTTTAATAAATCTTGATTCACATGTATGTTTTTGAATAAGTATATAATATATCATAGTCTTGTATTTATGCCACCTAGATGGTTGCCAGTTCATGATCATAAGTAAGGGTGCTTTGAAAATTATACAGGGGGTGTTGCTAATTCATGTATGATGTACCAAAAAGGGGGTTGCATGAGACTTTTAAGTAAAAACTAGACGCTAACTGATGTACACCGGAGGCATGAAAGAAGAACAAAAAAGGGGGAAAAGGGAGAGAGGTGGATTGGTCTTTGTTTTGTATTTCTTGACGAAACAAAAAAAAGTTGAGCAAAGACGGTTCCCTCTAACTCCCCCCCAAAAAA…
c8725_g1	1	p1	(G)11	11	177	187	utr3	GCCGCTCAGCGCGAATGTATGACCATTTCGTGCATGGGTGCTTTGTTAGCCTTCTTCTTTTTCGTTTTTGCAGGAAGTTTGGTGCGGGGGATGGGGCCATGAGAAAATACACTCTTGAAATGAAGCACGCTAACTAGGGAAAGATTAACGGGAGAAGAAAACGTTCCACAAAAGGAGGGGGGGGGGGTACAGCACACTCAAACCCAGAGAGGATTGAAAGGGGTGAACAACCATCAACGCGAGGAAAAACTCTTCAATGGATTTTTCTTCTTACTACTCTTACCGCCACGACCAGTAGGACCACCACGGCCACGGGCCTTACGATCAATTTTTTTTTTCTTGTGAAACGTGGGGTTCAAAGTTGTCTGTTGGGTCGCATTAGGACCGTTTGCACCGAGC…
c8725_g1	2	p1	(T)10	10	329	338	cds	GCCGCTCAGCGCGAATGTATGACCATTTCGTGCATGGGTGCTTTGTTAGCCTTCTTCTTTTTCGTTTTTGCAGGAAGTTTGGTGCGGGGGATGGGGCCATGAGAAAATACACTCTTGAAATGAAGCACGCTAACTAGGGAAAGATTAACGGGAGAAGAAAACGTTCCACAAAAGGAGGGGGGGGGGGTACAGCACACTCAAACCCAGAGAGGATTGAAAGGGGTGAACAACCATCAACGCGAGGAAAAACTCTTCAATGGATTTTTCTTCTTACTACTCTTACCGCCACGACCAGTAGGACCACCACGGCCACGGGCCTTACGATCAATTTTTTTTTTCTTGTGAAACGTGGGGTTCAAAGTTGTCTGTTGGGTCGCATTAGGACCGTTTGCACCGAGC…
c9886_g1	1	p3	(CGA)7	21	1	21	undetermined	CGACGACGACGACGACGACGACAAGAGGCTCGCAACGAGCTCGGCTCATCTCTAGCGGAGTCGGACTGGGGAGTTACATACATCTTTACATACAGAAGTATCCATGTACATATTCTCCTTATACATATACCCAGATCGACATAATCCATACCTACGACGGATGATTTAACCGTAAATAATATGCGCATACATAGGTCAGCAGATCTAGTTCATTACCATCCTCACTTCCAGCCTGTTATGATTATAGCGGAAGATTAGAAATATGTATTTCCCCCGAGGTAGCCATTTTAATTACAAGGTTATCCAGTTCTTATATATGTGTCTCGTGGAGGGAACTTGTTGTGTATCTCCAATAATCTAGAACGTTCTACTTGATCACATAGTCCGATATGCATATCA…
c8158_g1	1	c	(T)11acttcttggttcatgggtgccccctcccccagaccccgc(A)14	64	286	349	utr3	ATCCAACCAACCACTAGTGAGTTACCAATCATATGTTGTTTTTTTAGAAACAGTTTCTCGGTCAAGCTCAAACCTTTAACAATTAACTGATTGATAAGAATTACGTGACTCGACAGAATCCACCAGCCAGGAAGGATAGGTGAAGGAGAGAAAAGAAGAAAGGAAAAATCTAAGATGAGGTGTGAAAGAGGTGGACAAAGCAGCTAGGAGCTTCAATCAACTTGAACTTATACATCTATTCTCAACTAGTAATGCAAGGTTAGTATGAACCCAAACATAGTGTCATTTTTTTTTTTACTTCTTGGTTCATGGGTGCCCCCTCCCCCAGACCCCGCAAAAAAAAAAAAAATGAAAAGAAAAACAAAATAAGACGGACCAAAGGTGATCAATATATTCGAC…
c8158_g1	2	p1	(A)15	15	460	474	utr3	ATCCAACCAACCACTAGTGAGTTACCAATCATATGTTGTTTTTTTAGAAACAGTTTCTCGGTCAAGCTCAAACCTTTAACAATTAACTGATTGATAAGAATTACGTGACTCGACAGAATCCACCAGCCAGGAAGGATAGGTGAAGGAGAGAAAAGAAGAAAGGAAAAATCTAAGATGAGGTGTGAAAGAGGTGGACAAAGCAGCTAGGAGCTTCAATCAACTTGAACTTATACATCTATTCTCAACTAGTAATGCAAGGTTAGTATGAACCCAAACATAGTGTCATTTTTTTTTTTACTTCTTGGTTCATGGGTGCCCCCTCCCCCAGACCCCGCAAAAAAAAAAAAAATGAAAAGAAAAACAAAATAAGACGGACCAAAGGTGATCAATATATTCGAC…
c16714_g1	1	p3	(TGA)6	18	1	18	undetermined	TGATGATGATGATGATGATAATGTAGGAGCAGGAGGAGGAGGGGGTAGTTCGGATTGAGATCTTTGATGGAGGGATCTAGACTGAGTAGATGATAAAGGTTCGACGATGATCGATTGAGGGGGTAGTAGTGGTTCTTGGACATCAATATTATCATCATCTTCGTCGTCCTCGTCGTCCTGGTTGTGGTGTTTGTGGTGGTGATAGTGTTGGGGATGGATGGGAGGAGGGGTGTGATTGGATTGGATGGATGAGAGTAGATCAGGAGCGGAACGAGTAGCATCGGGTAGGTTGAAGTGAAGCGTAGTAGAAGATTGAGAGAATGAGGAGGATGAGTGGTTGGAAGATGAAGAAGGGATTAGATCGGATGGGATGAGTTTCATGAAGTGATAAGATGGGTT…
c2918_g1	1	p1	(T)13	13	11	23	undetermined	GGGTCATGTGTTTTTTTTTTTTTGGCATGTGGGTTTGTGGGTGTGGCATTCGATAGTGTGACTGCTCTGCTCTGCAAGGTGCGCATACCCCGACGGGAAGAGTCGGGAGCCCGAATGGCTTGACCAGTCCGTACCACTGTTGGCTGCACCCAGCGGGCGCATTGGCGGGATCCAGGCGGAGTGAGCCAACATGTCGTTTCGCATCCGCAACCTCTCATCAATCTTTGGACTCGCAAGGTCCGTCAACCTGTCCACCAAGCAACTGAGCCATTTTCCCGAAACTCCAGGGGTGCTACAGGTTCGAACGGCTACCAAGAGAGCTGGTGGATCGACGAAAAATAACCGGGGGTCCGCTGGTCGCCGATTAGGAGTAAAAAAATTCGGGGGTTTGTAGAATGT…
c9346_g1	1	p3	(TGG)6	18	3168	3185	utr5	GTTAAGTTGATGTAACATTTGTCCTGTTATCTGCCAAAATCAAAACCGCGCGAATTATTGTAAAATTTTAGGACAGGTGAAGGCAAAAAGCAGACGGATCATTTTTGAATGACCGGTCCGCTTTTTACTAAATCACAAGGGGAAAAAAATAGAGCAAAATAAAAATATCAAAATAAAATAGGACCAAAAAACATTGAAAAACAACACAAGATGTTTGAAAAGAGGCCAAAAATTAGGAAAAAAACACCAGTTTCCATGAAATGCCTAGTACTATTAGGGGGTTGACAACAGATCAAGAACATGCGCGACATTAGAAGCTTATTAATCAATAATTACAAATCAATACCAAGAATTACGAAAAAAAATCAATAACTACAAATCAGTCCCACCCCATCGCCA…
c10699_g1	1	p1	(A)10	10	246	255	undetermined	GGGTGGGGAAGAAGTTGACATCCTCTCAAACCGTCACACCCAAGTCTCATCAAGACCATCATCCTCCACCAGAAACTGCCGTCCTCCTAAGCCACGACTCGGTAAGGCTGATGATCAGCTACTTTTCATTCGATCGATGTCAACCGGAACTGCACTCGAGTTGTGGGTGGGATCGAACTCATTCGATTCACATGTCTAAAGGGAGGGAGGGAGGCCCAAGTCTCCACTCTGACGTAGAAAGTGGGAAAAAAAAAATTAGGAACTCGCAT
c9479_g1	1	p1	(T)20	20	4663	4682	utr3	GGGCCATCCCCACCCAATCTCATCCTTTCATCCTTCCAACTTCCAGGGCTAGTCCCCCTCCTCACTGGCTATATAGAGTGCATACCATCCATCTCCAGGCGCTGCTCTCGTGCGCCTGCTCATCCTTAACTCCACTCGCTGGCTGTGGCTCCCTCTCTCTACTCCCCCTCTGCCTCACCCTCGCCCTCGCCCTCAGCCGTACTGAGTACTACAACCTCGGAAACTAGCCTGCTCGAGGATCCCTAGCTGCATCATATCTCCCTCCTGAGCCCTGCCTGAGTCCTGAGCCCTGAGCCCTGAGCCCTGAGCTCTGACTCCTACCCAACCACACCTCCAGAGCTCACCACCAGCTTGGATCTGACGATGATGGCTTCCCATCCTTAATCTCAATTCTCCCAG…
c12899_g1	1	p4	(ACGT)5	20	100	119	undetermined	GCAACCTTCATGACACTCAAGTTGTCGTGTCGCTCGGTTTGATGGTTTACAGTGTCGTCGGCCGAAGGATGTCAAGTACATAAACACGTCGTGGTGTGGACGTACGTACGTACGTACGTGGGTAGTTGGTCGTCGGATGATTTGCAACTACTACTACTGCTACTGGGGGGAGATGTTGGATGGGATAATAAGGGAAGGTAGTTTGAAAGGATGAACTAGGTTAGAGTGGATCAAGATCCGGGTACGTATGTAGTAAATACATAGAGTACATCCATACTCTTTTGGAGTTGCTGAGGATGAGATCGATGGGTGTAGGGGTTCTTGGATTAATTTATGAATGGATATAGGTGTCTGATGGGATCGATGGTCGATGGATGTTGATGAGGGGAGAGAAGGGAT…
c5217_g1	1	c	(A)16gaaaaagcaactcatcatgatcattaaatatctttctctcgatcactctgtgtagatt(TC)9	92	1777	1868	utr3	ATTATAATGTATCTATGTACTTGTGAACTCGCTTCCACCATCGTCTCAGGTCCACCACGTCCAGAACAGCAGCCCCTCCCCTGATGAGCTGACAGCGACTTTGAGCACCACTCCACTGACACTCGAGCTGCCTCTGTCTCTGTCTCTCAGCCTCAGCCTCAGCCTCAGCTAGAGATGATCATCCAATCCAACCTCGATCTCTCAACTCAATCTCAAGTTCTTCTTTTTATCCAATCTCACCATCGATCCATCTCCTGATCTCTCGATTCAGACTATCATCCACCTCCCCCATTTCCATCCATCCACCATGGCCTTCCTCCAACTCCTCCTCCTCTCCACAGTCATGTTCATCTCGACTTTCCTATTGGGTAGTCTACCTCTCACCCTATCCACCTCTCT…
c5208_g1	1	c	(T)10acaattggaagagattactaaggaaagaaaag(A)10	52	33	84	undetermined	ATAAAAGTTGAATTTGCATGATTGAATTTTTATTTTTTTTTTACAATTGGAAGAGATTACTAAGGAAAGAAAAGAAAAAAAAAATTAAACAAGGCTCATGTTTCAAAAAAGGATCCAAGTTGTCTTTTGGATTGTGTGTCAACGCAAGTTGATACGATTTTATGATTTGATGATCTTGATGAGATTTCCACACAAAGCATCAAAGTACTGCTGTGATGAATTTTTGACGATCGGGTTCATGATTTCCAGAGTTTCTAATGAACAGACGGTTTAGAGTAAGGTAATATGGGTGTAGTCGATCCAAGATAGAGATCAAGATTAGTCACTGGTGGTTAAAAATCTAGAATGATTGATTCCAAACCAAAATCATCCCAATACACTCATCGAGAGGAGGAGCAA…
c5208_g1	2	p1	(T)12	12	685	696	undetermined	ATAAAAGTTGAATTTGCATGATTGAATTTTTATTTTTTTTTTACAATTGGAAGAGATTACTAAGGAAAGAAAAGAAAAAAAAAATTAAACAAGGCTCATGTTTCAAAAAAGGATCCAAGTTGTCTTTTGGATTGTGTGTCAACGCAAGTTGATACGATTTTATGATTTGATGATCTTGATGAGATTTCCACACAAAGCATCAAAGTACTGCTGTGATGAATTTTTGACGATCGGGTTCATGATTTCCAGAGTTTCTAATGAACAGACGGTTTAGAGTAAGGTAATATGGGTGTAGTCGATCCAAGATAGAGATCAAGATTAGTCACTGGTGGTTAAAAATCTAGAATGATTGATTCCAAACCAAAATCATCCCAATACACTCATCGAGAGGAGGAGCAA…
c13858_g1	1	p3	(TGA)5	15	315	329	undetermined	GGTGATGCGAGAGTATGTTAATCTAATCGTGTAGAACGTGCAACCGTCAAAATAGGGGAATCCAATCAAGAAGATCATGCAAAGATCATGTATCGAGCGTGTATGGTTGACCAAGGAAAGTAGTAGTTCGGTCGATTGAGCGAGATTCCGACCAAAATAAATGATAAGATATAATCACACATTCAGACATGTATGGGCGTTAGGTAAAAAGAAAATGATTATTAGTGTTCGACAAGCAGAAATAAGTATTCTTCTTTCTTCTTGCCTACTTGTGGGCCCAGTGAGAAAACTGATTCAAAATATGAAGCCTACCGTGATGATGATGATGATGGCCA
c9645_g1	1	p4	(ACTG)5	20	1	20	utr5	ACTGACTGACTGACTGACTGACTCACTGACTCACTGACTGCCTCTCTCTCATCTTGAGCAACTCAACCTACATCCATCCAACCTCAGGCCCAGATTCACTCACTGCTTGGATCTCCAACTCATCCCTCTTCCATCCTCATGCTCTGCTTCTCCTACTCTCCCCATCCTCGAATTCCATCACCTCCCTCATCCTTCGCTCCCAACCTATCGAGCCCAACTCTTCCTTCGATCATCCCTTCCTTCCAGTTCATCACCACCACTCTCACCCCTGCTTCGATCCTCCTCATCCTACTCTCTCTCATCCCATCCCTCGCTTCGACATCCTCTCCTCATCCCCATCTCAACCTCCATCCATCCCATCCTCAGCAGCAACCTCTCATCCCTTCCAAGCCTCCTGCC…
c9645_g1	2	p1	(T)10	10	1614	1623	cds	ACTGACTGACTGACTGACTGACTCACTGACTCACTGACTGCCTCTCTCTCATCTTGAGCAACTCAACCTACATCCATCCAACCTCAGGCCCAGATTCACTCACTGCTTGGATCTCCAACTCATCCCTCTTCCATCCTCATGCTCTGCTTCTCCTACTCTCCCCATCCTCGAATTCCATCACCTCCCTCATCCTTCGCTCCCAACCTATCGAGCCCAACTCTTCCTTCGATCATCCCTTCCTTCCAGTTCATCACCACCACTCTCACCCCTGCTTCGATCCTCCTCATCCTACTCTCTCTCATCCCATCCCTCGCTTCGACATCCTCTCCTCATCCCCATCTCAACCTCCATCCATCCCATCCTCAGCAGCAACCTCTCATCCCTTCCAAGCCTCCTGCC…
c9645_g1	3	p1	(C)10	10	1878	1887	utr3	ACTGACTGACTGACTGACTGACTCACTGACTCACTGACTGCCTCTCTCTCATCTTGAGCAACTCAACCTACATCCATCCAACCTCAGGCCCAGATTCACTCACTGCTTGGATCTCCAACTCATCCCTCTTCCATCCTCATGCTCTGCTTCTCCTACTCTCCCCATCCTCGAATTCCATCACCTCCCTCATCCTTCGCTCCCAACCTATCGAGCCCAACTCTTCCTTCGATCATCCCTTCCTTCCAGTTCATCACCACCACTCTCACCCCTGCTTCGATCCTCCTCATCCTACTCTCTCTCATCCCATCCCTCGCTTCGACATCCTCTCCTCATCCCCATCTCAACCTCCATCCATCCCATCCTCAGCAGCAACCTCTCATCCCTTCCAAGCCTCCTGCC…
c4093_g1	1	p1	(T)11	11	1675	1685	utr3	GTGGAATTCCCACACTCTCGTAGGATGTCTCCAAGGTTCATTATAGTCGATCTCGACGTGCCACGATGCGTACTTTGAAATCGTATGTGCAAGAACTTCGTTCATTGAAAAACACCGTAGCCCCCATCGATAAACAAGCCGTGCACGCCAGTTGATCTCCTCGACAGATTGCCCTTCGGCTTGGCTCAAACTTTCTACTCAAGAGCAATCATAATGGATGAGCAAGACTTTTTCATTCCCAACTCACCCGATCGGAATCCAGACTTGTTTCACGATTCAACCTTGATCCTGCCGATCGTCTCGCTCGGCAATGTCCCTCAATTGGCGGTAGATTTATTTATCCATAATCCTCAGCTGGGTGGGTCTCTGGAAAAAGTTGGGATACTAGATCCTCAAGAC…
c8404_g1	1	p1	(A)11	11	1285	1295	utr5	CCCTTGACTATACATTACTTATCATTCTCAATCTTGTCTTATTTTCTTGTTTTGATTCATCACATATCCTACACCTGGTCTTAATTTGATGTTTCACAAACACTGGTTGTTGCACTTTTGTAGTTTCTTATCTTGACCATAATTCTTCATCTGAAGCTCTCCGCCAAATATTTTGGGGATGAATGGGAAGAGATTTGTTCTGGTGGCAGATCTCAAAAATGCCAATTCTGATAGATAATTTGGCAGAATAAGTGATTATATTTTGAATTTCTTGGGATCAATTTTCAATTTGCAGAGCCTTGCCAAGAGGCCTCCCAACTGTACAAGCGTGCTGACCCCCTCGAGAATTCGCATGTGGGTAAAACCTATTTCTTTGATAAACTCGAGCTTAAGGAATTC…
c8404_g1	2	p1	(G)11	11	1450	1460	utr5	CCCTTGACTATACATTACTTATCATTCTCAATCTTGTCTTATTTTCTTGTTTTGATTCATCACATATCCTACACCTGGTCTTAATTTGATGTTTCACAAACACTGGTTGTTGCACTTTTGTAGTTTCTTATCTTGACCATAATTCTTCATCTGAAGCTCTCCGCCAAATATTTTGGGGATGAATGGGAAGAGATTTGTTCTGGTGGCAGATCTCAAAAATGCCAATTCTGATAGATAATTTGGCAGAATAAGTGATTATATTTTGAATTTCTTGGGATCAATTTTCAATTTGCAGAGCCTTGCCAAGAGGCCTCCCAACTGTACAAGCGTGCTGACCCCCTCGAGAATTCGCATGTGGGTAAAACCTATTTCTTTGATAAACTCGAGCTTAAGGAATTC…
c15753_g1	1	p2	(AT)11	22	1	22	undetermined	ATATATATATATATATATATATACACACGATGTATTATTTAATGTACCTACACCACTGATATACTCATCATCAACGAACGACCATAGCCGAAGAGTAGCAGTGGGGGCTATATTGGTCGGGCAGGGGGATATGTCGAGAAATCCAACCACCTTAATCCACACATCCACCCCTCTACTCAGCTATTGACGTATCGTATACATCCTCACCGACGTACGTATGTATAGAGGGGATAGAGTACGAATCATGAGATGCATAGATCAAGGGTGGAAGAACAAAAAAAAGAAAGAAAGAAAGAA
c7028_g1	1	p3	(CCA)6	18	2506	2523	utr3	ATCATCATCACCACCACCACCATCGGCCATCATCACCACCAGTGCTGCTGCTAACCACCTCACCATCGGATCTGGTCTTAGAAAAAAACAATCCCAACGCTTCACCGTCACTCACAACCATCATCCCACCACCCCATCCGAACCCGTCCCATTCCTCCCCCCGGTTCTCGCTAATAACAACTATCATCACCATCATCCAACGAACCATCTCAACCAAGACTTCACCGCATCCTCCCTCTCCTCGACCAGTGACTCGGATCATCATCCATCCTCCTCTGGTTATCCCTCCAACCCACAGTCGACTAGCACGACCAGCAACTTTGACTCCGCCTCCATCTTGGGTCCATTCTCGGATTCCTCCACCTCGATCAGTCGTACCGGCACTAGCTTGTCCCCCGC…
c7028_g1	2	p1	(T)12	12	2694	2705	utr3	ATCATCATCACCACCACCACCATCGGCCATCATCACCACCAGTGCTGCTGCTAACCACCTCACCATCGGATCTGGTCTTAGAAAAAAACAATCCCAACGCTTCACCGTCACTCACAACCATCATCCCACCACCCCATCCGAACCCGTCCCATTCCTCCCCCCGGTTCTCGCTAATAACAACTATCATCACCATCATCCAACGAACCATCTCAACCAAGACTTCACCGCATCCTCCCTCTCCTCGACCAGTGACTCGGATCATCATCCATCCTCCTCTGGTTATCCCTCCAACCCACAGTCGACTAGCACGACCAGCAACTTTGACTCCGCCTCCATCTTGGGTCCATTCTCGGATTCCTCCACCTCGATCAGTCGTACCGGCACTAGCTTGTCCCCCGC…
c14696_g1	1	p1	(G)14	14	1	14	utr3	GGGGGGGGGGGGGGTGTCCTAATCATATCGGCTTGCCAAACGGACCCAGGTCGTCACAGCGCATGTCATCAGACCAGACCGGACCGAGTTCACGATCTGGTTGGCTCGTGAGGCCTGCCTGCCTGCCTCGCTGGCTGGCTGGCTGGCTGGCGTGTTCGCATGCCCCCTCTCTGATTCGTTAGTGTGTGGGTGGGATGGTTTTTTTAGGAACGAGATCGAAAGTAGAACTGATCGACGACCTGACAGGGGAGGTCCCTGAGGATGGGGATGGGCCTATCGGGAGACGGAGGGGGGGAGGGAGGATGCTGGTCGTGGGAAGAAGAAGGGGGTGGTGAGGGCTCCTCGGGGGGCAGGACGATGAGGGCGAGCGGGTCGGTGAGCGAGCGGAGGCCGGCGGGG…
c14696_g1	2	p4	(GCTG)5	20	130	149	utr3	GGGGGGGGGGGGGGTGTCCTAATCATATCGGCTTGCCAAACGGACCCAGGTCGTCACAGCGCATGTCATCAGACCAGACCGGACCGAGTTCACGATCTGGTTGGCTCGTGAGGCCTGCCTGCCTGCCTCGCTGGCTGGCTGGCTGGCTGGCGTGTTCGCATGCCCCCTCTCTGATTCGTTAGTGTGTGGGTGGGATGGTTTTTTTAGGAACGAGATCGAAAGTAGAACTGATCGACGACCTGACAGGGGAGGTCCCTGAGGATGGGGATGGGCCTATCGGGAGACGGAGGGGGGGAGGGAGGATGCTGGTCGTGGGAAGAAGAAGGGGGTGGTGAGGGCTCCTCGGGGGGCAGGACGATGAGGGCGAGCGGGTCGGTGAGCGAGCGGAGGCCGGCGGGG…
c1950_g1	1	p1	(A)13	13	250	262	undetermined	GACAAGGATGAGCATGCAATAGGAGCAAGAGGCCAATTGGATCGAAAAGATAGGATTCCATTGAGAGTTCTTACTGGTGCTTTTGTAGATGTAAAAAAAAACAATTGACTGATGATACTAATTCGTGGCGCGAATCTCTCGCCTTAACAGAAAAAAAATACAAAAAACACATCAAAATCACAGAATCTGTATATATCGAGAAGTATGGGAAGAGAGAAAATGGATAGATGGAGGGATGGAAAAAAAAAGAAAAAAAAAAAAA
c9119_g1	1	p1	(T)15	15	626	640	undetermined	TGAACAGAACTGACCATTTCTCAGAATTTTCAGATTCGTAATAATTAGCTAAGACTTGTAATGCAAACTTTGTTCGTAAAGCCACGATATTCCTCATTCTTCCCAATCGTGAATGAGGTTGAGATGGATTGCGCTCAGCAATCGGTTGAGAGACAACTTTTTGCCGCTCCGCGTTGATTTCAGCAGGGAGGTTTGATAAAAGATGCTGAATTGGAGAATTGTCATGGCCTTCTCGAGTTTTCATTCCCAGAGCAATTCTCACTTCCTCCATTAGCCAATTGCGCATTTTTTCATGTTCTGATACTCTAAGCTCGATAGATTCAATTGGGGTTAGAATCCAAAGAAAAGCCATGCTTCGATGGCATACCTCAGTGAATAAAATAAAGAAAATTCGAGAGT…
c4922_g1	1	p4	(TGGA)5	20	1	20	undetermined	TGGATGGATGGATGGATGGATGTAGAAATCGAACTTGGTACACATCGCTGGCACTAGCTAGATAGAGTGTACGACACGCTGACAGGGTTGATATAGGTGACAAGCTATGACAAGTCAATCAATGGTGTGTCATCAGCCATCAGACTGACTGATTGTATTTGATGTTGGGAGAGGGTGGCACGGAGGAAGAAGAAGGAGAGTAAGACTAGAGTCGGTAGG
c11132_g1	1	p3	(CAA)7	21	1	21	utr5	CAACAACAACAACAACAACAACCATCCCTACCACAATTACTACTACTGCCATCACCACCCATACCGCACCCACCACTACCTTCTTCTTCTTCTCATCCTCCAGTCGACTCACTATTATCCCCTCAGAATGAAGAACAGGAGAGAATCGCACTCGAACTAGCCATCGCTCTCAGTCTCAACCAGCTCGACCCTTCCTCCTCCCTTCCCTCTCCCATCATCTCCCCCGGACCTTCGACTTCATCGAGCTCGATCTCATCACCGCCTCCACCACCACCAATACAGCCATCATCATCCTCATCACACTCACCCTCCCAACCTCATCCTCAGATCGATCCATCCCTACTGAATCCTCATCAATCCCCAGTCGACTTACCCCCACCCTACGAAAGGGTCCTCGAA…
c11132_g1	2	c	(C)10tgccctgatccgttgta(T)10	37	2584	2620	utr3	CAACAACAACAACAACAACAACCATCCCTACCACAATTACTACTACTGCCATCACCACCCATACCGCACCCACCACTACCTTCTTCTTCTTCTCATCCTCCAGTCGACTCACTATTATCCCCTCAGAATGAAGAACAGGAGAGAATCGCACTCGAACTAGCCATCGCTCTCAGTCTCAACCAGCTCGACCCTTCCTCCTCCCTTCCCTCTCCCATCATCTCCCCCGGACCTTCGACTTCATCGAGCTCGATCTCATCACCGCCTCCACCACCACCAATACAGCCATCATCATCCTCATCACACTCACCCTCCCAACCTCATCCTCAGATCGATCCATCCCTACTGAATCCTCATCAATCCCCAGTCGACTTACCCCCACCCTACGAAAGGGTCCTCGAA…
c7486_g1	1	p1	(A)13	13	228	240	utr3	AAATTATATACATATATATAAGTAGGATAGTCACCATCAAAAAAATAGTGCAAAAAAAATAAAAATAAAAACATTAAAGACTAAAGTTTTGTAACAACAGATTGTTTCGGAATTTCCACTCTTTTTGTTTTAATGATTTTTTTTCAAAAACAAGAAAAGAAAAAGAAAAAGAAAAACAACAAATTGAACTTAATCTTTCGTGGGGATATGCAAAAGCCAAAAAAGTCAAAAAAAAAAAAAGAGATAAAAAAAAGAAAACAAATTTCATACATCGAACTCAATTTCCAGTCAGGAGTCGGCTATCATGTTGAAGTTGAGGATTAATTTGACTCGAGAGAGAAGAAGAAGGGATTTGAGACGATCGTTGATGGGCCAAGACGATTTTCCAGACTTCCTGTA…
c7486_g1	2	p2	(GA)7	14	1431	1444	utr5	AAATTATATACATATATATAAGTAGGATAGTCACCATCAAAAAAATAGTGCAAAAAAAATAAAAATAAAAACATTAAAGACTAAAGTTTTGTAACAACAGATTGTTTCGGAATTTCCACTCTTTTTGTTTTAATGATTTTTTTTCAAAAACAAGAAAAGAAAAAGAAAAAGAAAAACAACAAATTGAACTTAATCTTTCGTGGGGATATGCAAAAGCCAAAAAAGTCAAAAAAAAAAAAAGAGATAAAAAAAAGAAAACAAATTTCATACATCGAACTCAATTTCCAGTCAGGAGTCGGCTATCATGTTGAAGTTGAGGATTAATTTGACTCGAGAGAGAAGAAGAAGGGATTTGAGACGATCGTTGATGGGCCAAGACGATTTTCCAGACTTCCTGTA…
c8012_g1	1	c	(T)11agtcctttacccctccgacgtagatacgttgattccttcttcttcttctcgttttaa(TC)6	80	1040	1119	utr3	GGTCATCGTCCTCAACTATTAAAAAGCTCTCAAAGATTCTACGATCCATCTTCTGGGTATACCCAAGACTTCAACCAGGGAGAGAATTATCATTTGAGCTTCGAGTCGATGGGAAAGACTTTTTTTGATGAATGGGATTTCTTTACGGATGCCGATCCGACCCATGGGATGGTCGAATATCAAAGATCGGAAGCGGCTTGGGAGGAAGGTTTAGTACTCCTAAAACCAAGCTCATTGGATCCAAACTTTACATCAGCCATCATGAAGGTGGACGATTACTCGTTCCTAAGAGATCATCAGAATCGAAACTCGATTCGATTGAGCTCCAAGAAATCCTTCAAGTACGGTTTGGTGATACTCGATCTGATCAAGTTACCCTACGGATGCTCAACTTGGCCG…
c6812_g1	1	p1	(A)11	11	88	98	utr3	GCCGACTCAATCGTAGCGATGAGCTTATCAACGTCATGGAACATCATGTATTTATGTACAACGATGTCGATTACTACTACTTCTAACAAAAAAAAAAATACGCACACACACCTACATACATGTACATATACATACACGTACAGGATACACTAGTAAAAACACGCGCTTGGGGTTGAGATTCGAGATCGAGACGATGAAACGAGATGGGGAGATGGGCAGACGAGATGTCGAGGATAGGATGGGATACAAAATGCTGATCTACATGATGACGTCGAGCTAACACACCCGGCAAGAAACGAACACCAACGAAGGAGTGAGAACTTACAAAAACAAATCTTTCTTTCTTTCTCTCTCTCCCTCTCTGGAAGATCTGAGAGAACAAATCGAGTCAGAAAGAAT…
c6812_g1	2	p3	(GTC)6	18	3400	3417	utr5	GCCGACTCAATCGTAGCGATGAGCTTATCAACGTCATGGAACATCATGTATTTATGTACAACGATGTCGATTACTACTACTTCTAACAAAAAAAAAAATACGCACACACACCTACATACATGTACATATACATACACGTACAGGATACACTAGTAAAAACACGCGCTTGGGGTTGAGATTCGAGATCGAGACGATGAAACGAGATGGGGAGATGGGCAGACGAGATGTCGAGGATAGGATGGGATACAAAATGCTGATCTACATGATGACGTCGAGCTAACACACCCGGCAAGAAACGAACACCAACGAAGGAGTGAGAACTTACAAAAACAAATCTTTCTTTCTTTCTCTCTCTCCCTCTCTGGAAGATCTGAGAGAACAAATCGAGTCAGAAAGAAT…
c5792_g1	1	p3	(AGA)6	18	622	639	undetermined	TCCACCACGACACCCACGCCCACGCCCACACCCACACCCACTTCGGACCTAAGCCGGGGTTGATTGACTGTCGGTCACCCTCCATCCTCATCCTCATTTACATCTAATGTATCTTGGTCGCTATCTCAAGGCCATGGCTTAGTGGTCTCTCGAGCTCCGATCTCCAGCCATCATCCGTTCTGCTCACACTTCATCGTCCTGAGTTCACAGATATCCCCCTCATCGACCCACCAAGCTGATCATCCCATCATCCCCTTCTACCCCTCCCTCGACGACTTGGACTTGCCGTTCGATCGACACCCGATTGCCACCATCCATCGCGATCCGAGAACCCTAAACGCACTCTCGGTCCCATTCCCCCCGCAGTAGTCCGACCATCGGTCGATCCGATTCTCCTGG…
c1269_g1	1	p1	(T)10	10	858	867	cds	CGGCCAATTTATATTCATTTCATTCAAATCACTAGTATTTATCCATTGTCATGATTTTTTCCAAATTTGTTGCTAACTTCTGTTTTAGCTGACTGGCAAAAACTACCGATGTGCCGAATTATTGACTGCTTGGAACCTGAAGATGATAGGAGTTGTGCGTCGATGAGTTGATCAAATTATGGATCTACTGCCGGAAAATATTTACCAAATGAAAGCATTCACTTGAGTAGCTTGTAGAGAAGCTTTCCAAATACCCCAGTTTAGTGACATATAGCTAGGGGGCGATATACACAAAAATGAAACATTCATCAAGTTTGGTCTTTGCCAAGACTTTAGCTCGAACAGACCAGCCCAAAGTACACCAAGACCATTCGGGCTTGAGTTCATTGTAATTTCGAC…
c4516_g1	1	p2	(AG)10	20	277	296	undetermined	CAAAAAATACCCGGGAAGCGATTCAACACATGCACACACTCATGAGGTTGCGGGGAGGACGAAGACCCAACCACACCACCGAATTGGATGGGTTCCAAGATGGATGGGGATGACACTTTGAGCGTCGACTAATGATGCTTATGGTTCGGTGCGGGTGGCCACGACGTAAGGTTGGGTCAATCGAGATGGGTTTTTACATACTTACACAGATGTCGGTATGTACGACCCTCCGACTTGGCGTGATCCCTTGTACTTTGAAAGAGAAGAAAGCGGTCAAGAGAGAGAGAGAGAGAGAGA
c734_g1	1	p3	(AGA)8	24	1	24	undetermined	AGAAGAAGAAGAAGAAGAAGAAGACGGAGGATAGGACAGAGAGAAAGTAAACATTTAAATAATCAGGGGAAGCTCGACTACTCGGATGGTAGAGAAAGGGGGCAAGTTAACAGCTGGAATCGAAGAATCGAAACTGAAGATTGAAGGGCTAGCAGGACTTGAGGATAGTAGAAGAGATCCAAAGAGACTTAGGAGGGAAGGATGAAGAAGTACTACTACGATCTCAGTCGATTGATATCATCATCGACCAGGAGCATAACACCTTCAACAACTCGATCGAAAAACATCATCAACTTCAACGAACATCCTCATCCCATCAGAACATCATCGACCAGGACGAGGACTCAAGAAGTGAATCTAGACCACAAACTGCGAACGATCATCAGATCCATCCCAAGA…
c734_g1	2	p3	(ATC)7	21	422	442	undetermined	AGAAGAAGAAGAAGAAGAAGAAGACGGAGGATAGGACAGAGAGAAAGTAAACATTTAAATAATCAGGGGAAGCTCGACTACTCGGATGGTAGAGAAAGGGGGCAAGTTAACAGCTGGAATCGAAGAATCGAAACTGAAGATTGAAGGGCTAGCAGGACTTGAGGATAGTAGAAGAGATCCAAAGAGACTTAGGAGGGAAGGATGAAGAAGTACTACTACGATCTCAGTCGATTGATATCATCATCGACCAGGAGCATAACACCTTCAACAACTCGATCGAAAAACATCATCAACTTCAACGAACATCCTCATCCCATCAGAACATCATCGACCAGGACGAGGACTCAAGAAGTGAATCTAGACCACAAACTGCGAACGATCATCAGATCCATCCCAAGA…
c1302_g1	1	p3	(GTT)5	15	1	15	undetermined	GTTGTTGTTGTTGTTGCTGTTGTTCGATCGACTACTACTGAGACTAGCGTTAATGAATCGTTTGGATCGATCGAGTTCGTTGGTGAGTCGATTGAATCGATCGATGAGTGAGTTGAGTGCTAGGTTGGGTTGATGATCGTGTTGAGCGAGGAATGAATCGAGTCTGATGGGTTGATGGATCGAATCGGCGGAGGATGGAGTGGGAGGATCATCGTGAGTAGTATTCGAATCCATGATGGGATCGGTGGATCGATTGTGAGTTGAGTGAATTGAGTGAGAGAGTGAGAGTGAGAGTGAG
c11266_g1	1	p1	(G)16	16	1	16	utr3	GGGGGGGGGGGGGGGGTAGGGGGGATGAAGAGGCGAATGTGGGCATCATGACTGAAATCTGAACGAGGGGCCTATACAGCTACTTCGACTCCTAGGAGCAAACATCAGAAGACAAGTCACTTAGTCGGCCACAAGGATAGGACTCGCGTTCGACCAGTGGTCAATCCTAGGCAAGTTGGACCGGGATCAATCGAACTAGTTTTCTATTTTGATCGGAGAGGGAAGGGTCGAAAGGCTTGGAGATCGGATAGCAAATCGGAGGGAAAGCTCCACTGCTAGAGCCGAATGAAATACAGGAGAGAAGGGATAAGAGTCTCGGGTAGATTGGAAACCGCGCCCGTGGAAAAGCTCAACCATTGCAGGATGCTGAAGCACGTAAGAGGTAGGACAGGTCTTGAA…
c7328_g1	1	p1	(G)10	10	195	204	undetermined	GGGTGAGTGTGGATTAATTGAATCGATAAAGGTAATGTAGAAAGAACGAGAGGGTATGGTGTGAGGGCGAGTATCGTATAACGGTTAATATGTCAAACTTCCAATTTGAAAATGCGGGTTCGATTCCTGCTACTTGTAATAAAACCATAAATATAACCGCATGTTCAAGAGAATTAGAATAAAGTAAGTATGAAGGGGGGGGGGTGAAAGGGGGATGGAGTAAAGGTGTTGACAGTTAATGCTGCTACTAGGGGTTGTAACATTTAGTATAGCGATACCGCTATGTTCGAACACTGTTAATGCTTTTCATTATACGAGACTAGCAGTAATAATATTTATAATGAGTGGGCTACTCACGATAGAGATAATAAATATAGGGGTAGAGGGGATAAGTATATA…
c3361_g1	1	c*	(A)10(AG)7*	23	1	23	undetermined	AAAAAAAAAAGAGAGAGAGAGAGATCAGGTAGTTGTCAGAAGAGGGGTTTGGATAACGATTTTTTGAGGCCTCTTGAAATTGCTTTTTGATTGCAAGAGCTGGCGTGGGGGGTCTCTACACCATCTTGAGTGCCAAATTTGATGAATCAATCCATTTACTTGATGCCCTTCATGCCCTTCATGCCCTTTTATGTCTAGGGCACACCAGACCAGGTTTGAGATTCTCCATGGGGTTTGATTTACTGAGAGCCAGGATGCTTGATCCCCTATGAAGGTCATCAAGTATTACACTGGTTTGATGGGTGATGATCCCTTGAGACACCCTGTAGGAAAGAATTTTTTTGAAGAATTCAAACATGGATACCAACTGAGTTAACATAACGTAAAAAAAAAATCAGC…
c3361_g1	2	c	(A)10tcagcattggggttttctgcatggaatccaaagctgagctcagacttg(A)10	68	385	452	undetermined	AAAAAAAAAAGAGAGAGAGAGAGATCAGGTAGTTGTCAGAAGAGGGGTTTGGATAACGATTTTTTGAGGCCTCTTGAAATTGCTTTTTGATTGCAAGAGCTGGCGTGGGGGGTCTCTACACCATCTTGAGTGCCAAATTTGATGAATCAATCCATTTACTTGATGCCCTTCATGCCCTTCATGCCCTTTTATGTCTAGGGCACACCAGACCAGGTTTGAGATTCTCCATGGGGTTTGATTTACTGAGAGCCAGGATGCTTGATCCCCTATGAAGGTCATCAAGTATTACACTGGTTTGATGGGTGATGATCCCTTGAGACACCCTGTAGGAAAGAATTTTTTTGAAGAATTCAAACATGGATACCAACTGAGTTAACATAACGTAAAAAAAAAATCAGC…
c12035_g1	1	p2	(CT)8	16	63	78	undetermined	GTCGATTTCGGAGAGTTCAAGTGCATGATGCACGGGATCACCGTCTGGGGCGCATGATCTGACTCTCTCTCTCTCTCTCGGATCAAAGCGAGCAGCATCGTATCTGGGCAAGATTATGTCAGCAGTAGGTTTCCTCCTAATTACCACTATCTACTACCATATATCAATCATCTGGCTCCGTATGTATTTCGTAAGACTGTACGTACGATCTTTTCTAATAGCTTGTGCTGTGTGCGTCGGAA
c1999_g1	1	p3	(ATC)7	21	597	617	undetermined	CGGAGTGGAGTGCTGATTCATGAGTGCTAGCTAGTCTAATTAGAGGGTGATGGTATCCTATCTAAATCCATACATAGTTCTAACTCGTCGTGTGCATGCATGGATGCGCGGGCTGCGAACGATTGGGGGTAGGGGCGATGTAGATGATGATGGGGATGGGTGATGATCGATGACGCAAGTCGGAGCTGGTCCAACAAGTAGTTTGGGTGACCCGCTCCAGTCTGGGTGGATGTAGTATGTAGATAGGCTACGAGGAGCTCACAGCGTGACAGCTGCCGATTGCAGTTAACCCAATCGAGAGATTCATATTGACTCATGGTTTAGACAGACGGGGCGGAGTGACTGCAGTCGACCGATTAAACTGACGGACGACTTGGGAACCGAGCGGAAGGGGAAGGA…
c6712_g1	1	c	(T)11(A)12	23	399	421	utr3	CTCGCTGCTGATCTCAGCCGTGATACGCGCCAATTTCTTGTTTTCCTCTTCAGAGTCGGGAAAATCTCAAACAGGAATTTTGCCCAGACGTTCAAGTTTTTCATCAGTAAGTGAACCAGAAATCGTTCAAACATGCTTCCAAGTCACAACACTCATGTGTTGAACAAAACGGTTGAGATTAGTCGACTGTGCGTTGGTCATGTCGCGCTCATTTGTCACAGGATAACAGATGAGCAAGTTTTTGAATTTGGTCTGGAACCAAACTCCATCATATTGGTTGCAATGAGTTAAGTGCGTAAGACGTACAATGGGCCTAGGCTGTATAACCTACATTTTACATTTGGATACCAGTGCTTTGAAACTTGCGAGATACGGAGCTGGCTTTTTGGCTTGAATGCT…
c6559_g1	1	p3	(ATG)6	18	2795	2812	undetermined	GTCTTGACAGGTGTGCCTGGATCAACAGATGATCACATACTATCGGTTTCGAGTAAACACGCATGCACAAAAGCAAGCAGAGAAACACAGGAGCTCGGAAAAGAGGAGGAGGAAGATAATCATGAATGGATCAAGTTCTGTGGGTCTTCTGTTGTGTTTTGTAGACCAGAAGAAAATGAGTTCAAACAAATCCATCCATCAAATCCAAAAGAAGAAGAGACATTCGTTGAAACAATCATGCAAGAAAAAACATACAAGGGAGTCACATGGTCAAACCCAAAAGAGCGAGATCCAAATCCATTCAAACCTGCACATACATACATAGAATTGATTGACTGAAGTTCGAATCTATCTATTCAATCGTCGGATCAAATGTAGGCTTCACATAGTTAGGAAAAA…
c15114_g1	1	p1	(G)14	14	1	14	undetermined	GGGGGGGGGGGGGGTAAAGATGTCTAACAATAGGATAAGGGTTTTGGATAAGACTATTAGAATCTAGTGAAGGGTAAAACACTCTACTAAACTCCCTATTAGCACTATAAAACTATGCTATTATTATTAAATAATAAGTATAGTAAAGTGTAAATGATAGGATCCTCTTAACCCGTCCCTGCCATATAGGCTTTAAGGCACACTAAGGGTAGGGTAAAGGGTAGGAGGAATCACAATCGAGCAGGTAAAAGGTAGTTTTAGCTCAGTTGGTAGAGTAAGCACTTGTGGCGTGCCTTGTCCAGAGTTCGAATCTCTGATTCTACCCTAAACCTTTTTTAGTACAACTGTGAACAAAATATTCACGCAACCCGGTGGCATACCTTTTCTTGAATGGTAAAA…
c7824_g1	1	p1	(C)12	12	3	14	utr5	CACCCCCCCCCCCCATCTCTCCAGCCACGTCTTTACCAAGCCAGACGTCATCATCCAACTTGACACAATCTACCGCTTTGGCCCGTCAAATGTTGATCAATACACGATCGACCAAGCGAAAGTCAAACCTTCCCACCGGTGGCTCTAGGCAAAAGCGCCATAAAAAGAATGGCCAAATTGAAACCCAAACCCCCAGAGAAAGACGAGGAAGGCCTGGCCCAAGAAATCGTCGTTCCAATCGGGCTAGGAAACATATCCGCTCGCCCAGTAATTCCTGTGCAGCGAGTTCTTCCGTTTATGACCTTGGCAGCCATGATAGTGATCATACAAACGATGTAGCTCGTGCAAATGCCCCGCCCTCAAGTTATGACTCCGAAAGCCATGCCGGTGATGCAACTT…
c3285_g1	1	p1	(T)13	13	17	29	utr3	TCTTTCTTTTTTTTTCTTTTTTTTTTTTTGGTTGGCAAAAAATAAATATATACATATATATGTATGTATATAACCCTTCAAACATCACATGACGCGTATCCTAATCGTATTCGGGAGGGAAGGGGGGAACAACAATCCGTCCATCGATCTGAATCGAGTCATCAAATCACTATCTTCTTCACAACGACGATCGACCAGTTCAAGTAAACAGAAAGCGGTGGGCCAGATTCAAGACGCGCACACGCGCGCGAAAGGAGGGGGGGGGGGAGAAGAAAAGGGGAGAAGATGGTTGATGATGATAATTATCGATGATAAACATAGATAGGTGGATATATATGTATGTAACATACATATATATCGGATGAATGTGCGGATGTATTAACATATATATAGATGGGT…
c3285_g1	2	p1	(G)11	11	257	267	utr3	TCTTTCTTTTTTTTTCTTTTTTTTTTTTTGGTTGGCAAAAAATAAATATATACATATATATGTATGTATATAACCCTTCAAACATCACATGACGCGTATCCTAATCGTATTCGGGAGGGAAGGGGGGAACAACAATCCGTCCATCGATCTGAATCGAGTCATCAAATCACTATCTTCTTCACAACGACGATCGACCAGTTCAAGTAAACAGAAAGCGGTGGGCCAGATTCAAGACGCGCACACGCGCGCGAAAGGAGGGGGGGGGGGAGAAGAAAAGGGGAGAAGATGGTTGATGATGATAATTATCGATGATAAACATAGATAGGTGGATATATATGTATGTAACATACATATATATCGGATGAATGTGCGGATGTATTAACATATATATAGATGGGT…
c3285_g1	3	p2	(GA)11	22	1162	1183	utr5	TCTTTCTTTTTTTTTCTTTTTTTTTTTTTGGTTGGCAAAAAATAAATATATACATATATATGTATGTATATAACCCTTCAAACATCACATGACGCGTATCCTAATCGTATTCGGGAGGGAAGGGGGGAACAACAATCCGTCCATCGATCTGAATCGAGTCATCAAATCACTATCTTCTTCACAACGACGATCGACCAGTTCAAGTAAACAGAAAGCGGTGGGCCAGATTCAAGACGCGCACACGCGCGCGAAAGGAGGGGGGGGGGGAGAAGAAAAGGGGAGAAGATGGTTGATGATGATAATTATCGATGATAAACATAGATAGGTGGATATATATGTATGTAACATACATATATATCGGATGAATGTGCGGATGTATTAACATATATATAGATGGGT…
c14685_g1	1	p2	(CT)6	12	40	51	undetermined	TATTATGGCGCATTTCTTGAAGAAGTTTGTTGGTCTTTCCTCTCTCTCTCTCAACAGCTTTTTTTCACGTTGGAGGAGTACGTTTCGAAGACAAAAGTTTAGGAAAACTCCTTGTCGCGAAAGAGATTACACTGTTTTAGTTTTTTCCAAAGTAAAACTGATCTCAGATCTGTTGATCACTTCTTTCTATGAACAAAAATCGGCG
c5821_g1	1	p3	(ACC)7	21	1	21	utr5	ACCACCACCACCACCACCACCAACTTCCATCCCTCCTCTTCGGACGGTCATCATCCTCATTCCACCATCGAGCCTCACGATCTGCCATCCTCCGATCGTTCCTCCGAGCCGCTTCCGGCCCCTCGACCGATCGTGACGATCGATGATCCGTACAAGTTACTCTATCGTAGGAGATTCCTCACTCGAAGGAATTGGATGAAGAAGGAACCTAGGAGGATCAGCTTTCAAGGCCACGCACTCACCGTGGTCACCTGTATCCAGTTCGATTGGTCAAAGATGGTCGCTGCCTCGGATGATAACGTCGTCCATTCCTACGATCTTCGAACCGGTCGGAGGCTTCAGACCTTCGTAGGCCATCAGGGTGGCGTCTGGGCTCTCCAATACGTCGGTGATACCTTG…
c5821_g1	2	p1	(G)10	10	1568	1577	utr3	ACCACCACCACCACCACCACCAACTTCCATCCCTCCTCTTCGGACGGTCATCATCCTCATTCCACCATCGAGCCTCACGATCTGCCATCCTCCGATCGTTCCTCCGAGCCGCTTCCGGCCCCTCGACCGATCGTGACGATCGATGATCCGTACAAGTTACTCTATCGTAGGAGATTCCTCACTCGAAGGAATTGGATGAAGAAGGAACCTAGGAGGATCAGCTTTCAAGGCCACGCACTCACCGTGGTCACCTGTATCCAGTTCGATTGGTCAAAGATGGTCGCTGCCTCGGATGATAACGTCGTCCATTCCTACGATCTTCGAACCGGTCGGAGGCTTCAGACCTTCGTAGGCCATCAGGGTGGCGTCTGGGCTCTCCAATACGTCGGTGATACCTTG…
c5821_g1	3	p2	(AG)10	20	1899	1918	utr3	ACCACCACCACCACCACCACCAACTTCCATCCCTCCTCTTCGGACGGTCATCATCCTCATTCCACCATCGAGCCTCACGATCTGCCATCCTCCGATCGTTCCTCCGAGCCGCTTCCGGCCCCTCGACCGATCGTGACGATCGATGATCCGTACAAGTTACTCTATCGTAGGAGATTCCTCACTCGAAGGAATTGGATGAAGAAGGAACCTAGGAGGATCAGCTTTCAAGGCCACGCACTCACCGTGGTCACCTGTATCCAGTTCGATTGGTCAAAGATGGTCGCTGCCTCGGATGATAACGTCGTCCATTCCTACGATCTTCGAACCGGTCGGAGGCTTCAGACCTTCGTAGGCCATCAGGGTGGCGTCTGGGCTCTCCAATACGTCGGTGATACCTTG…
c9801_g1	1	p3	(CAA)6	18	63	80	undetermined	TCTCCCAACAGAAACAAGATGAAGATAGATTCGAACAGCAACAACAACAATCACAACAATCCCAACAACAACAACAACAAGAGCAACAAGAACAACAATCTCAACAATCTCTTTCCCCATCCTCACTCCCTGCCCCAGCCCCACTTCCTCAAGCACCAAAATCATTCTCTCAACAAATTGTTCACTCAATCCCAGCTCCAAACACCCAACAAATTTTCAGAGTCCCAGTTGCTCAAACCTTCCAACCTCAAGCCTTCCAACCTCAAACTGTTCAAATTTCAGCTCCAGTTTCTCAACAATTTGTATCTGATTATCAACCAGTTCTTGTCCAAGAAATCCCAAGACTTTCTCTTCCCAAACCAAACTTCTTTGTCCAACAACAACCAGCTTTCATCCCAC…
c3313_g1	1	p3	(GAA)7	21	1	21	undetermined	GAAGAAGAAGAAGAAGAAGAAGGGATGATGGTGATGATGATCTAATGACTTGGGAATTTTGTTCCCCTTTTCTCTCCTTGAAACTCAAAGACCCAAGAATCGGTACGAAAAAGGAGAAGAAGAAGGAGGAAGACCCGAATCTCGGTGACAAGACTTTTGTCCGCCGCGCCAGGACGTACGTATGTACAGTACGGTACAGTACCTACCGGGCAGGGGGATCCGCATTGGTCCTTCTCGGAGAGGGGGGAGGGGCGAGCCTCGGATGGCGCACCGGTCGGTCTCCCTCGACCCGCTCTACCTGCCTGCGCCGACCCCGGCAATCCGTCTCTCCGAGTGTTCGGAGCTAGCCAGCCTGGGGCTGGCATCCGTCGCCATTCGCTCGACCGACCGGAAGATCCT…
c7815_g1	1	p1	(T)10	10	2251	2260	utr3	GCGGGGTGGACCCCGGCAAGGTTGCCGACTGCCGGGGAGTGAGTCTGCGAACCCGCAACTCGCAAGTCGGGGTTGAAGACAGCAGACACCCAAGTTGTTCTCGAACCTTCCTCTTCCCGCAGAGGCTGATGCGAGAGAGACGGGGAGAGAGGAGACGGAGAGAGAGAGGGAGACAGAGGGAGACCGAGATAAGCGAGTAGACAGTACCCATATACACTGACTGATCTCAGCTCGAGGTTGACTGCCATAGACTTGGGGAGCGGGGCCAGTCCGAGAGTTCGAACATCAATCCCATCAGAGTGAAAAATTATACAAATCTCGAAAATTTATCAGAATTGTATCTGCTTGCTTAGAAGTTAGTCAAAAATAAAGATTTATTTATTGATTTACTTGAAACAG…
c3648_g1	1	p3	(GTG)6	18	1	18	undetermined	GTGGTGGTGGTGGTGGTGAGGGAGGAGATGGACGTGAGCTGGAGGTGGGTGTGGATGAAGGGTTCGAAGTGGTCGAGGCTGCTGATGAGGATACTGAGGGGGTGTCGTTGTGGGTGAGACTGGAGGGTGTCGGATGATGAGCCCCAAAGACGAACGGTTGAGGGTGGAGCGTCGGAAGATGGTGGAGATGGTGATCTTGTTTGATGATCATGACGAGAGCCAGTAGGGGGGTACAGTATAAATAAATAAATCAACCAACAACAATAGTCGTCTATCGATCTAAATACCAACGAGCGAGTAGTCAGACAGGGGGGGAAGCTGGCCGTCAGATTGAGAAAGCAGCTCGAGTGACCAGGCGCGTCTTTTATTCATCGGCGTGGCCAGCCCAGTCAGCCGGGG…
c8152_g2	1	p3	(TGG)5	15	1	15	undetermined	TGGTGGTGGTGGTGGTGATGATGGTGGTGGTGTGATGGTCATGATCCGATAGGCCATCGGTCTCGGTGCCCGAGGTGGCGGGGTCGTAGGATTCCGATCCACTAGGATCGAGGGTGAACCGATGAGAGCAAGTCGAACTGGAGGAGGAGGAAGATCCGATGGAGTGTTGCCTCGAGTTACGAATCAGGTGAGGTTGAGATGATAAGGGGGTTTGAAAGGATTGAGGATCGTAGGAGACGATCGAGGAGGAGGAGATGGATGCCTTGCGGTTGGATGGGGAGGAGGAGGAGGAGGAGGAG
c8152_g2	2	p3	(GGA)7	21	278	298	undetermined	TGGTGGTGGTGGTGGTGATGATGGTGGTGGTGTGATGGTCATGATCCGATAGGCCATCGGTCTCGGTGCCCGAGGTGGCGGGGTCGTAGGATTCCGATCCACTAGGATCGAGGGTGAACCGATGAGAGCAAGTCGAACTGGAGGAGGAGGAAGATCCGATGGAGTGTTGCCTCGAGTTACGAATCAGGTGAGGTTGAGATGATAAGGGGGTTTGAAAGGATTGAGGATCGTAGGAGACGATCGAGGAGGAGGAGATGGATGCCTTGCGGTTGGATGGGGAGGAGGAGGAGGAGGAGGAG
c8189_g1	1	p3	(TGC)5	15	5576	5590	cds	CCCAAGCCAAAAGGGGCGGTTTGGAGTGATTTGCAACGACCAAAATTAACAACCCCCCTTAAAAGATGTTGATAGTGTGCATTCAAGAAGCCTGGCAACATCATCCCACAACGTATCGTTCTTCATTCCCTCTGAGAGGGGTCTTTAGCCAGTCCCCGCTCACTCTCTGATCTGAGACGCGGTTTATCTTGGAGTCAAAGAGGTGGTATAGATCCACAAAACATGACAAAAAAAGAATATAAAAAAACACACACACTATGAGGCATGAGGGAAGTCGAAACTACTACTAGTCGAGTAAATCAACACGTTTTTTTTTCATAATATCCTGGAGATATTTAGGATACCTTAAACAGAGATAGTGGGTGGAACACGATTATCCGAGAATTTTTCCAAGGAGTT…
c9719_g3	1	c	(AT)6agttgtatagaaataaacggaccaatgggatgacatacacagttttttctc(A)15	78	206	283	undetermined	AAAAAACAAAGAAAGAAAGAAAGAAAAGAAGAAAAAGGGGAGGAAGGTCTTGAATGGACTGCTTGGACAGAATGAGCAAGGCAAGAAATCAATCAATGGAAGATCAACCCAAGCTCCAAAGTTAAACTTGTGGTTGTGGTCATCGTGATGGTCATATAAGTGACAGAGGGGATGCGAAAGGTAAGAGGATAGACTAGAAGGATGCATATATATATATAGTTGTATAGAAATAAACGGACCAATGGGATGACATACACAGTTTTTTCTCAAAAAAAAAAAAAAACGCTTGGATCACATTAAAAAGTAGACCACTCAAATTCGACTTTCTTTTTTTCTTCTTTTTTTGATTCCGTTTTAAGAAAAAACGCCATCAAGTCAAGACGAACAACACCAAGGCCA…
c8290_g2	1	p1	(A)10	10	1564	1573	undetermined	GGTTGATGAATTTGCAATCGACTACATCGACACCATCAAGTCGATATTTACTTCTTTCACCCAACAAACAAACCACTCGACACGACCATCGGTCATCAATCTTGATGACCAACTCAATGGGTTTAACTAATTGATTATTAATTATTATCTGGATGTAGTCCTCCCGAGTAGTAGGAATCTGCACCCAATCGACCATCCTCAAGACCATCTCCAGTTTGTAAAAAGAAAAAGCAAAGAAACCCCAGGACTACTGATCATCGATTGCAAGCTATCCTCATGAAACTAGTATGGACGAAGATGGCGCAAGAATCCTACCATCCGATCTCGAATCAAGATTCCATCTGGCAGCCCAATACCTCTCTCATCTATCAACCGGTTCATTGGATCTGGCCGATCGAT…
c8290_g2	2	p1	(A)10	10	1808	1817	undetermined	GGTTGATGAATTTGCAATCGACTACATCGACACCATCAAGTCGATATTTACTTCTTTCACCCAACAAACAAACCACTCGACACGACCATCGGTCATCAATCTTGATGACCAACTCAATGGGTTTAACTAATTGATTATTAATTATTATCTGGATGTAGTCCTCCCGAGTAGTAGGAATCTGCACCCAATCGACCATCCTCAAGACCATCTCCAGTTTGTAAAAAGAAAAAGCAAAGAAACCCCAGGACTACTGATCATCGATTGCAAGCTATCCTCATGAAACTAGTATGGACGAAGATGGCGCAAGAATCCTACCATCCGATCTCGAATCAAGATTCCATCTGGCAGCCCAATACCTCTCTCATCTATCAACCGGTTCATTGGATCTGGCCGATCGAT…
c9103_g1	1	p1	(T)10	10	1088	1097	utr3	TATCTATCTCCATCTCTTCAGCCACAGGTCGGTCTGCTGCCTTCATCAGGAACGATAATCTGATCGAAATCTCTTTCGGAGTACTCTGCGACTGACTCAGACTCGTCAATTCTAGAGGATACCTTCATCCTTCTCGATGCCCTCGAGGCTGATAGCGAGCGTCTGAGGAAGCTTGGTCCATCGATTGGGATTGAGATTGGGAAAGTAATCTCAATCGATCGAGCTTAACGAGATCGATCGATTCGTCTACTTCGATCCTCATCGAGTCCTTAAACTTGCTGTCTGTCTAACTATCCATACCTTTCTTCGATCTAAATCGGTCTTTGTTCCCGACAGATCTGGTAGTGGATGTGTTTCGGTGTTTGTTCAACAGCTCCTTCGTTCCATTCCTACTGTTCA…
c14065_g1	1	p2	(TA)8	16	294	309	undetermined	GAAGGAGTTCAGGATTTATTCGAGGTAACTTCTTCCCTTTCCCCCTATTGTTCTTGGCCCTACCAATATCATACGGTCCTTGCTTCCGAGTCTTTCCGATCTGCACCCCTCCCCGAATGTCGTATGATATGCTCCCCTTTGGTTTCGCCTAGTATCCGATCCATTGCCTAGAAAAAGTCAAGAATTAGAAGGATCAAAGCAGACGATCAGCACCTTCATTTGCGTTGCGAGTTCGATTGTAGAGCGTACTTGTTATCCAGCCACACTGACCACCGGCTTCTTTGATTCTTCTTTATATATATATATATACCTTTCTGGCGCGCATCTTGCATCTTGCAATGTCTTAAACGGC
c8475_g1	1	c	(T)13(A)10	23	1	23	utr3	TTTTTTTTTTTTTAAAAAAAAAACCAAAAGTCTAAAAAAATTTCCTTTTTTTTATGCAGGTAGATACATGTATGGATCAACAAAAACAATGATCAGGATTGGTTAGGTCAGGTTGGTAGATCACCTACCGCACTCTTTCTTGCCCTCAATGGCACAGTGTGCGCTGCTCATGGGGGGGGGATCGATGGATCGAAGGACGTCGTGGTGATAGTAGCGCGGAGAATGGTGCTTGTTGAATGATTGGTTACAGAAACTAGGGGGAGGGAAAGACTAGTGGGATGGTGGATGAATGGATATTAACTCTAACAAACAACAACGAAAAAGAAGGCACCGAAAGGAAGATAGTTAGAGAGAGCATCAAAAATATATGTGATGAATCGATCTAGATGGATACTGAGA…
c8475_g1	2	p2	(AG)6	12	473	484	utr3	TTTTTTTTTTTTTAAAAAAAAAACCAAAAGTCTAAAAAAATTTCCTTTTTTTTATGCAGGTAGATACATGTATGGATCAACAAAAACAATGATCAGGATTGGTTAGGTCAGGTTGGTAGATCACCTACCGCACTCTTTCTTGCCCTCAATGGCACAGTGTGCGCTGCTCATGGGGGGGGGATCGATGGATCGAAGGACGTCGTGGTGATAGTAGCGCGGAGAATGGTGCTTGTTGAATGATTGGTTACAGAAACTAGGGGGAGGGAAAGACTAGTGGGATGGTGGATGAATGGATATTAACTCTAACAAACAACAACGAAAAAGAAGGCACCGAAAGGAAGATAGTTAGAGAGAGCATCAAAAATATATGTGATGAATCGATCTAGATGGATACTGAGA…
c8475_g1	3	p3	(GTT)6	18	1748	1765	utr5	TTTTTTTTTTTTTAAAAAAAAAACCAAAAGTCTAAAAAAATTTCCTTTTTTTTATGCAGGTAGATACATGTATGGATCAACAAAAACAATGATCAGGATTGGTTAGGTCAGGTTGGTAGATCACCTACCGCACTCTTTCTTGCCCTCAATGGCACAGTGTGCGCTGCTCATGGGGGGGGGATCGATGGATCGAAGGACGTCGTGGTGATAGTAGCGCGGAGAATGGTGCTTGTTGAATGATTGGTTACAGAAACTAGGGGGAGGGAAAGACTAGTGGGATGGTGGATGAATGGATATTAACTCTAACAAACAACAACGAAAAAGAAGGCACCGAAAGGAAGATAGTTAGAGAGAGCATCAAAAATATATGTGATGAATCGATCTAGATGGATACTGAGA…
c8475_g1	4	p3	(GTG)5	15	1927	1941	utr5	TTTTTTTTTTTTTAAAAAAAAAACCAAAAGTCTAAAAAAATTTCCTTTTTTTTATGCAGGTAGATACATGTATGGATCAACAAAAACAATGATCAGGATTGGTTAGGTCAGGTTGGTAGATCACCTACCGCACTCTTTCTTGCCCTCAATGGCACAGTGTGCGCTGCTCATGGGGGGGGGATCGATGGATCGAAGGACGTCGTGGTGATAGTAGCGCGGAGAATGGTGCTTGTTGAATGATTGGTTACAGAAACTAGGGGGAGGGAAAGACTAGTGGGATGGTGGATGAATGGATATTAACTCTAACAAACAACAACGAAAAAGAAGGCACCGAAAGGAAGATAGTTAGAGAGAGCATCAAAAATATATGTGATGAATCGATCTAGATGGATACTGAGA…
c15894_g1	1	p1	(A)10	10	395	404	undetermined	GTGGTTTTTATCTGATAATTTGTAATCCGTGTCTAACCTAATCTTTACAAAAACTACAACCAGTGTAGAAGATGATCGAGGCCAACGACCCGAGATAAAGAGGTACGTTTAGCGCCACTATAATGTCCCGATCGATGGGGTGGGGGATGGTCATCGATGAGATATCCATCGCCCCGATCTAAGTACGATCCTTCTGTGGTTAGTATGATCGTGACTGGGGAGGTCTGTCGTTGTAAGGGATCGTATGACTAGAGATGGCTTCGGGTCGATCGTTCATCCGGGTCTCCGTCGAGATCATGAGATCCAAAGATGGTGAGACTTGGATAGTAGCCGCTCAAAGGGGAGGCAGGTCGATCGACTCGAGCGCAGTGGAAGTCAAGAGTTAATTTTTTTTAAAAA…
c8004_g1	1	p3	(AGT)7	21	2381	2401	undetermined	TTCAGCGTACGATATGATGTGTTCATTTCAAACAAGTTTCTTTGTTGATACAGGTTTATGTATAGATATTTGGATAGACGGATGTAGATATATGTATCGATCTGCAAGTTTTTGTAAAGATCAACTCAAAATGCCCCCTTTTTTTTCATACATCATCCACCCGAAGCGTTTTTCTGTTTCTTGTTTTGATGAGTAAAGCATTCGACTGAGAGTCAATTCTTTCTTAATCTTACATCTAGTGACAAGCTTGATATGAAGATACAACCCTCGGTCTGCTGTGGCAGCGCGATGGGTGAAAAGGTCGAGACAGGAATCACATGATTGTTGTGGCACGAGCCGCGGATTGGATGATGAGTGGGGAAATGATGTGGTTGCACCCAAGCAGGCTCGACCTCTAAA…
c1931_g1	1	p1	(T)15	15	1569	1583	utr3	GTCATCCGCTGCGGGGCGGGCGATCGATGGATACCCAGCATTCGGCTGCTGCTCTGCCCCGGGCGTGCCCCCACCGGCCAGCGTAAGCCCTGGCCCCCAGCCTGTAACCTAACCCTCGTCGGCGCCTATCACACCGACACCAGCCGGGTACAAGGACAGCCCAGCAGTGGCCGAGCTGGAAGCAAGTTGCCAATAAATATTCTCGACGGACCCATTCAGGAGAGAGAGTTCAAGTAAAGAATAAGATACACAACGAGTTATCCCCAAAACCAGTCGGGAGAAACAGGGGATCGAAGGACAGAAAACTTTCCTAGTTACGATCGAACGAAGACTTGGATCACTCCAAAAAGCTCTAGACATGACTGCCCCCGAAATCCTCTGGGCCCAACGAAGCAGCTC…
c4174_g1	1	p1	(A)22	22	1	22	undetermined	AAAAAAAAAAAAAAAAAAAAAAGGTTGAATCCTCGTCGAGGAAGACGATGATTTGACCCATTCTTGACCTTCTGACAAAAAAGTCGAGGCGCTGTCAAATCGTCCTTGACAGCAAATCGACGAGGTCTCAACCGCGCTGAGGGTGGAATCCGCGTCGAAATGTCAGCAGACTCTCGACCAGCCTCGACGTCTTGATACGCCGACATTTTTTCGACGGCCCGTGTGCCACTAAGGGGGCACTCCGTCGAACCAGCGCGTCGCGCGAGCTAGCAAGTTGGCCCCGTGGTGTAGATGTTGGTAGGTCTACGCACCCGACCCGCCCGATTTTAGCGGACTCGGGTGTAAACAGTTGAGTCGTCAGTTTTCCAGTGAAAGCCATCACCGGGCTTGCTGACCCCT…
c5260_g1	1	p1	(A)15	15	1309	1323	utr3	AGGTCATTCACCAGCTATTCTCCATCATCCTGCACTCCCATCAGCAAACCCTCACTCTCGACGAAAACATCAAGCCACCAAACTATCGACGAAAATCTAATGACGATGACGATGGTATCCCTCCATCGTAGCACGAGTGCTATCAAACCCATCCAGCATCAGATCTTCAACCTGGCAAGCCACCATCGCGGCAGTACTTCGATCTCACCATCGGTCTTGTGGCGAACCACCCGAAGGTTTACCTCCTTCCCAACTAACGTCAACTCATCGAATCAAAGGTCGAATTGGCTTCTATCTCACCATGCTCCTCCTGCTCCCAAACTACAACCTCACAAGTCCCTATTCAGTACTAGCTCCTCATCCAACTCTTATCGCCCTCAGATCAATCAATTTGACCTC…
c970_g1	1	p3	(GTA)7	21	501	521	undetermined	GTGGGGTGGGGCGCAACCTACGACGAGATGGGAGGGTTTGGAGCAGCAGAGTAAGGTGCCAGCCACCCCCTCATCCACATCCCACCCTCCGTCCATCATCATCACCACAGTCGTGAAGATGAACCTGAGTCGAATCGAATAGTCAAATTATTCTCGGGGTAGAGCAAGTCAAGTTGATATTATACATACTTATCTACTCGAACTATCTTGGTTCATAGACACCCACTTGAGACCTAGTCTGTCCCTTGTTATACTACTACTTATCTGCTCAACTAGCTAGTCCCTGGTCCCAGTACCCGGGTCAGAGGGGTTGTTGACCACCAGCGCTGCTCTAGAAGGCTAACTAGCTGGAGTAGGATAACCCTTATCAAGTCATCCTACTAGTTCCATCAGTCCTCC…
[truncated: 6,846 more rows]
