# Supplementary material for: De novo transcriptome assembly, polymorphic SSR markers development and population genetics analyses for southern corn rust (Puccinia polysora)
Source: Sci Rep. 2021 Sep 9;11:18029. doi: 10.1038/s41598-021-97556-1 (PMC8429556; doi:10.1038/s41598-021-97556-1)
Supplement: Supplementary file 6 — Supplementary Information 6. [file 41598_2021_97556_MOESM6_ESM.xlsx]

## Sheet: Sheet1
Repeats	5	6	7	8	9	10	11	12	13	14	15	16	17	18	19	20	21	22	23	24	25	26	27	28	29	30	31	32	total
A	-	-	-	-	-	606	244	201	130	124	110	73	61	82	106	105	72	31	6	1									1952
C	-	-	-	-	-	139	85	40	20	12	6	5	9	5	5	3	10	3	3										345
G	-	-	-	-	-	179	106	64	49	24	20	15	15	27	18	44	36	27	7	2									633
T	-	-	-	-	-	572	245	158	112	105	90	60	48	63	69	67	55	23	11	1									1679
AC	-	26	6	8	6	5	7																						58
AG	-	69	53	42	42	53	29																						288
AT	-	40	26	16	13	9	6	1																					111
CA	-	16	12	9	2	5	9	1																					54
CG	-	1																											1
CT	-	45	24	24	20	19	6	1																					139
GA	-	65	42	54	56	57	35	2																					311
GC	-		1	1																									2
GT	-	17	14	2	9	10	17																						69
TA	-	30	19	13	12	6	7																						87
TC	-	44	26	33	28	16	13																						160
TG	-	21	8	8	10	12	12																						71
AAC	6	8	14																										28
AAG	19	15	18	2																									54
AAT	6	5	7																										18
ACA	15	12	10																										37
ACC	18	10	13																										41
ACG	10	11	12																										33
ACT	7	2	3	1																									13
AGA	24	7	19	1																									51
AGC	1	2	2	1																									6
AGG	22	16	30																										68
AGT	4	10	12																										26
ATA	1		1																										2
ATC	37	47	50																										134
ATG	22	34	37	1																									94
ATT	7	2	1																										10
CAA	19	7	8	1																									35
CAC	18	6	13																										37
CAG	9	7	1																										17
CAT	47	27	14																										88
CCA	15	12	12																										39
CCG	4	2	2	1																									9
CCT	22	11	7	1																									41
CGA	7	9	12	1																									29
CGG				1																									1
CGT	4	4	9	1																									18
CTA	5	5	1	1																									12
CTC	19	12	9																										40
CTG	5	1	3																										9
CTT	9	6	5	1																									21
GAA	37	23	14	2																							1		77
GAC	17	12	21																										50
GAG	34	35	19																										88
GAT	87	76	72	2																									237
GCA	6	1	8	1																									16
GCC	3																												3
GCG	1																												1
GCT	7	4	3																										14
GGA	26	18	32									1																	77
GGC	2	2	1																										5
GGT	22	17	20																										59
GTA	17	8	11																									1	37
GTC	14	12	14																										40
GTG	26	24	16	2																									68
GTT	12	17	14																										43
TAA	5		1																										6
TAC	1	3	7																										11
TAG		6	5																										11
TAT	3		1																										4
TCA	53	31	28																										112
TCC	33	19	9																										61
TCG	10	9	20																										39
TCT	16	8	11	1																									36
TGA	71	53	34	3																									161
TGC	11	6																											17
TGG	21	26	19	1	1																								68
TGT	6	8	10																										24
TTA	7	5																											12
TTC	26	7	6																										39
TTG	10	9	14	1																									34
AAAC	1																				1								2
AAAG	4	1																											5
AAAT	1																												1
AACG	2	1																											3
AAGA	3	1																											4
AAGG	4																												4
AATG	1																												1
AATT	1																												1
ACAA	1	1																											2
ACAG	2																												2
ACAT	3																												3
ACCC	1																												1
ACCG		1																											1
ACGA	2																												2
ACGT	2																												2
ACTG	6																												6
AGAA	4																												4
AGAC		1																											1
AGAT	1																												1
AGCC		1																											1
AGGA	4	1																											5
AGGC	1																												1
AGGT	1																												1
AGTC	1																												1
AGTG		1																											1
ATAA	2																												2
ATAC	2																												2
ATAG	1	1																											2
ATCA	2																												2
ATCC	4																												4
ATCG	1																												1
ATCT	1		1																										2
ATGA	1																												1
ATGG	8	1																											9
ATGT	4																												4
ATTG	1																												1
ATTT	1	1																											2
CAAA	1																												1
CACT	1																												1
CAGT	1																												1
CATA	2																												2
CATC	4																												4
CCAA								1																					1
CCAC	1																												1
CCAG	1																												1
CCAT	9	1																											10
CCCG	2																												2
CCGA		1																											1
CCGT	1																												1
CCTA	1	1																											2
CCTG		1																											1
CGAG	1																												1
CGAT	2																												2
CTCA	1																												1
CTCC	1																												1
CTCG	1																												1
CTGA	1	3																											4
CTGG		1																											1
CTTC	2	1																											3
CTTT	1																												1
GAAA	3	1																											4
GAAG	1	1																											2
GACT	6																												6
GAGG			1																										1
GAGT	2		1																										3
GATA		1																											1
GATC	1																												1
GATG	10																												10
GATT	1																												1
GCCA	1	1																											2
GCTG	3	1																											4
GGAA	1	2																											3
GGAG	1																												1
GGAT	12	1																											13
GGCT	1																												1
GGGA		1																											1
GGGT	1																												1
GGTC	2																												2
GTAA				1																									1
GTAG	1																												1
GTAT	2																												2
GTCA	1																												1
GTCG		1																											1
GTGA	2																												2
GTGG	1																												1
GTTT	1																												1
TACA	10	1	1																										12
TACC	1																												1
TACG		1																											1
TACT	1																												1
TAGA	2	1																											3
TAGG	2																												2
TATG	5																												5
TATT	1	1																											2
TCAC	3																												3
TCAG	6																												6
TCAT	1																												1
TCCA	4																												4
TCCT	1																												1
TCGA	4		1																										5
TCGG	1																												1
TCGT	1																												1
TCTA	1																												1
TCTT		1																											1
TGAA		1																											1
TGAC	2																										1		3
TGAG	4	1																											5
TGGA	6																												6
TGGC		2																											2
TGGT	2																												2
TGTA	7	1																											8
TTCC	2																												2
TTCG	3	2																											5
TTGC	1																												1
TTTC	1												1																2
TTTG	3																												3
AAAAC	1																												1
AAGCC																								1					1
AAGGA					1																								1
AATCC	1																												1
AATTA	1																												1
ACGAT	1																												1
ACTGC	1																												1
AGGAT				1																									1
AGTGT	1																												1
ATCAT																										1			1
ATCTT	1																												1
CAAAA	1																												1
CACCA																	1												1
CCAAA	1																												1
CCTGC	1																												1
CTCGG		1																											1
CTTTT															1														1
GAATC	1																												1
GATTG	1																												1
GGACG	1																												1
GGATG													1																1
GGGAG	1																												1
GGTAG	1																												1
GGTTT	1																												1
GTACA									1																				1
GTTGA	1																												1
TATGC		1																											1
TCAGT	1																												1
TCCCC	1																												1
TCGGA		1																											1
TCGTC					1																								1
TCTAG		1																											1
TCTGC	1																												1
TGACT												1																	1
TGGGG	1																												1
TTCGA	1																												1
TTCTC	1																												1
TTGAA	1																												1
TTTGA					1																								1
AAGTGA		1																											1
ACTCGG	1																												1
AGACTG		1																											1
AGGAGA													1																1
ATTCTT					1																								1
CACTGC							1																						1
CAGCCA											1																		1
CAGGCT						1																							1
CAGTCC		1																											1
CATCCC	1																												1
CGAAGT			1																										1
CGAGAC			1																										1
CGCCAC			1																										1
CGTTCT	1																												1
CTCACT	1																												1
CTCGAA			1																										1
CTCTTC																			1										1
CTGAGG						1																							1
GAGGGG		1																											1
GATGTC				1																									1
GGGAGT				1																									1
GTCTTC		1																											1
GTGAGG	1																												1
GTGGGC		1																											1
GTGGTC			1																										1
GTGTTG															1														1
TAAGAC			1																										1
TATCCC	1																												1
TCAGGT						1																							1
TCATCC			1																										1
TCCACT					1																								1
TCCGAT								1																					1
TCCTTG																						1							1
TCGACC		1																											1
TCGGGA	1																												1
TCTCCA													1																1
TGAGAA							1																						1
TGAGTC		1																											1
TGCGGG					1																								1
TGGAGG	1																												1
TGGGTC						1																							1
TGGTTC																		1											1
TTCTCT			1																										1
TTGGAA			1																										1
TTGGGG		1																											1
TTGTCG							1																						1
TTTCAG	1																												1
TTTTCC	1																												1
